# Supplementary material for: Effect of Dietary Sugarcane Bagasse on Reproductive Performance, Constipation, and Gut Microbiota of Gestational Sows
Source: Animals (Basel). 2024 Aug 30;14(17):2523. doi: 10.3390/ani14172523 (PMC11393912; doi:10.3390/ani14172523)
Supplement: Supplementary file 1 [file animals-14-02523-s001.zip]

Archive with 1 entries (1 files):
- animals-3178511-supplementary.xlsx
