# Supplementary material for: Effect of Dietary Sugarcane Bagasse on Reproductive Performance, Constipation, and Gut Microbiota of Gestational Sows
Source: Animals (Basel). 2024 Aug 30;14(17):2523. doi: 10.3390/ani14172523 (PMC11393912; doi:10.3390/ani14172523)
Supplement: Supplementary file 1 [file animals-14-02523-s001.zip › animals-3178511-supplementary.xlsx]

## Sheet: Table S1
Table S1. Operational taxonomic units (OTUs) detected by 16S rRNA gene sequencing
Feature ID	CON group								5% SB group								10% SB group								15% SB group								Taxonomy
	A1	A2	A3	A4	A5	A6	A7	A8	B1	B2	B3	B4	B5	B6	B7	B8	C1	C2	C3	C4	C5	C6	C7	C8	D1	D2	D3	D4	D5	D6	D7	D8
DQ353913.1.1429	2	7	9	4	2	7	25	2	3	1	3	3	1	7	8	2	3	12	7	9	7	13	4	4	13	10	8	4	4	10	12	9	k__Bacteria;p__Actinobacteriota;c__Coriobacteriia;o__Coriobacteriales;f__Eggerthellaceae;g__uncultured;s__uncultured bacterium
FJ366067.1.1355	2	0	0	0	1	0	1	0	0	0	0	0	0	0	0	0	1	1	0	1	0	0	0	0	2	6	0	11	0	3	1	0	k__Bacteria;p__Firmicutes;c__Clostridia;o__Oscillospirales;f__[Eubacterium] coprostanoligenes group;g__uncultured bacterium;s__unknown
EU475053.1.1392	5	8	12	7	9	12	11	19	2	1	6	3	9	2	7	4	7	43	21	32	14	23	64	17	38	67	5	17	2	7	14	47	k__Bacteria;p__Firmicutes;c__Clostridia;o__Oscillospirales;f__Ruminococcaceae;g__Subdoligranulum;s__uncultured bacterium
GQ448861.1.1388	339	85	270	384	188	555	21	62	177	526	130	224	143	45	497	538	353	161	165	46	159	592	145	236	158	24	72	59	232	244	45	94	k__Bacteria;p__Bacteroidota;c__Bacteroidia;o__Bacteroidales;f__Prevotellaceae;g__Prevotella;s__uncultured bacterium
EU454545.1.1402	1	0	0	0	0	0	1	0	0	1	0	0	0	0	0	0	0	0	0	0	0	0	0	0	0	0	0	1	0	0	0	0	k__Bacteria;p__Bacteroidota;c__Bacteroidia;o__Bacteroidales;f__Muribaculaceae;g__uncultured bacterium;s__unknown
HQ716242.1.1474	22	41	5	6	22	8	20	2	60	7	40	13	15	16	45	18	6	14	5	2	4	2	5	10	10	15	93	17	3	3	15	14	k__Bacteria;p__Firmicutes;c__Clostridia;o__Christensenellales;f__Christensenellaceae;g__Christensenellaceae R-7 group;s__uncultured bacterium
GU118241.1.1406	1	0	0	1	0	0	1	1	2	0	2	1	0	0	0	1	0	0	0	0	0	0	0	0	0	0	0	0	1	0	0	0	k__Bacteria;p__Proteobacteria;c__Alphaproteobacteria;o__Caulobacterales;f__Caulobacteraceae;g__uncultured;s__uncultured bacterium
AJ582080.1.1468	1	0	0	1	1	0	0	5	1	1	0	0	0	1	0	0	1	0	0	7	3	5	1	1	3	2	2	7	1	1	2	2	k__Bacteria;p__Firmicutes;c__Clostridia;o__Lachnospirales;f__Lachnospiraceae;g__Lachnoclostridium;s__[Clostridium] asparagiforme DSM 15981
D78366.1.1308	1	0	0	0	0	0	0	0	0	0	0	0	0	0	0	0	0	0	0	0	0	0	0	0	0	0	0	0	0	0	0	0	k__Bacteria;p__Proteobacteria;c__Alphaproteobacteria;o__Rhizobiales;f__Xanthobacteraceae;g__Bradyrhizobium;s__Bradyrhizobium oligotrophicum
EU462357.1.1404	3	0	0	0	0	0	0	1	0	2	0	0	0	0	1	3	2	0	0	2	1	0	0	0	1	1	0	2	1	1	1	0	k__Bacteria;p__Bacteroidota;c__Bacteroidia;o__Bacteroidales;f__Prevotellaceae;g__Prevotella_9;s__uncultured bacterium
FJ684602.1.1480	1	0	0	0	0	1	0	0	0	0	0	0	0	0	0	2	0	0	0	0	0	0	0	0	0	1	0	0	0	0	0	0	k__Bacteria;p__Bacteroidota;c__Bacteroidia;o__Bacteroidales;f__Prevotellaceae;g__Prevotella_9;s__uncultured bacterium
DQ798884.1.1288	1	0	0	0	0	0	0	0	0	0	0	0	0	0	0	1	0	0	0	0	0	0	0	0	0	0	0	0	0	0	0	0	k__Bacteria;p__Firmicutes;c__Clostridia;o__Oscillospirales;f__Ruminococcaceae;g__Faecalibacterium;s__uncultured bacterium
FJ683721.1.1362	1	0	3	0	0	0	3	0	0	0	0	0	1	0	1	0	0	0	1	1	0	1	1	0	0	1	1	0	0	0	0	0	k__Bacteria;p__Firmicutes;c__Clostridia;o__Peptostreptococcales-Tissierellales;f__Peptostreptococcaceae;g__Romboutsia;s__uncultured bacterium
KF843649.1.1380	1	1	1	0	1	0	0	1	1	1	1	0	0	1	0	0	0	0	1	0	0	0	0	1	0	2	0	1	1	1	1	0	k__Bacteria;p__Firmicutes;c__Clostridia;o__Oscillospirales;f__UCG-010;g__uncultured bacterium;s__unknown
KM244792.1.1516	3	1	11	8	12	8	1	1	2	5	3	2	3	2	0	5	2	7	1	11	6	3	9	2	5	6	5	2	7	6	11	7	k__Bacteria;p__Firmicutes;c__Clostridia;o__Christensenellales;f__Christensenellaceae;g__Christensenellaceae R-7 group;s__uncultured Clostridiales bacterium
EU456544.1.1423	2	1	0	0	2	1	1	1	1	10	2	0	2	1	1	0	1	5	1	3	3	1	2	2	2	1	0	2	1	2	0	6	k__Bacteria;p__Firmicutes;c__Bacilli;o__Lactobacillales;f__Lactobacillaceae;g__Limosilactobacillus;s__uncultured bacterium
DQ808573.1.1292	3	2	3	1	3	1	3	2	5	2	6	2	0	1	4	2	1	2	2	0	0	1	1	0	4	2	2	0	0	2	5	2	k__Bacteria;p__Firmicutes;c__Clostridia;o__Oscillospirales;f__Ruminococcaceae;g__uncultured;s__uncultured bacterium
EU504600.1.1432	1	2	0	0	0	0	0	0	0	0	0	0	1	0	0	0	0	1	0	1	1	1	0	0	0	0	0	1	1	1	0	0	k__Bacteria;p__Firmicutes;c__Bacilli;o__Lactobacillales;f__Lactobacillaceae;g__Limosilactobacillus;s__uncultured bacterium
DQ796617.1.1363	1	1	1	1	0	1	2	0	1	0	2	1	1	0	0	0	1	0	0	0	1	0	0	0	0	0	0	0	0	1	0	0	k__Bacteria;p__Firmicutes;c__Clostridia;o__Oscillospirales;f__Oscillospiraceae;g__UCG-002;s__uncultured bacterium
DQ824197.1.1281	1	0	0	0	0	0	0	0	0	0	0	1	0	0	0	0	0	0	0	0	0	0	0	0	0	0	0	0	0	0	0	0	k__Bacteria;p__Firmicutes;c__Clostridia;o__Lachnospirales;f__Lachnospiraceae;g__Lachnospiraceae UCG-008;s__uncultured bacterium
EU507039.1.1382	1	3	1	0	1	1	0	2	1	1	3	0	7	1	0	2	0	3	0	7	0	0	0	0	3	0	1	0	5	0	2	0	k__Bacteria;p__Firmicutes;c__Clostridia;o__Clostridia UCG-014;f__uncultured bacterium;g__unknown;s__unknown
EU462407.1.1376	1	0	0	0	0	0	0	1	0	0	0	0	0	0	0	0	2	0	1	1	0	0	0	0	0	1	1	2	0	0	2	2	k__Bacteria;p__Firmicutes;c__Clostridia;o__Lachnospirales;f__Defluviitaleaceae;g__Defluviitaleaceae UCG-011;s__uncultured bacterium
DQ823820.1.1399	1	0	0	0	0	0	0	0	0	1	0	0	0	0	0	0	0	0	0	0	0	1	0	1	0	1	0	1	0	1	0	0	k__Bacteria;p__Bacteroidota;c__Bacteroidia;o__Bacteroidales;f__Bacteroidaceae;g__Bacteroides;s__uncultured bacterium
AF371514.1.1465	4	4	0	1	1	1	3	9	1	5	2	7	7	7	6	5	2	1	15	2	0	3	4	1	2	2	6	5	3	1	2	4	k__Bacteria;p__Firmicutes;c__Bacilli;o__Erysipelotrichales;f__Erysipelotrichaceae;g__Catenisphaera;s__uncultured bacterium
HQ780975.1.1421	6	8	4	2	4	4	3	5	7	3	7	17	2	4	0	14	1	0	0	0	0	1	0	0	0	1	0	0	0	0	0	0	k__Bacteria;p__Firmicutes;c__Clostridia;o__Oscillospirales;f__Ruminococcaceae;g__Ruminococcus;s__uncultured organism
MF113564.1.1447	87	4	4	2	16	6	2	0	7	2	2	1	8	1	0	2	22	46	59	2	17	36	2	16	15	3	3	2	3	1	32	14	k__Bacteria;p__Firmicutes;c__Clostridia;o__Clostridia UCG-014;f__uncultured bacterium;g__unknown;s__unknown
EU460994.1.1388	1	6	5	0	3	3	1	3	0	6	4	1	2	4	0	2	4	1	4	9	1	2	1	5	11	9	4	11	0	1	2	9	k__Bacteria;p__Firmicutes;c__Clostridia;o__Monoglobales;f__Monoglobaceae;g__Monoglobus;s__uncultured bacterium
EU475035.1.1367	1	0	0	0	1	1	2	0	1	0	1	0	0	1	1	0	6	3	7	9	2	4	11	2	0	12	11	5	2	12	9	25	k__Bacteria;p__Firmicutes;c__Clostridia;o__Lachnospirales;f__Lachnospiraceae;g__Marvinbryantia;s__uncultured bacterium
AF371759.1.1352	12	17	14	17	28	19	33	15	30	15	22	37	22	15	23	9	8	21	21	4	3	9	6	3	26	13	14	16	13	4	14	11	k__Bacteria;p__Firmicutes;c__Clostridia;o__Oscillospirales;f__Ruminococcaceae;g__uncultured;s__uncultured bacterium
DQ794886.1.1390	3	1	0	0	0	0	0	1	0	0	0	0	2	4	0	1	1	1	1	4	1	0	3	1	0	2	5	4	3	3	2	7	k__Bacteria;p__Firmicutes;c__Clostridia;o__Lachnospirales;f__Lachnospiraceae;g__Blautia;s__uncultured bacterium
AF371764.1.1411	1	0	0	0	0	0	0	0	0	1	0	0	0	0	0	0	2	0	1	0	0	0	0	0	0	6	0	8	3	1	0	0	k__Bacteria;p__Firmicutes;c__Clostridia;o__Oscillospirales;f__[Eubacterium] coprostanoligenes group;g__uncultured bacterium;s__unknown
HQ716537.1.1447	1	3	1	3	4	0	0	1	1	1	1	1	0	0	1	2	1	2	0	1	1	0	0	2	0	1	1	1	1	0	0	1	k__Bacteria;p__Bacteroidota;c__Bacteroidia;o__Bacteroidales;f__Prevotellaceae;g__Alloprevotella;s__uncultured bacterium
FJ684852.1.1439	3	1	0	1	2	0	0	2	2	2	3	3	1	1	2	9	0	3	9	2	0	1	0	1	1	1	1	6	1	0	9	6	k__Bacteria;p__Firmicutes;c__Clostridia;o__Lachnospirales;f__Lachnospiraceae;g__uncultured;s__uncultured bacterium
EU473985.1.1382	1	0	0	0	0	0	1	1	0	0	0	1	0	0	0	0	0	0	0	0	0	1	0	0	0	0	0	0	0	0	0	0	k__Bacteria;p__Firmicutes;c__Clostridia;o__Clostridiales;f__Clostridiaceae;g__Clostridium sensu stricto 1;s__uncultured bacterium
GQ448530.1.1383	5	10	7	10	3	10	2	9	0	0	0	0	1	1	0	0	25	10	18	17	20	55	18	30	48	34	43	132	28	23	30	92	k__Bacteria;p__Firmicutes;c__Clostridia;o__Peptostreptococcales-Tissierellales;f__Anaerovoracaceae;g__Family XIII AD3011 group;s__uncultured bacterium
EU471718.1.1392	2	0	1	0	0	2	1	0	1	0	1	0	0	0	1	1	7	0	2	2	0	3	1	2	3	2	2	2	2	0	1	1	k__Bacteria;p__Firmicutes;c__Clostridia;o__Lachnospirales;f__Lachnospiraceae;g__Lachnospiraceae NK4A136 group;s__uncultured bacterium
FJ868841.1.1464	1	3	0	0	0	1	0	0	0	1	99	2	0	1	0	0	1	1	0	0	0	0	0	0	0	0	0	0	0	0	0	0	k__Bacteria;p__Proteobacteria;c__Gammaproteobacteria;o__Pseudomonadales;f__Moraxellaceae;g__Acinetobacter;s__uncultured bacterium
EU472160.1.1271	109	0	1	1	2	1	0	2	8	1	1	0	3	2	0	0	0	0	1	0	7	30	2	0	0	0	0	0	0	0	0	1	k__Bacteria;p__Proteobacteria;c__Alphaproteobacteria;o__Rhodospirillales;f__uncultured;g__uncultured bacterium;s__unknown
EU461213.1.1290	3	3	2	3	3	5	8	3	6	2	2	1	1	2	2	1	0	4	0	4	0	4	2	1	1	2	1	1	0	0	0	0	k__Bacteria;p__Firmicutes;c__Clostridia;o__Oscillospirales;f__Ruminococcaceae;g__uncultured;s__uncultured bacterium
EU475040.1.1385	2	23	5	13	5	10	36	23	6	10	7	5	16	22	5	16	10	25	29	41	19	70	22	18	33	114	53	81	89	50	74	40	k__Bacteria;p__Firmicutes;c__Clostridia;o__Peptostreptococcales-Tissierellales;f__Anaerovoracaceae;g__[Eubacterium] nodatum group;s__uncultured bacterium
EU474485.1.1435	1	2	1	1	1	0	0	1	0	1	0	1	0	0	0	2	1	1	2	4	1	3	2	2	0	0	0	2	2	0	1	2	k__Bacteria;p__Firmicutes;c__Bacilli;o__Lactobacillales;f__Lactobacillaceae;g__Limosilactobacillus;s__uncultured bacterium
EU475716.1.1379	1	0	0	0	0	0	0	0	0	0	0	0	0	0	0	0	0	0	0	0	0	0	0	0	0	0	0	0	0	0	0	0	k__Bacteria;p__Actinobacteriota;c__Coriobacteriia;o__Coriobacteriales;f__Atopobiaceae;g__Coriobacteriaceae UCG-002;s__uncultured bacterium
EU474903.1.1386	3	0	1	0	0	0	0	3	0	0	0	0	0	0	1	0	3	1	2	1	5	1	1	3	3	4	2	2	1	2	2	8	k__Bacteria;p__Bacteroidota;c__Bacteroidia;o__Bacteroidales;f__p-251-o5;g__uncultured bacterium;s__unknown
EU468967.1.1266	1	0	0	0	1	2	1	6	0	0	0	0	1	0	0	0	0	1	1	2	0	0	0	0	1	0	0	0	3	0	0	0	k__Bacteria;p__Firmicutes;c__Clostridia;o__Oscillospirales;f__UCG-010;g__uncultured bacterium;s__unknown
EU774330.1.1387	189	543	241	215	151	97	463	201	103	100	102	83	98	579	26	180	182	254	1146	180	327	154	104	168	272	256	230	137	135	112	248	99	k__Bacteria;p__Firmicutes;c__Clostridia;o__Oscillospirales;f__Oscillospiraceae;g__UCG-002;s__uncultured bacterium
EU774638.1.1387	1	0	0	2	0	0	0	0	0	0	0	0	2	0	0	0	0	0	0	0	0	2	0	0	0	0	0	1	0	0	0	0	k__Bacteria;p__Firmicutes;c__Clostridia;o__Clostridiales;f__Clostridiaceae;g__Clostridium sensu stricto 1;s__uncultured bacterium
EU461531.1.1294	13	26	20	8	12	15	11	16	2	5	4	3	6	8	9	12	16	16	40	11	11	11	10	13	23	31	5	10	5	6	38	11	k__Bacteria;p__Firmicutes;c__Clostridia;o__Oscillospirales;f__Oscillospiraceae;g__Oscillibacter;s__uncultured bacterium
HM124210.1.1491	10	11	28	14	86	15	122	24	78	22	52	19	54	3	75	24	3	36	38	17	4	0	2	24	8	0	1	3	1	2	28	5	k__Bacteria;p__Firmicutes;c__Clostridia;o__Oscillospirales;f__UCG-010;g__uncultured bacterium;s__unknown
GQ448207.1.1397	3	6	3	2	1	5	2	0	1	2	1	4	1	3	5	3	0	1	3	0	0	2	2	2	0	1	1	0	0	0	2	1	k__Bacteria;p__Bacteroidota;c__Bacteroidia;o__Bacteroidales;f__Muribaculaceae;g__uncultured bacterium;s__unknown
EU506481.1.1401	1	0	0	0	0	0	0	0	0	0	0	0	0	0	0	0	0	0	0	0	0	0	0	0	0	0	0	0	0	0	0	0	k__Bacteria;p__Firmicutes;c__Clostridia;o__Lachnospirales;f__Lachnospiraceae;g__GCA-900066575;s__uncultured bacterium
GQ134908.1.1354	1	0	0	0	1	0	0	0	0	1	0	0	3	0	7	1	1	0	0	0	6	0	1	0	0	0	0	0	1	3	1	0	k__Bacteria;p__Firmicutes;c__Clostridia;o__Clostridiales;f__Clostridiaceae;g__Clostridium sensu stricto 1;s__uncultured bacterium
FJ507228.1.1384	2	0	2	1	0	0	0	0	3	1	0	0	0	0	0	0	2	0	0	0	0	1	1	1	0	0	0	2	2	0	0	2	k__Bacteria;p__Bacteroidota;c__Bacteroidia;o__Bacteroidales;f__Prevotellaceae;g__Prevotella_9;s__uncultured bacterium
GQ132914.1.1359	3	0	0	0	0	0	0	0	0	0	0	0	1	0	0	0	0	0	0	0	0	0	0	0	0	0	0	0	0	0	0	0	k__Bacteria;p__Firmicutes;c__Clostridia;o__Clostridiales;f__Clostridiaceae;g__Clostridium sensu stricto 1;s__uncultured bacterium
EU777510.1.1388	3	4	5	6	2	3	3	2	4	3	6	3	3	2	5	0	1	3	1	1	0	2	1	1	0	1	1	1	1	0	5	0	k__Bacteria;p__Firmicutes;c__Clostridia;o__Oscillospirales;f__Oscillospiraceae;g__UCG-002;s__uncultured bacterium
EU469848.1.1399	5	2	1	2	0	0	0	3	0	0	0	0	1	0	0	0	1	2	2	2	3	2	0	2	2	0	1	2	0	0	0	1	k__Bacteria;p__Bacteroidota;c__Bacteroidia;o__Bacteroidales;f__Prevotellaceae;g__Prevotellaceae UCG-004;s__uncultured bacterium
JX006319.1.1411	4	2	0	1	5	1	0	2	0	2	2	5	3	0	1	5	12	3	5	2	2	4	0	2	1	4	4	1	1	6	6	4	k__Bacteria;p__Firmicutes;c__Clostridia;o__Lachnospirales;f__Lachnospiraceae;g__Lachnoclostridium;s__bacterium NLAE-zl-H75
AB555397.1.1482	14	8	7	13	16	18	30	3	16	6	12	4	4	3	1	2	2	21	12	10	6	12	6	6	15	7	2	5	5	2	4	1	k__Bacteria;p__Firmicutes;c__Clostridia;o__Oscillospirales;f__UCG-010;g__uncultured rumen bacterium;s__unknown
KF842818.1.1375	64	118	89	85	71	85	171	52	141	74	165	87	49	416	101	75	94	133	89	180	37	310	142	114	113	170	18	150	131	173	122	48	k__Bacteria;p__Firmicutes;c__Clostridia;o__Oscillospirales;f__Ruminococcaceae;g__[Eubacterium] siraeum group;s__uncultured bacterium
JQ084116.1.1493	1	8	7	3	1	1	15	15	1	3	3	5	6	0	7	1	4	3	26	3	1	4	3	2	2	2	3	2	1	0	2	0	k__Bacteria;p__Firmicutes;c__Clostridia;o__Oscillospirales;f__Oscillospiraceae;g__uncultured;s__uncultured bacterium
KF843636.1.1427	1	0	0	1	0	0	0	0	0	0	0	0	1	0	0	0	0	0	0	0	0	1	0	0	0	0	1	0	0	0	0	0	k__Bacteria;p__Bacteroidota;c__Bacteroidia;o__Bacteroidales;f__Prevotellaceae;g__Prevotellaceae NK3B31 group;s__uncultured bacterium
DQ797049.1.1357	2	0	0	0	0	1	0	1	0	1	0	0	0	1	0	0	0	0	1	0	0	0	0	2	0	6	1	2	2	0	1	2	k__Bacteria;p__Firmicutes;c__Bacilli;o__Acholeplasmatales;f__Acholeplasmataceae;g__Anaeroplasma;s__uncultured bacterium
FJ677149.1.1424	1	0	0	0	0	0	0	0	0	0	0	0	0	0	0	0	0	0	0	0	0	0	0	0	0	0	0	0	0	0	0	0	k__Bacteria;p__Firmicutes;c__Clostridia;o__Lachnospirales;f__Lachnospiraceae;g__uncultured;s__uncultured bacterium
FJ535048.1.1494	6	1	0	0	0	0	3	2	0	0	0	1	0	2	0	1	0	3	0	1	1	0	1	2	0	0	0	1	2	7	5	0	k__Bacteria;p__Firmicutes;c__Clostridia;o__Oscillospirales;f__Ruminococcaceae;g__Ruminococcus;s__uncultured bacterium
EU462026.1.1375	1	7	4	2	4	17	3	9	0	2	0	1	0	2	1	4	9	9	24	0	9	7	7	0	4	6	2	20	5	23	2	36	k__Bacteria;p__Firmicutes;c__Clostridia;o__Lachnospirales;f__Lachnospiraceae;g__Lachnospiraceae ND3007 group;s__uncultured bacterium
AB969491.1.1514	1	1	0	0	0	3	6	3	0	0	0	0	5	6	0	2	2	4	0	2	0	2	3	5	4	0	4	0	2	0	1	1	k__Bacteria;p__Firmicutes;c__Clostridia;o__Clostridia UCG-014;f__uncultured bacterium;g__unknown;s__unknown
DQ394661.1.1545	3	3	1	0	0	0	0	0	0	0	0	10	3	7	0	0	0	0	3	2	0	1	3	2	5	2	2	1	1	0	4	0	k__Bacteria;p__Firmicutes;c__Clostridia;o__Clostridia UCG-014;f__uncultured rumen bacterium;g__unknown;s__unknown
EF640147.1.1517	3	6	1	1	3	3	3	28	1	2	0	3	8	7	0	13	14	2	3	1	3	4	5	6	4	4	2	0	0	20	8	2	k__Bacteria;p__Firmicutes;c__Clostridia;o__Lachnospirales;f__Lachnospiraceae;g__uncultured;s__uncultured bacterium
KM244774.1.1530	8	2	9	14	1	10	58	5	0	3	0	6	11	16	2	0	6	5	1	6	2	0	3	6	4	23	2	10	3	3	3	6	k__Bacteria;p__Firmicutes;c__Clostridia;o__Clostridia UCG-014;f__uncultured Acetivibrio sp.;g__unknown;s__unknown
AB586071.1.1453	1	0	0	0	0	0	0	0	0	0	0	0	0	0	0	0	0	0	0	0	0	0	0	0	0	0	0	0	0	0	0	0	k__Bacteria;p__Proteobacteria;c__Gammaproteobacteria;o__Burkholderiales;f__Burkholderiaceae;g__Burkholderia-Caballeronia-Paraburkholderia;s__Burkholderia sp. JCM 20553
AY981014.1.1363	1	0	0	0	0	0	0	0	0	0	0	0	0	0	0	0	0	0	0	0	0	0	0	0	0	0	0	0	0	0	0	0	k__Bacteria;p__Bacteroidota;c__Bacteroidia;o__Bacteroidales;f__Prevotellaceae;g__Prevotella_9;s__uncultured bacterium
AB009221.1.1419	1	0	0	0	0	0	0	0	0	0	0	0	0	6	0	0	0	0	3	1	0	1	0	1	0	2	2	0	0	0	1	1	k__Bacteria;p__Bacteroidota;c__Bacteroidia;o__Bacteroidales;f__Bacteroidales RF16 group;g__unidentified rumen bacterium RFN73;s__unknown
KM650241.1.1481	2	0	0	1	1	0	1	1	0	0	1	0	0	0	0	1	0	0	0	0	0	0	0	0	0	0	0	0	0	0	0	0	k__Bacteria;p__Firmicutes;c__Clostridia;o__Oscillospirales;f__Ruminococcaceae;g__Incertae Sedis;s__uncultured Firmicutes bacterium
AB616439.1.1491	2	0	1	0	0	0	0	0	0	0	0	0	0	0	0	0	0	1	0	0	1	2	0	2	18	0	2	0	0	0	16	1	k__Bacteria;p__Bacteroidota;c__Bacteroidia;o__Bacteroidales;f__Prevotellaceae;g__Prevotellaceae UCG-001;s__uncultured rumen bacterium
EU475653.1.1362	1	0	0	0	1	0	2	0	0	3	0	1	0	0	1	1	1	0	0	2	0	0	1	0	0	0	1	0	0	0	2	0	k__Bacteria;p__Firmicutes;c__Clostridia;o__Peptostreptococcales-Tissierellales;f__Peptostreptococcaceae;g__Terrisporobacter;s__uncultured bacterium
GQ448089.1.1370	3	4	2	2	3	3	4	2	2	4	4	2	9	5	0	4	1	5	11	3	1	1	3	3	3	21	5	7	4	10	5	7	k__Bacteria;p__Firmicutes;c__Clostridia;o__Oscillospirales;f__Oscillospiraceae;g__UCG-005;s__uncultured bacterium
GQ451208.1.1498	2	1	1	0	0	0	0	0	0	0	0	0	0	0	0	0	0	0	1	0	1	2	1	0	0	2	2	1	0	0	1	0	k__Bacteria;p__Firmicutes;c__Bacilli;o__Izemoplasmatales;f__uncultured bacterium;g__unknown;s__unknown
EU774312.1.1367	3	1	1	0	0	1	0	1	0	0	0	0	0	0	0	1	2	0	2	0	0	1	0	0	0	1	0	0	0	0	0	0	k__Bacteria;p__Bacteroidota;c__Bacteroidia;o__Bacteroidales;f__Prevotellaceae;g__Prevotella;s__uncultured bacterium
DQ796549.1.1384	2	2	4	4	4	7	4	2	4	5	3	1	2	0	0	2	1	1	3	2	2	2	1	1	1	0	1	2	1	1	1	0	k__Bacteria;p__Firmicutes;c__Clostridia;o__Oscillospirales;f__Ruminococcaceae;g__Candidatus Soleaferrea;s__uncultured bacterium
KT167023.1.1374	3	11	7	6	5	1	2	0	11	8	6	1	11	0	2	2	2	4	2	0	3	2	0	0	4	0	2	1	0	0	2	0	k__Bacteria;p__Firmicutes;c__Clostridia;o__uncultured;f__uncultured bacterium;g__unknown;s__unknown
EU475022.1.1383	2	10	11	5	9	11	16	5	2	9	8	0	1	4	0	2	1	8	3	19	7	16	2	4	4	2	10	5	3	1	13	4	k__Bacteria;p__Firmicutes;c__Clostridia;o__Lachnospirales;f__Lachnospiraceae;g__Cellulosilyticum;s__uncultured bacterium
AF243141.1.1505	1	0	0	0	0	1	0	0	0	0	0	0	0	0	0	0	0	0	0	0	0	0	0	0	0	0	0	0	0	0	0	0	k__Bacteria;p__Firmicutes;c__Bacilli;o__Lactobacillales;f__Lactobacillaceae;g__Lactobacillus;s__Lactobacillus crispatus
KF104368.1.1335	165	984	140	122	125	111	2100	334	798	696	504	409	187	1054	1216	368	163	110	784	400	68	350	177	134	256	371	452	597	91	356	240	268	k__Bacteria;p__Firmicutes;c__Clostridia;o__Clostridiales;f__Clostridiaceae;g__Clostridium sensu stricto 1;s__uncultured bacterium
HQ716474.1.1456	69	366	304	256	454	347	920	570	102	324	325	291	119	179	387	136	156	417	392	625	114	181	104	96	260	445	363	377	278	336	464	286	k__Bacteria;p__Bacteroidota;c__Bacteroidia;o__Bacteroidales;f__Muribaculaceae;g__uncultured bacterium;s__unknown
HQ716519.1.1456	64	40	22	15	21	19	2	25	11	30	7	81	55	26	46	148	121	31	38	27	100	46	19	15	14	25	119	57	42	89	21	57	k__Bacteria;p__Bacteroidota;c__Bacteroidia;o__Bacteroidales;f__Prevotellaceae;g__Prevotellaceae NK3B31 group;s__uncultured bacterium
AB626941.1.1496	13	4	2	3	4	10	9	6	1	5	3	5	5	0	3	4	3	5	50	4	20	5	7	9	2	10	31	7	8	6	16	36	k__Bacteria;p__Firmicutes;c__Clostridia;o__Lachnospirales;f__Lachnospiraceae;g__uncultured;s__uncultured bacterium
EU775080.1.1392	1	0	0	0	0	0	0	0	0	0	0	0	0	0	0	0	0	0	0	0	0	0	0	0	0	0	0	0	0	1	0	0	k__Bacteria;p__Firmicutes;c__Clostridia;o__Peptostreptococcales-Tissierellales;f__Anaerovoracaceae;g__[Eubacterium] nodatum group;s__uncultured bacterium
GU361829.1.1490	1	0	0	0	3	0	0	0	0	18	1	1	0	0	0	0	0	0	0	1	0	2	0	0	0	0	0	0	2	1	0	0	k__Bacteria;p__Actinobacteriota;c__Actinobacteria;o__Bifidobacteriales;f__Bifidobacteriaceae;g__Bifidobacterium;s__Bifidobacterium pseudolongum
EU774262.1.1389	1	0	0	0	0	0	0	0	0	0	0	0	0	0	0	0	0	0	0	0	0	0	0	0	0	0	0	0	0	0	0	0	k__Bacteria;p__Bacteroidota;c__Bacteroidia;o__Bacteroidales;f__Prevotellaceae;g__Prevotella_9;s__uncultured bacterium
DQ807692.1.1389	1	0	0	0	0	0	0	0	0	0	0	0	1	1	0	0	0	0	0	0	0	0	0	1	0	0	2	0	0	2	0	0	k__Bacteria;p__Firmicutes;c__Clostridia;o__Lachnospirales;f__Lachnospiraceae;g__Blautia;s__uncultured bacterium
AB506388.1.1517	2	0	1	0	0	0	0	0	0	23	0	4	0	0	0	0	0	0	1	0	0	0	0	0	0	1	0	0	0	0	0	0	k__Bacteria;p__Bacteroidota;c__Bacteroidia;o__Bacteroidales;f__Rikenellaceae;g__Rikenellaceae RC9 gut group;s__uncultured bacterium
AY916276.1.1351	4	2	0	1	0	1	4	1	0	0	1	1	1	0	0	2	0	1	1	1	1	0	1	0	0	0	0	0	0	0	0	0	k__Bacteria;p__Firmicutes;c__Clostridia;o__Oscillospirales;f__Oscillospiraceae;g__uncultured;s__uncultured bacterium
HQ792086.1.1443	5	0	1	4	0	1	0	1	0	0	2	2	6	0	0	1	1	12	0	0	0	0	0	1	1	0	1	0	0	0	0	1	k__Bacteria;p__Bacteroidota;c__Bacteroidia;o__Bacteroidales;f__Bacteroidaceae;g__Bacteroides;s__uncultured organism
AF371751.1.1444	6	1	0	0	4	0	0	1	0	0	1	3	0	0	1	14	0	0	0	2	2	0	0	1	7	24	2	14	0	19	0	13	k__Bacteria;p__Firmicutes;c__Clostridia;o__Oscillospirales;f__Ruminococcaceae;g__Ruminococcus;s__uncultured bacterium
JQ190288.1.1362	1	16	0	0	0	2	2	0	0	8	0	11	1	9	0	11	1	0	0	0	0	0	0	0	1	0	0	0	0	1	1	1	k__Bacteria;p__Firmicutes;c__Clostridia;o__Lachnospirales;f__Lachnospiraceae;g__Oribacterium;s__uncultured bacterium
FJ881322.1.1492	16	135	89	105	72	126	162	393	51	16	72	5	36	30	8	13	6	187	174	95	113	237	69	122	116	83	44	94	132	182	28	154	k__Bacteria;p__Firmicutes;c__Clostridia;o__Oscillospirales;f__[Eubacterium] coprostanoligenes group;g__uncultured bacterium;s__unknown
KY963489.1.1270	1	0	0	0	0	0	0	0	2	4	4	0	0	1	0	0	0	0	0	0	0	0	0	0	0	0	0	0	0	0	0	0	k__Bacteria;p__Proteobacteria;c__Gammaproteobacteria;o__Pseudomonadales;f__Pseudomonadaceae;g__Pseudomonas;s__Pseudomonas fluorescens
KR068167.1.1478	1	0	0	0	0	0	0	1	1	0	1	0	0	1	0	0	0	0	0	1	0	1	0	1	0	0	0	0	0	1	1	0	k__Bacteria;p__Firmicutes;c__Clostridia;o__Oscillospirales;f__Oscillospiraceae;g__NK4A214 group;s__uncultured rumen bacterium
KC000018.1.1290	119	10	14	37	8	9	39	11	12	10	6	30	19	1	5	5	1	2	15	2	1	3	2	5	0	1	0	1	1	1	0	1	k__Bacteria;p__Firmicutes;c__Clostridia;o__Lachnospirales;f__Lachnospiraceae;g__Anaerosporobacter;s__uncultured bacterium
EU766109.1.1363	1	0	0	0	0	0	0	0	0	0	0	0	0	0	0	0	0	0	0	0	0	0	0	1	0	0	0	1	0	0	0	0	k__Bacteria;p__Firmicutes;c__Clostridia;o__Lachnospirales;f__Lachnospiraceae;g__Lachnospira;s__uncultured bacterium
EU456508.1.1431	2	1	0	1	0	2	0	2	3	1	0	0	2	0	0	0	0	0	0	1	0	1	1	0	0	0	3	0	1	1	1	2	k__Bacteria;p__Firmicutes;c__Bacilli;o__Lactobacillales;f__Lactobacillaceae;g__Limosilactobacillus;s__uncultured bacterium
AB009203.1.1419	1	2	8	5	2	3	2	6	1	18	2	3	17	8	0	2	24	5	25	29	66	68	8	10	8	58	16	12	12	24	2	14	k__Bacteria;p__Bacteroidota;c__Bacteroidia;o__Bacteroidales;f__Bacteroidales RF16 group;g__unidentified rumen bacterium RFN47;s__unknown
JX095245.1.1396	8	3	5	1	0	0	15	2	2	4	0	3	2	0	0	0	1	0	13	0	2	4	0	1	0	2	0	1	1	1	1	0	k__Bacteria;p__Firmicutes;c__Clostridia;o__Oscillospirales;f__UCG-010;g__uncultured bacterium;s__unknown
EU358721.1.1498	1	0	0	0	0	0	0	0	0	0	0	0	0	0	0	0	0	0	0	0	0	0	0	0	0	0	0	0	0	0	0	1	k__Bacteria;p__Firmicutes;c__Clostridia;o__Lachnospirales;f__Lachnospiraceae;g__Coprococcus;s__uncultured bacterium
JQ186837.1.1373	1	0	0	0	0	0	0	0	0	0	0	0	0	0	0	0	0	0	0	0	0	0	0	0	0	0	0	0	0	0	0	0	k__Bacteria;p__Bacteroidota;c__Bacteroidia;o__Bacteroidales;f__Prevotellaceae;g__Prevotella_9;s__uncultured bacterium
GQ451200.1.1489	1	6	3	1	0	2	2	3	1	0	1	1	0	0	1	0	2	24	0	0	8	11	0	2	1	2	0	8	3	3	1	2	k__Bacteria;p__Cyanobacteria;c__Vampirivibrionia;o__Gastranaerophilales;f__uncultured bacterium;g__unknown;s__unknown
FJ681899.1.1435	8	1	1	2	1	3	2	1	12	2	9	0	3	2	0	0	0	3	3	10	1	0	3	3	2	2	2	2	0	2	0	1	k__Bacteria;p__Cyanobacteria;c__Vampirivibrionia;o__Gastranaerophilales;f__uncultured bacterium;g__unknown;s__unknown
EU457626.1.1312	6	8	6	2	1	2	7	3	1	10	6	4	5	3	6	0	11	4	5	6	1	10	8	3	3	4	8	6	1	11	2	10	k__Bacteria;p__Firmicutes;c__Bacilli;o__Lactobacillales;f__Lactobacillaceae;g__Limosilactobacillus;s__uncultured bacterium
DQ809360.1.1404	1	0	0	0	0	1	0	0	1	1	0	0	0	0	0	0	0	0	0	0	0	0	0	0	0	0	0	0	0	0	0	0	k__Bacteria;p__Firmicutes;c__Clostridia;o__Oscillospirales;f__[Eubacterium] coprostanoligenes group;g__uncultured bacterium;s__unknown
AF371801.1.1467	17	194	11	11	17	20	12	48	17	11	28	13	36	10	55	2	15	17	25	9	17	17	3	13	25	40	5	8	3	9	13	6	k__Bacteria;p__Firmicutes;c__Clostridia;o__Oscillospirales;f__Oscillospiraceae;g__Oscillibacter;s__uncultured bacterium
EU469441.1.1300	1	3	1	1	2	5	0	2	0	0	3	1	2	2	0	2	8	1	1	3	2	1	2	4	0	6	1	11	4	1	2	27	k__Bacteria;p__Firmicutes;c__Clostridia;o__Oscillospirales;f__Butyricicoccaceae;g__UCG-008;s__uncultured bacterium
EU778873.1.1403	3	0	0	0	0	0	0	0	0	0	0	0	2	0	1	0	1	0	0	0	0	1	0	0	0	0	0	0	0	0	0	0	k__Bacteria;p__Bacteroidota;c__Bacteroidia;o__Bacteroidales;f__Prevotellaceae;g__Prevotella_9;s__uncultured bacterium
EF532763.1.1366	7	2	5	4	1	9	6	1	1	0	1	0	3	3	1	5	6	7	4	0	0	4	1	3	1	5	3	4	4	6	5	13	k__Bacteria;p__Firmicutes;c__Clostridia;o__Lachnospirales;f__Lachnospiraceae;g__uncultured bacterium;s__unknown
AB700364.1.1505	3	3	2	2	3	7	4	26	0	0	0	0	2	2	0	7	8	8	3	3	1	1	1	6	4	25	6	21	11	23	9	28	k__Bacteria;p__Firmicutes;c__Clostridia;o__Lachnospirales;f__Lachnospiraceae;g__Lachnospiraceae NK4A136 group;s__Lachnospiraceae bacterium 605
HM124074.1.1469	1	0	1	0	0	0	0	0	0	0	0	0	0	0	0	0	0	0	0	2	0	0	1	2	0	0	0	0	0	0	0	0	k__Bacteria;p__Firmicutes;c__Clostridia;o__Oscillospirales;f__Ruminococcaceae;g__uncultured bacterium;s__unknown
EU773381.1.1379	5	2	3	0	3	2	2	2	0	3	3	8	0	0	4	10	1	4	8	2	1	0	4	1	6	6	5	2	2	3	10	5	k__Bacteria;p__Firmicutes;c__Clostridia;o__Lachnospirales;f__Lachnospiraceae;g__[Eubacterium] oxidoreducens group;s__uncultured bacterium
JQ186143.1.1330	55	171	145	170	146	47	424	64	198	139	87	49	85	73	215	37	42	93	137	260	68	160	67	83	29	46	97	42	46	12	95	37	k__Bacteria;p__Firmicutes;c__Bacilli;o__Erysipelotrichales;f__Erysipelotrichaceae;g__Turicibacter;s__uncultured bacterium
AF371683.1.1409	3	2	2	0	4	1	2	0	6	2	3	1	2	5	0	3	1	2	5	5	1	5	3	0	2	5	7	3	4	6	6	3	k__Bacteria;p__Firmicutes;c__Clostridia;o__Peptostreptococcales-Tissierellales;f__Anaerovoracaceae;g__Family XIII AD3011 group;s__uncultured bacterium
DQ799017.1.1320	2	0	0	1	0	1	0	2	0	2	0	0	1	0	0	0	1	1	2	2	0	1	0	1	0	3	1	1	0	4	1	2	k__Bacteria;p__Firmicutes;c__Clostridia;o__Lachnospirales;f__Lachnospiraceae;g__Blautia;s__uncultured bacterium
DQ809723.1.1380	1	0	1	0	0	0	0	0	0	1	0	0	0	0	1	0	0	0	0	0	0	0	0	2	0	0	0	0	0	0	0	1	k__Bacteria;p__Firmicutes;c__Clostridia;o__Clostridiales;f__Clostridiaceae;g__Clostridium sensu stricto 1;s__uncultured bacterium
EU775107.1.1392	2	0	0	1	0	0	1	0	1	0	1	0	1	0	0	1	0	1	1	0	0	0	0	0	0	0	0	0	0	0	0	0	k__Bacteria;p__Firmicutes;c__Clostridia;o__Christensenellales;f__Christensenellaceae;g__Christensenellaceae R-7 group;s__uncultured bacterium
EU469504.1.1398	4	3	1	0	0	0	0	0	0	0	0	0	2	0	0	0	7	0	0	0	0	0	0	0	2	0	0	0	1	27	0	3	k__Bacteria;p__Bacteroidota;c__Bacteroidia;o__Bacteroidales;f__Prevotellaceae;g__Prevotella;s__uncultured bacterium
HM836199.1.1344	1	5	5	8	2	1	2	1	1	0	2	4	6	6	3	8	8	7	3	12	3	11	10	55	0	13	5	10	4	13	2	2	k__Bacteria;p__Firmicutes;c__Clostridia;o__Clostridia UCG-014;f__uncultured bacterium;g__unknown;s__unknown
AF275922.1.1424	4	2	3	2	1	2	6	1	0	2	0	2	1	1	0	0	2	0	1	2	0	1	0	0	2	0	0	2	0	1	1	1	k__Bacteria;p__Firmicutes;c__Clostridia;o__Peptostreptococcales-Tissierellales;f__Anaerovoracaceae;g__Anaerovorax;s__uncultured eubacterium AA33
HQ789440.1.1436	4	7	3	1	1	4	2	5	1	5	1	2	3	0	4	3	3	6	9	2	1	2	1	4	4	3	5	2	2	1	2	5	k__Bacteria;p__Firmicutes;c__Clostridia;o__Peptostreptococcales-Tissierellales;f__Anaerovoracaceae;g__Family XIII AD3011 group;s__uncultured organism
FN179334.1.1291	1	0	0	0	0	1	0	1	0	0	0	0	0	1	0	0	0	0	0	0	0	1	6	0	0	0	0	0	0	3	0	1	k__Bacteria;p__Actinobacteriota;c__Actinobacteria;o__Corynebacteriales;f__Corynebacteriaceae;g__Corynebacterium;s__Corynebacterium freneyi
JQ607698.1.1387	1	0	1	1	0	0	1	0	0	0	0	0	1	1	0	0	0	0	1	0	0	0	1	0	2	0	0	2	0	0	0	0	k__Bacteria;p__Actinobacteriota;c__Coriobacteriia;o__Coriobacteriales;f__Eggerthellaceae;g__Paraeggerthella;s__bacterium NLAE-zl-P893
EU468618.1.1338	1	14	33	26	48	25	5	1	66	6	38	1	4	1	2	2	20	37	53	2	9	20	2	10	26	61	80	31	11	16	25	6	k__Bacteria;p__Firmicutes;c__Clostridia;o__Oscillospirales;f__Oscillospiraceae;g__UCG-005;s__uncultured bacterium
GQ138825.1.1361	1	1	0	0	0	0	0	0	0	0	0	0	0	0	0	0	0	0	0	0	0	0	0	0	0	0	0	0	0	0	0	0	k__Bacteria;p__Firmicutes;c__Clostridia;o__Peptostreptococcales-Tissierellales;f__Peptostreptococcaceae;g__Terrisporobacter;s__uncultured bacterium
EU765909.1.1351	5	1	0	0	0	0	0	0	0	0	0	1	0	0	0	2	0	0	3	1	1	0	0	0	0	0	0	0	0	0	0	0	k__Bacteria;p__Firmicutes;c__Clostridia;o__Oscillospirales;f__Oscillospiraceae;g__UCG-002;s__uncultured bacterium
EU470393.1.1411	1	1	1	0	0	1	1	1	2	0	4	0	2	2	2	2	1	6	4	0	7	3	0	2	3	6	10	4	2	0	2	0	k__Bacteria;p__Verrucomicrobiota;c__Kiritimatiellae;o__WCHB1-41;f__uncultured bacterium;g__unknown;s__unknown
KF842742.1.1385	1	3	1	1	0	2	2	2	4	4	1	0	1	5	1	1	1	0	2	2	0	1	0	3	1	6	0	1	1	1	2	1	k__Bacteria;p__Firmicutes;c__Clostridia;o__Oscillospirales;f__Ruminococcaceae;g__[Eubacterium] siraeum group;s__uncultured bacterium
EU772545.1.1353	1	0	1	1	1	4	0	0	1	2	0	1	0	0	1	0	0	0	0	0	1	0	0	0	1	0	0	0	0	0	0	0	k__Bacteria;p__Firmicutes;c__Clostridia;o__Clostridia UCG-014;f__uncultured bacterium;g__unknown;s__unknown
EU457881.1.1300	1	0	0	0	1	1	1	3	0	0	0	0	1	1	0	1	0	0	1	0	0	0	0	1	0	0	0	0	0	0	1	1	k__Bacteria;p__Firmicutes;c__Clostridia;o__Lachnospirales;f__Lachnospiraceae;g__Roseburia;s__uncultured bacterium
KX672713.1.1394	2	1	3	1	2	1	1	0	1	0	1	1	1	3	1	2	2	1	0	2	1	1	1	2	1	3	3	1	0	0	2	0	k__Bacteria;p__Firmicutes;c__Clostridia;o__Christensenellales;f__Christensenellaceae;g__Christensenellaceae R-7 group;s__uncultured Christensenellaceae bacterium
FJ950694.1.1472	1	0	0	0	0	0	0	0	0	0	0	0	0	0	0	0	0	0	0	0	0	0	0	0	0	0	0	0	0	0	0	1	k__Bacteria;p__Proteobacteria;c__Gammaproteobacteria;o__Enterobacterales;f__Enterobacteriaceae;g__Escherichia-Shigella;s__Escherichia coli
EU467119.1.1362	8	7	4	11	9	13	13	12	4	7	2	10	2	3	3	15	7	4	1	7	154	2	19	30	36	3	24	2	8	9	4	3	k__Bacteria;p__Bacteroidota;c__Bacteroidia;o__Bacteroidales;f__Prevotellaceae;g__Prevotella;s__uncultured bacterium
EU455582.1.1431	1	1	0	0	0	0	0	0	0	1	0	0	0	1	0	0	0	0	0	1	0	1	0	0	0	0	0	0	0	0	0	0	k__Bacteria;p__Firmicutes;c__Bacilli;o__Lactobacillales;f__Lactobacillaceae;g__Lactobacillus;s__uncultured bacterium
LN612703.1.1487	1	1	0	0	0	0	0	2	0	0	0	0	0	0	0	0	0	0	0	0	0	0	0	0	0	0	0	0	0	0	0	0	k__Bacteria;p__Firmicutes;c__Clostridia;o__Clostridia UCG-014;f__uncultured bacterium;g__unknown;s__unknown
LG146262.4.1431	1	1	0	1	1	0	0	1	0	0	1	1	0	2	1	0	1	0	0	2	1	2	1	0	0	1	0	0	1	0	1	0	k__Bacteria;p__Firmicutes;c__Bacilli;o__Lactobacillales;f__Lactobacillaceae;g__Limosilactobacillus;s__unidentified
DQ797286.1.1370	1	0	0	0	0	0	0	0	0	0	0	0	0	0	0	0	0	0	0	0	0	0	0	0	0	0	0	0	0	0	0	0	k__Bacteria;p__Firmicutes;c__Clostridia;o__Oscillospirales;f__Ruminococcaceae;g__Faecalibacterium;s__uncultured bacterium
FJ673756.1.1394	45	24	9	3	14	42	13	11	58	117	107	71	82	15	140	64	7	7	9	1	6	5	3	2	5	3	8	5	4	2	5	3	k__Bacteria;p__Bacteroidota;c__Bacteroidia;o__Bacteroidales;f__Tannerellaceae;g__Parabacteroides;s__uncultured bacterium
EU470125.1.1381	1	0	0	0	0	1	0	0	0	0	0	0	0	0	0	0	1	0	1	2	0	2	0	0	0	2	0	0	0	0	3	0	k__Bacteria;p__Firmicutes;c__Clostridia;o__Lachnospirales;f__Lachnospiraceae;g__Lachnospiraceae AC2044 group;s__uncultured bacterium
EU471887.1.1380	7	1	4	1	3	0	1	11	3	0	3	2	3	0	2	4	8	3	3	4	12	2	4	8	1	10	5	10	1	0	2	6	k__Bacteria;p__Bacteroidota;c__Bacteroidia;o__Bacteroidales;f__Prevotellaceae;g__Prevotellaceae UCG-003;s__uncultured bacterium
KP009842.1.1397	2	0	0	2	0	1	1	1	0	3	1	0	0	0	1	0	1	1	6	2	1	2	2	2	6	2	5	2	9	2	8	2	k__Bacteria;p__Firmicutes;c__Bacilli;o__Lactobacillales;f__Streptococcaceae;g__Streptococcus;s__Streptococcus gallolyticus
GQ448426.1.1369	1	3	0	1	0	0	2	5	4	7	4	0	18	1	2	3	1	1	3	1	2	0	1	0	1	4	17	0	2	1	12	1	k__Bacteria;p__Firmicutes;c__Clostridia;o__Oscillospirales;f__Oscillospiraceae;g__UCG-005;s__uncultured bacterium
FJ363819.1.1358	1	0	0	0	0	0	0	0	0	0	0	0	0	1	0	0	0	0	0	0	0	0	0	0	0	0	0	0	0	0	0	0	k__Bacteria;p__Firmicutes;c__Clostridia;o__Lachnospirales;f__Lachnospiraceae;g__Blautia;s__uncultured bacterium
GQ448108.1.1391	4	1	5	4	1	1	9	23	1	2	0	0	4	6	0	2	1	8	0	2	1	1	8	2	12	1	4	4	3	3	16	7	k__Bacteria;p__Firmicutes;c__Clostridia;o__Lachnospirales;f__Lachnospiraceae;g__uncultured;s__uncultured bacterium
FJ676618.1.1457	12	1	2	2	0	2	2	0	2	0	0	0	4	4	6	3	2	2	24	17	6	1	3	3	1	15	6	14	4	20	9	21	k__Bacteria;p__Firmicutes;c__Negativicutes;o__Veillonellales-Selenomonadales;f__Selenomonadaceae;g__Anaerovibrio;s__uncultured bacterium
JX095214.1.1403	44	7	6	13	7	9	2	12	6	1	4	4	1	2	3	8	32	40	74	9	14	15	6	19	38	106	35	169	15	42	88	278	k__Bacteria;p__Firmicutes;c__Clostridia;o__Lachnospirales;f__Lachnospiraceae;g__uncultured;s__uncultured bacterium
EU469055.1.1320	1	4	4	5	1	0	2	3	1	6	1	0	0	1	0	0	7	1	4	0	0	1	0	2	0	6	2	1	2	0	4	1	k__Bacteria;p__Firmicutes;c__Clostridia;o__Oscillospirales;f__Oscillospiraceae;g__UCG-005;s__uncultured bacterium
FJ362961.1.1366	1	0	0	0	0	0	0	0	0	0	0	0	0	0	0	0	0	0	0	0	0	0	0	0	0	0	0	0	0	0	0	0	k__Bacteria;p__Bacteroidota;c__Bacteroidia;o__Bacteroidales;f__Prevotellaceae;g__Prevotellaceae NK3B31 group;s__uncultured bacterium
EU778860.1.1374	2	0	0	0	0	0	0	1	0	1	0	0	0	0	0	0	0	0	0	0	0	0	0	0	0	0	0	0	0	0	0	0	k__Bacteria;p__Bacteroidota;c__Bacteroidia;o__Bacteroidales;f__Prevotellaceae;g__Prevotella_9;s__uncultured bacterium
KY795327.1.1204	3	0	0	0	0	0	2	2	5	4	5	1	0	0	1	0	0	1	0	2	0	2	0	0	6	2	2	1	2	0	0	1	k__Bacteria;p__Firmicutes;c__Bacilli;o__Lactobacillales;f__Enterococcaceae;g__Enterococcus;s__Enterococcus durans
EU762984.1.1339	1	0	0	0	0	0	0	0	0	0	0	0	0	0	0	0	0	0	0	0	0	0	0	2	0	0	0	0	0	1	0	0	k__Bacteria;p__Firmicutes;c__Clostridia;o__Oscillospirales;f__Ruminococcaceae;g__Faecalibacterium;s__uncultured bacterium
GQ175588.1.1494	1	0	0	0	0	0	0	0	0	1	0	0	0	0	0	0	0	0	0	0	0	0	0	0	0	0	0	0	0	0	0	0	k__Bacteria;p__Firmicutes;c__Bacilli;o__Lactobacillales;f__Lactobacillaceae;g__Lactobacillus;s__uncultured bacterium
EU779410.1.1386	4	4	0	0	1	1	0	0	1	1	1	0	2	1	0	0	0	0	0	1	2	1	2	0	0	2	2	2	2	0	0	0	k__Bacteria;p__Firmicutes;c__Clostridia;o__Oscillospirales;f__[Eubacterium] coprostanoligenes group;g__uncultured bacterium;s__unknown
CP027452.1716704.1718225	1	0	0	0	0	0	0	0	0	0	0	0	0	0	0	0	0	0	0	0	0	0	0	0	0	0	1	0	0	0	0	0	k__Bacteria;p__Proteobacteria;c__Gammaproteobacteria;o__Enterobacterales;f__Enterobacteriaceae;g__Escherichia-Shigella;s__Escherichia coli
AF371720.1.1436	9	13	6	13	9	4	22	5	14	11	11	4	22	69	8	46	29	46	41	32	31	11	81	72	11	42	68	79	31	61	11	84	k__Bacteria;p__Firmicutes;c__Clostridia;o__Oscillospirales;f__Ruminococcaceae;g__Subdoligranulum;s__uncultured bacterium
EU778537.1.1394	64	2	10	11	7	13	6	5	7	5	7	8	16	1	9	6	17	22	27	27	71	22	12	17	9	42	5	33	3	11	16	29	k__Bacteria;p__Proteobacteria;c__Gammaproteobacteria;o__Burkholderiales;f__Sutterellaceae;g__Sutterella;s__uncultured bacterium
AB506362.1.1528	66	56	38	46	22	31	295	59	40	19	30	19	30	107	53	51	34	97	274	137	50	65	97	203	49	87	327	103	92	192	83	55	k__Bacteria;p__Firmicutes;c__Bacilli;o__Erysipelotrichales;f__Erysipelotrichaceae;g__uncultured;s__uncultured bacterium
JQ191125.1.1355	2	0	6	3	2	8	14	5	16	4	4	0	9	6	9	5	5	8	1	7	1	4	2	3	2	7	4	6	4	2	0	0	k__Bacteria;p__Firmicutes;c__Clostridia;o__Oscillospirales;f__[Eubacterium] coprostanoligenes group;g__uncultured bacterium;s__unknown
EU779042.1.1396	2	6	5	7	4	2	0	3	0	0	2	1	3	0	0	7	47	8	4	4	83	1	15	25	20	34	18	48	10	18	13	42	k__Bacteria;p__Bacteroidota;c__Bacteroidia;o__Bacteroidales;f__Bacteroidaceae;g__Bacteroides;s__uncultured bacterium
DQ809269.1.1284	41	21	14	24	2	93	37	77	68	4	64	15	2	14	1	1	61	42	40	6	175	115	29	4	145	42	94	53	44	28	28	2	k__Bacteria;p__Firmicutes;c__Clostridia;o__Clostridia UCG-014;f__uncultured bacterium;g__unknown;s__unknown
JX096295.1.1392	160	390	666	325	715	105	61	245	275	122	436	196	172	68	111	140	673	166	408	473	343	594	236	210	249	288	943	290	302	168	275	309	k__Bacteria;p__Bacteroidota;c__Bacteroidia;o__Bacteroidales;f__Prevotellaceae;g__Prevotellaceae UCG-001;s__uncultured bacterium
EU473555.1.1355	1	0	1	1	3	1	0	0	0	0	0	0	0	0	1	0	2	1	0	0	0	0	1	3	0	0	0	2	1	1	0	1	k__Bacteria;p__Actinobacteriota;c__Coriobacteriia;o__Coriobacteriales;f__Eggerthellaceae;g__uncultured;s__uncultured bacterium
JQ599682.1.1464	4	0	1	2	0	3	1	0	1	1	0	0	0	3	0	5	0	4	0	2	1	2	0	1	2	1	2	0	1	0	0	1	k__Bacteria;p__Firmicutes;c__Clostridia;o__Clostridia vadinBB60 group;f__Clostridiales bacterium enrichment culture clone 06-1235251-76;g__unknown;s__unknown
FJ681873.1.1428	1	3	2	5	4	3	6	5	9	2	3	10	1	1	1	14	4	6	14	8	4	5	9	6	9	7	8	5	12	18	9	6	k__Bacteria;p__Firmicutes;c__Clostridia;o__Lachnospirales;f__Lachnospiraceae;g__uncultured;s__uncultured bacterium
FJ680424.1.1441	1	0	0	0	0	0	1	0	0	0	0	0	0	0	0	0	0	0	0	1	0	0	0	1	0	1	0	2	0	0	4	2	k__Bacteria;p__Firmicutes;c__Clostridia;o__Lachnospirales;f__Lachnospiraceae;g__Agathobacter;s__uncultured bacterium
EU455909.1.1314	2	3	1	0	2	2	2	0	2	2	1	3	2	1	1	3	5	5	2	4	0	6	2	4	2	2	2	5	4	2	2	6	k__Bacteria;p__Firmicutes;c__Bacilli;o__Lactobacillales;f__Lactobacillaceae;g__Limosilactobacillus;s__uncultured bacterium
EU777343.1.1362	1	0	0	0	0	0	0	0	0	1	0	0	0	1	0	0	0	1	0	0	0	1	0	0	0	0	1	2	1	3	0	0	k__Bacteria;p__Firmicutes;c__Clostridia;o__Lachnospirales;f__Lachnospiraceae;g__Marvinbryantia;s__uncultured bacterium
JX657045.1.1259	2	0	0	0	0	0	0	0	1	0	0	0	2	0	0	0	0	0	0	0	0	0	0	0	0	0	0	0	0	0	0	0	k__Bacteria;p__Bacteroidota;c__Bacteroidia;o__Flavobacteriales;f__Flavobacteriaceae;g__Flavobacterium;s__Flavobacterium psychrophilum
EU460196.1.1398	104	9	25	36	19	42	29	53	22	51	22	3	63	24	4	10	38	19	59	64	83	71	34	32	9	56	29	38	22	60	50	49	k__Bacteria;p__Bacteroidota;c__Bacteroidia;o__Bacteroidales;f__Bacteroidales RF16 group;g__uncultured bacterium;s__unknown
AM183058.1.1419	1	2	2	1	2	0	3	1	2	0	2	0	0	1	1	0	0	0	1	6	1	0	2	0	0	0	2	0	0	1	2	0	k__Bacteria;p__Firmicutes;c__Bacilli;o__Erysipelotrichales;f__Erysipelotrichaceae;g__Turicibacter;s__uncultured bacterium
EU459875.1.1385	1	0	0	0	0	1	0	0	0	0	0	0	1	0	0	0	0	0	1	0	0	0	0	1	0	0	0	0	0	2	1	0	k__Bacteria;p__Firmicutes;c__Clostridia;o__Lachnospirales;f__Lachnospiraceae;g__CHKCI001;s__uncultured bacterium
EU844902.1.1471	7	10	11	6	4	11	15	5	29	5	28	4	6	1	8	0	2	9	3	0	2	0	3	2	4	2	0	2	0	0	2	0	k__Bacteria;p__Firmicutes;c__Clostridia;o__Christensenellales;f__Christensenellaceae;g__uncultured;s__uncultured bacterium
DQ015000.1.1380	495	237	350	362	370	482	57	139	285	790	212	76	296	323	104	63	371	340	53	1257	382	461	242	641	194	109	76	196	219	317	83	881	k__Bacteria;p__Firmicutes;c__Bacilli;o__Lactobacillales;f__Lactobacillaceae;g__Limosilactobacillus;s__uncultured bacterium
FJ371873.1.1224	17	11	20	20	2	34	1	0	0	5	7	4	3	8	0	0	5	1	22	1	2	0	3	1	2	2	2	0	2	237	3	12	k__Bacteria;p__Firmicutes;c__Clostridia;o__Oscillospirales;f__Ruminococcaceae;g__Faecalibacterium;s__uncultured bacterium
DQ802777.1.1389	1	0	0	0	0	0	0	0	0	0	0	0	0	0	0	0	0	0	0	0	0	0	0	0	0	0	0	1	0	0	0	0	k__Bacteria;p__Firmicutes;c__Clostridia;o__Lachnospirales;f__Lachnospiraceae;g__[Eubacterium] hallii group;s__uncultured bacterium
JX095464.1.1403	1	0	0	0	0	0	0	0	0	0	0	0	0	0	0	0	0	0	0	1	0	0	0	0	0	0	0	0	0	0	0	0	k__Bacteria;p__Firmicutes;c__Clostridia;o__uncultured;f__uncultured bacterium;g__unknown;s__unknown
AB506339.1.1506	1	3	0	0	0	1	0	0	0	3	3	2	0	1	0	1	3	2	2	5	0	2	2	0	1	1	5	1	0	0	1	2	k__Bacteria;p__Firmicutes;c__Clostridia;o__Oscillospirales;f__Oscillospiraceae;g__UCG-005;s__uncultured bacterium
FJ367699.1.1349	4	10	5	6	2	13	12	0	6	4	9	18	7	26	23	2	0	4	2	1	1	3	1	0	2	1	0	0	0	1	0	0	k__Bacteria;p__Firmicutes;c__Clostridia;o__Christensenellales;f__Christensenellaceae;g__Christensenellaceae R-7 group;s__uncultured bacterium
HM008855.1.1374	2	0	0	0	0	0	0	4	0	0	0	0	0	0	0	0	0	0	0	1	0	0	1	1	1	2	0	2	0	1	0	0	k__Bacteria;p__Bacteroidota;c__Bacteroidia;o__Bacteroidales;f__Prevotellaceae;g__Prevotellaceae UCG-003;s__uncultured bacterium
HM124043.1.1490	50	8	6	11	9	2	1	2	1	3	2	3	14	1	0	9	24	9	8	21	87	6	4	21	61	6	49	15	15	37	26	71	k__Bacteria;p__Bacteroidota;c__Bacteroidia;o__Bacteroidales;f__Prevotellaceae;g__Alloprevotella;s__uncultured bacterium
FJ362943.1.1368	2	0	0	0	0	0	0	0	0	0	0	0	0	0	0	0	0	2	0	0	0	0	0	0	0	0	0	0	0	0	0	2	k__Bacteria;p__Bacteroidota;c__Bacteroidia;o__Bacteroidales;f__Tannerellaceae;g__Parabacteroides;s__uncultured bacterium
DQ807638.1.1392	1	0	0	0	0	0	0	0	0	0	0	0	0	0	0	0	0	0	0	0	0	0	0	0	0	0	0	0	0	0	0	0	k__Bacteria;p__Firmicutes;c__Clostridia;o__Lachnospirales;f__Lachnospiraceae;g__Anaerostipes;s__uncultured bacterium
GQ448726.1.1396	42	47	44	60	40	31	5	2	3	70	13	48	18	3	76	39	89	2	21	2	22	17	2	10	0	7	9	19	65	88	1	20	k__Bacteria;p__Bacteroidota;c__Bacteroidia;o__Bacteroidales;f__Prevotellaceae;g__Prevotellaceae NK3B31 group;s__uncultured bacterium
EU844171.1.1489	1	0	0	0	0	2	1	1	0	0	0	0	1	0	0	1	0	2	1	0	0	0	0	0	0	0	0	0	0	0	0	0	k__Bacteria;p__Firmicutes;c__Clostridia;o__Oscillospirales;f__Oscillospiraceae;g__NK4A214 group;s__uncultured bacterium
EU456727.1.1408	1	2	0	1	0	0	0	2	2	2	0	0	2	0	0	0	0	0	0	1	0	1	0	1	0	1	0	1	0	3	0	1	k__Bacteria;p__Firmicutes;c__Bacilli;o__Lactobacillales;f__Lactobacillaceae;g__Limosilactobacillus;s__uncultured bacterium
EU775980.1.1399	18	7	4	8	2	2	1	8	2	3	0	3	7	8	3	8	15	4	4	7	1	16	17	84	16	26	23	28	23	17	19	13	k__Bacteria;p__Bacteroidota;c__Bacteroidia;o__Bacteroidales;f__Bacteroidaceae;g__Bacteroides;s__uncultured bacterium
JX095459.1.1376	23	33	40	55	49	47	38	11	44	15	32	6	37	46	0	20	19	24	42	19	51	22	42	27	20	40	28	13	28	29	158	30	k__Bacteria;p__Firmicutes;c__Clostridia;o__Oscillospirales;f__Oscillospiraceae;g__UCG-005;s__uncultured bacterium
CDZD01005894.143.1642	13	3	1	7	3	6	4	0	5	15	3	22	21	19	4	23	2	3	33	9	3	25	8	6	12	13	4	14	5	13	22	12	k__Bacteria;p__Firmicutes;c__Clostridia;o__Lachnospirales;f__Lachnospiraceae;g__Lachnospiraceae NK4A136 group;s__gut metagenome
GQ135877.1.1374	1	0	1	1	1	1	1	0	0	0	0	0	0	0	1	0	0	0	0	0	0	0	0	0	0	0	1	0	0	0	0	0	k__Bacteria;p__Firmicutes;c__Clostridia;o__Clostridiales;f__Clostridiaceae;g__Clostridium sensu stricto 1;s__uncultured bacterium
EU462209.1.1302	1	0	0	3	0	0	0	0	0	2	0	2	1	2	2	5	0	1	3	2	2	0	0	0	0	2	2	1	0	3	0	2	k__Bacteria;p__Bacteroidota;c__Bacteroidia;o__Bacteroidales;f__Prevotellaceae;g__Prevotella_9;s__uncultured bacterium
EU728715.1.1465	1	1	4	4	0	1	2	3	2	0	1	2	1	0	1	1	7	1	2	2	1	2	1	1	1	2	1	2	2	4	5	6	k__Bacteria;p__Firmicutes;c__Clostridia;o__Oscillospirales;f__Butyricicoccaceae;g__Butyricicoccus;s__Clostridiales bacterium DJF_B152
AB969374.1.1522	2	0	2	2	0	1	1	1	1	0	0	0	0	0	0	5	34	0	0	2	0	0	0	2	2	2	0	6	0	13	0	63	k__Bacteria;p__Firmicutes;c__Clostridia;o__Oscillospirales;f__[Eubacterium] coprostanoligenes group;g__uncultured bacterium;s__unknown
JQ191112.1.1375	6	6	8	8	0	12	6	7	0	9	2	0	12	1	2	2	9	6	6	4	2	7	2	2	5	9	5	9	9	1	28	1	k__Bacteria;p__Firmicutes;c__Clostridia;o__Clostridia vadinBB60 group;f__uncultured bacterium;g__unknown;s__unknown
EU766959.1.1365	1	0	0	0	0	0	0	0	0	0	0	0	0	0	0	0	0	0	0	0	0	0	0	0	0	0	0	0	0	0	0	0	k__Bacteria;p__Firmicutes;c__Clostridia;o__Lachnospirales;f__Lachnospiraceae;g__Blautia;s__uncultured bacterium
EU775644.1.1361	1	0	1	0	0	2	0	0	0	2	0	0	0	0	0	0	0	0	1	1	0	0	3	0	0	0	0	0	0	0	0	0	k__Bacteria;p__Firmicutes;c__Clostridia;o__Clostridiales;f__Clostridiaceae;g__Clostridium sensu stricto 1;s__uncultured bacterium
EU779006.1.1403	3	1	5	5	5	5	3	2	0	2	2	0	0	1	3	2	5	1	16	2	0	6	0	2	4	0	4	0	1	2	4	1	k__Bacteria;p__Firmicutes;c__Clostridia;o__Lachnospirales;f__Lachnospiraceae;g__Lachnospiraceae NK4A136 group;s__uncultured bacterium
FJ677037.1.1446	1	1	0	0	0	0	0	0	0	0	0	0	0	0	0	0	0	0	0	0	0	0	0	0	0	0	0	0	0	0	0	0	k__Bacteria;p__Bacteroidota;c__Bacteroidia;o__Bacteroidales;f__Prevotellaceae;g__Prevotella;s__uncultured bacterium
EF098187.1.1401	1	1	0	0	0	0	1	0	0	0	2	0	0	0	0	0	0	0	2	0	0	0	0	0	1	0	0	0	0	0	1	0	k__Bacteria;p__Firmicutes;c__Clostridia;o__Oscillospirales;f__Oscillospiraceae;g__Oscillibacter;s__uncultured bacterium
AB616327.1.1499	1	0	1	1	0	0	0	0	0	1	0	0	0	0	0	0	0	0	1	0	1	0	1	0	1	2	1	0	0	0	0	2	k__Bacteria;p__Firmicutes;c__Clostridia;o__Lachnospirales;f__Lachnospiraceae;g__possible genus Sk018;s__uncultured rumen bacterium
EU773332.1.1378	1	1	1	2	2	1	0	0	0	0	1	0	1	0	0	0	1	1	1	1	0	0	2	1	4	0	0	2	0	0	2	2	k__Bacteria;p__Firmicutes;c__Clostridia;o__Oscillospirales;f__Oscillospiraceae;g__UCG-005;s__uncultured bacterium
DQ808443.1.1380	2	2	0	0	0	0	0	0	0	0	0	0	0	0	0	1	1	0	0	0	0	1	0	0	0	2	1	2	0	2	1	3	k__Bacteria;p__Firmicutes;c__Clostridia;o__Oscillospirales;f__Ruminococcaceae;g__Incertae Sedis;s__uncultured bacterium
FJ510417.1.1374	1	0	1	0	0	0	0	0	0	1	0	0	0	0	0	0	1	0	0	0	0	0	0	0	1	0	0	0	0	0	0	0	k__Bacteria;p__Firmicutes;c__Clostridia;o__Lachnospirales;f__Lachnospiraceae;g__Coprococcus;s__uncultured bacterium
EU779319.1.1367	35	33	34	27	76	111	2	97	9	3	1	5	8	12	1	8	148	327	117	197	275	415	21	66	169	441	418	238	75	31	224	78	k__Bacteria;p__Firmicutes;c__Clostridia;o__Oscillospirales;f__Ruminococcaceae;g__Ruminococcus;s__uncultured bacterium
KF843456.1.1401	1	0	0	0	0	0	0	0	0	0	0	1	0	0	0	1	0	0	0	0	0	0	0	0	0	0	0	0	0	1	0	0	k__Bacteria;p__Bacteroidota;c__Bacteroidia;o__Bacteroidales;f__Prevotellaceae;g__Prevotella_9;s__uncultured bacterium
FJ366187.1.1362	1	0	2	3	1	4	2	0	4	7	0	1	18	3	0	0	1	0	3	2	4	13	1	0	0	4	7	0	3	2	1	2	k__Bacteria;p__Firmicutes;c__Clostridia;o__Oscillospirales;f__[Eubacterium] coprostanoligenes group;g__uncultured bacterium;s__unknown
EU467656.1.1322	1	0	0	0	0	2	2	2	0	0	0	0	3	2	1	0	0	0	0	0	5	0	0	1	1	2	0	0	0	0	0	0	k__Bacteria;p__Firmicutes;c__Clostridia;o__Oscillospirales;f__Oscillospiraceae;g__NK4A214 group;s__uncultured bacterium
JQ466212.1.1406	1	0	0	0	0	0	0	0	0	0	0	0	0	0	0	0	0	0	0	0	0	0	0	0	0	0	0	0	0	0	0	0	k__Bacteria;p__Bacteroidota;c__Bacteroidia;o__Bacteroidales;f__Prevotellaceae;g__Prevotella;s__uncultured bacterium
EU475541.1.1392	16	15	25	15	2	38	27	7	1	6	16	20	19	38	4	15	27	9	5	22	1	7	6	7	0	3	13	2	1	0	1	1	k__Bacteria;p__Firmicutes;c__Clostridia;o__Lachnospirales;f__Lachnospiraceae;g__Lachnospiraceae NK4A136 group;s__uncultured bacterium
JQ820147.1.1493	32	26	17	12	22	18	40	37	28	14	53	20	23	6	58	17	49	6	58	25	56	107	15	36	25	35	69	33	9	30	49	27	k__Bacteria;p__Bacteroidota;c__Bacteroidia;o__Bacteroidales;f__Tannerellaceae;g__Parabacteroides;s__uncultured bacterium
GQ449208.1.1396	137	0	5	8	2	4	0	4	12	13	0	34	15	2	2	26	5	2	0	3	2	5	0	2	0	1	0	3	2	1	0	8	k__Bacteria;p__Bacteroidota;c__Bacteroidia;o__Bacteroidales;f__Prevotellaceae;g__Prevotellaceae UCG-003;s__uncultured bacterium
KF842961.1.1407	1	0	0	0	1	0	0	0	0	0	1	0	0	0	0	0	0	0	1	0	0	1	1	0	0	0	1	0	0	0	0	0	k__Bacteria;p__Proteobacteria;c__Gammaproteobacteria;o__Enterobacterales;f__Enterobacteriaceae;g__Escherichia-Shigella;s__uncultured bacterium
EU462159.1.1402	2	0	0	0	0	0	0	0	0	0	0	0	0	0	0	2	0	0	0	0	0	0	0	0	0	0	0	0	0	0	0	0	k__Bacteria;p__Bacteroidota;c__Bacteroidia;o__Bacteroidales;f__Prevotellaceae;g__Prevotella_9;s__uncultured bacterium
AB506326.1.1523	2	11	3	5	2	4	15	1	1	13	3	4	2	3	8	7	1	3	9	2	1	6	2	2	4	6	6	1	1	3	5	6	k__Bacteria;p__Firmicutes;c__Clostridia;o__Lachnospirales;f__Lachnospiraceae;g__Lachnospiraceae AC2044 group;s__uncultured bacterium
EU772396.1.1287	65	215	150	154	50	28	252	80	78	45	83	252	48	297	11	141	75	127	522	67	189	79	55	144	153	172	58	112	20	63	92	116	k__Bacteria;p__Firmicutes;c__Clostridia;o__Oscillospirales;f__Oscillospiraceae;g__UCG-002;s__uncultured bacterium
FJ028779.1.1487	340	120	189	194	281	8	12	387	32	22	16	37	113	66	27	170	335	137	22	90	619	76	187	483	139	223	142	614	90	30	31	283	k__Bacteria;p__Bacteroidota;c__Bacteroidia;o__Bacteroidales;f__Prevotellaceae;g__Prevotellaceae UCG-003;s__uncultured rumen bacterium
EU618020.1.1401	1	0	0	0	0	0	0	0	0	0	0	0	0	0	0	0	0	0	0	0	0	0	0	0	0	0	1	0	0	0	0	0	k__Bacteria;p__Proteobacteria;c__Alphaproteobacteria;o__Rhizobiales;f__Xanthobacteraceae;g__Bradyrhizobium;s__Bradyrhizobium sp. CCBAU 65718
FJ825520.1.1372	2	0	2	0	1	2	5	0	1	2	2	2	2	2	3	0	2	3	1	0	3	0	0	2	2	2	2	2	3	2	2	0	k__Bacteria;p__Firmicutes;c__Clostridia;o__Christensenellales;f__Christensenellaceae;g__Christensenellaceae R-7 group;s__uncultured bacterium
DQ802678.1.1231	3	2	0	0	0	0	0	1	21	7	12	12	0	24	2	1	0	0	0	0	0	0	1	0	0	0	0	0	0	2	0	0	k__Bacteria;p__Firmicutes;c__Clostridia;o__Oscillospirales;f__Ruminococcaceae;g__Incertae Sedis;s__uncultured bacterium
EU475155.1.1400	17	2	4	10	15	0	0	21	1	0	1	4	41	0	25	55	2	0	0	5	2	1	3	0	5	0	1	2	1	0	0	1	k__Bacteria;p__Bacteroidota;c__Bacteroidia;o__Bacteroidales;f__Prevotellaceae;g__Prevotella;s__uncultured bacterium
AF371634.1.1454	18	6	2	1	2	5	2	26	1	0	3	3	0	3	1	7	26	14	32	5	17	22	3	22	1	12	11	13	8	22	27	25	k__Bacteria;p__Firmicutes;c__Clostridia;o__Lachnospirales;f__Lachnospiraceae;g__Roseburia;s__uncultured bacterium
JQ186988.1.1357	4	3	0	0	0	0	0	0	2	41	3	1	1	6	0	0	0	0	0	0	0	0	0	0	0	0	0	0	0	0	0	1	k__Bacteria;p__Bacteroidota;c__Bacteroidia;o__Bacteroidales;f__Prevotellaceae;g__Prevotella;s__uncultured bacterium
KX688685.1.1362	1	3	1	1	3	3	1	2	2	1	1	0	6	2	0	1	1	1	0	5	2	2	3	1	1	0	1	1	1	2	1	4	k__Bacteria;p__Firmicutes;c__Bacilli;o__Lactobacillales;f__Lactobacillaceae;g__Limosilactobacillus;s__Lactobacillus reuteri
KF842588.1.1391	1	1	4	1	0	0	3	1	3	0	4	2	1	1	4	3	0	0	1	0	0	1	0	0	0	0	1	0	0	0	1	0	k__Bacteria;p__Firmicutes;c__Clostridia;o__Oscillospirales;f__Oscillospiraceae;g__NK4A214 group;s__uncultured bacterium
JF733451.1.1482	17	1	2	1	1	5	0	11	7	22	14	4	16	4	4	2	12	4	0	0	0	0	0	9	3	2	2	1	2	2	4	2	k__Bacteria;p__Firmicutes;c__Clostridia;o__Clostridia UCG-014;f__uncultured bacterium;g__unknown;s__unknown
HQ716289.1.1419	5	14	5	5	2	2	13	2	13	1	14	17	8	6	7	5	1	4	0	2	3	2	0	6	6	2	2	5	0	0	6	0	k__Bacteria;p__Firmicutes;c__Clostridia;o__Monoglobales;f__Monoglobaceae;g__Monoglobus;s__uncultured bacterium
AM277985.1.1475	4	1	2	1	2	1	0	0	2	2	0	0	2	8	1	0	0	1	0	1	0	1	0	2	0	0	0	0	0	0	0	0	k__Bacteria;p__Firmicutes;c__Clostridia;o__Clostridia vadinBB60 group;f__uncultured bacterium;g__unknown;s__unknown
AF371579.1.1464	1	1	0	1	2	8	0	0	0	0	0	0	2	0	0	0	2	9	62	2	2	2	2	9	3	1	20	1	1	0	4	1	k__Bacteria;p__Firmicutes;c__Clostridia;o__Lachnospirales;f__Lachnospiraceae;g__uncultured;s__uncultured bacterium
JQ188724.1.1365	2	2	0	2	0	1	0	0	1	2	1	4	2	3	2	1	1	1	0	0	0	1	0	0	0	0	2	0	0	0	0	2	k__Bacteria;p__Bacteroidota;c__Bacteroidia;o__Bacteroidales;f__Muribaculaceae;g__uncultured bacterium;s__unknown
GU303029.1.1475	1	3	1	1	3	3	3	5	0	0	0	0	2	0	2	2	6	6	2	2	0	2	1	2	1	4	3	2	2	5	11	2	k__Bacteria;p__Firmicutes;c__Clostridia;o__Oscillospirales;f__Ruminococcaceae;g__Ruminococcus;s__uncultured rumen bacterium
HQ716344.1.1448	1	1	0	0	0	0	6	0	0	0	0	0	0	0	0	0	0	0	2	0	0	1	0	0	0	2	0	1	0	0	0	0	k__Bacteria;p__Firmicutes;c__Clostridia;o__Oscillospirales;f__Oscillospiraceae;g__UCG-002;s__uncultured bacterium
EU470289.1.1396	34	50	69	59	22	100	64	30	10	39	22	26	56	39	32	27	11	73	15	57	2	16	11	21	10	11	8	6	8	6	18	5	k__Bacteria;p__Bacteroidota;c__Bacteroidia;o__Bacteroidales;f__Rikenellaceae;g__Rikenellaceae RC9 gut group;s__uncultured bacterium
EU773582.1.1391	1	0	2	0	0	2	0	0	0	0	0	0	0	1	1	0	0	0	0	0	0	1	0	0	0	0	0	0	0	1	0	0	k__Bacteria;p__Bacteroidota;c__Bacteroidia;o__Bacteroidales;f__F082;g__uncultured bacterium;s__unknown
EF404722.1.1476	6	4	9	9	4	6	12	22	4	5	3	0	3	15	4	9	8	16	7	13	8	6	15	20	10	10	29	17	13	16	12	9	k__Bacteria;p__Firmicutes;c__Clostridia;o__Oscillospirales;f__Ruminococcaceae;g__uncultured;s__uncultured bacterium
DQ824735.1.1413	17	4	4	3	4	6	8	6	1	4	3	9	9	12	12	2	6	5	14	7	5	1	7	5	6	9	15	8	5	5	9	7	k__Bacteria;p__Firmicutes;c__Negativicutes;o__Veillonellales-Selenomonadales;f__Selenomonadaceae;g__Anaerovibrio;s__uncultured bacterium
AF371934.1.1424	3	4	1	4	4	2	6	4	6	4	9	2	4	3	8	5	1	3	2	2	3	2	0	0	4	3	2	2	3	2	2	2	k__Bacteria;p__Firmicutes;c__Clostridia;o__Oscillospirales;f__Oscillospiraceae;g__UCG-005;s__uncultured bacterium
EU504284.1.1404	81	79	104	100	145	33	14	20	604	150	479	433	88	67	496	131	60	16	16	22	50	28	27	14	90	39	138	50	37	78	22	38	k__Bacteria;p__Bacteroidota;c__Bacteroidia;o__Bacteroidales;f__Muribaculaceae;g__uncultured bacterium;s__unknown
GQ448332.1.1398	6	0	1	2	0	0	1	0	10	0	4	0	2	0	0	2	2	1	0	0	3	1	0	0	0	0	0	1	2	3	0	1	k__Bacteria;p__Bacteroidota;c__Bacteroidia;o__Bacteroidales;f__Prevotellaceae;g__Prevotella_9;s__uncultured bacterium
EU776394.1.1388	114	701	217	179	124	154	990	115	168	491	233	427	152	355	619	366	107	282	458	370	133	361	370	288	259	258	527	252	268	291	248	228	k__Bacteria;p__Firmicutes;c__Clostridia;o__Lachnospirales;f__Lachnospiraceae;g__Lachnospiraceae AC2044 group;s__uncultured bacterium
FJ678510.1.1404	2	1	0	1	0	2	1	0	1	1	0	0	2	2	1	0	1	0	1	0	0	1	1	0	0	0	1	0	0	1	0	1	k__Bacteria;p__Firmicutes;c__Clostridia;o__Clostridiales;f__Clostridiaceae;g__Clostridium sensu stricto 1;s__uncultured bacterium
FJ975801.1.1358	1	1	0	0	0	1	0	0	0	1	0	0	0	0	0	0	0	0	0	1	0	0	0	0	0	0	0	0	0	0	0	0	k__Bacteria;p__Firmicutes;c__Bacilli;o__Lactobacillales;f__Lactobacillaceae;g__Limosilactobacillus;s__uncultured Lactobacillaceae bacterium
HQ716662.1.1483	34	75	98	102	124	191	347	144	35	101	80	63	38	99	94	67	61	236	109	147	35	77	83	152	152	115	158	80	107	77	188	87	k__Bacteria;p__Bacteroidota;c__Bacteroidia;o__Bacteroidales;f__Rikenellaceae;g__Rikenellaceae RC9 gut group;s__uncultured bacterium
EU475818.1.1290	3	1	0	0	1	2	2	1	0	0	0	0	0	0	0	0	2	0	7	0	2	1	1	0	0	2	3	0	1	1	2	1	k__Bacteria;p__Firmicutes;c__Clostridia;o__Lachnospirales;f__Lachnospiraceae;g__Roseburia;s__uncultured bacterium
HQ716707.1.1479	121	21	2	1	7	18	0	2	12	27	13	21	36	17	34	11	9	2	0	0	0	5	0	1	1	0	0	0	9	3	1	0	k__Bacteria;p__Bacteroidota;c__Bacteroidia;o__Bacteroidales;f__Prevotellaceae;g__uncultured;s__uncultured bacterium
EU474569.1.1221	3	3	1	0	1	2	1	0	0	0	0	0	0	0	0	0	0	2	3	0	0	5	1	1	3	1	0	1	1	0	1	3	k__Bacteria;p__Firmicutes;c__Clostridia;o__Oscillospirales;f__Oscillospiraceae;g__uncultured;s__uncultured bacterium
EF098860.1.1390	2	0	0	0	0	0	0	0	0	0	1	0	0	0	0	0	0	0	0	0	0	0	0	0	0	0	0	0	0	0	0	0	k__Bacteria;p__Firmicutes;c__Clostridia;o__Lachnospirales;f__Lachnospiraceae;g__Lachnospiraceae NK4A136 group;s__uncultured bacterium
EU778738.1.1280	11	1	2	5	2	1	10	5	1	2	2	3	7	7	7	6	17	13	6	3	5	1	8	2	6	2	9	1	16	10	1	13	k__Bacteria;p__Firmicutes;c__Clostridia;o__Oscillospirales;f__[Eubacterium] coprostanoligenes group;g__uncultured bacterium;s__unknown
HM184944.1.1486	2	3	5	5	10	2	0	9	1	0	2	0	3	1	3	7	2	45	4	17	7	6	43	9	116	13	15	14	8	0	7	2	k__Bacteria;p__Bacteroidota;c__Bacteroidia;o__Bacteroidales;f__Bacteroidaceae;g__Bacteroides;s__uncultured bacterium
GQ448577.1.1294	3	0	0	0	0	1	0	0	0	0	0	0	0	3	0	0	1	0	3	0	4	0	0	2	3	0	2	2	0	1	0	0	k__Bacteria;p__Firmicutes;c__Clostridia;o__Monoglobales;f__Monoglobaceae;g__Monoglobus;s__uncultured bacterium
EU463650.1.1364	11	18	21	11	9	18	33	19	32	3	28	6	11	21	28	16	3	18	20	20	9	16	10	9	11	9	18	9	9	14	15	3	k__Bacteria;p__Actinobacteriota;c__Coriobacteriia;o__Coriobacteriales;f__Eggerthellaceae;g__uncultured;s__uncultured bacterium
AF371571.1.1449	14	1	0	0	1	0	0	0	1	1	0	0	0	0	0	0	0	0	0	0	0	0	0	0	0	0	1	0	0	1	0	3	k__Bacteria;p__Firmicutes;c__Clostridia;o__Lachnospirales;f__Lachnospiraceae;g__Lachnospiraceae ND3007 group;s__uncultured bacterium
EU772383.1.1348	6	3	8	6	7	14	19	2	5	9	4	7	6	10	48	10	4	6	4	1	3	14	1	4	0	2	5	2	2	2	2	6	k__Bacteria;p__Bacteroidota;c__Bacteroidia;o__Bacteroidales;f__Muribaculaceae;g__uncultured bacterium;s__unknown
JX096301.1.1386	1	1	0	1	1	0	2	0	3	0	1	3	2	0	0	0	0	0	0	0	0	0	0	0	0	0	0	0	0	0	0	0	k__Bacteria;p__Firmicutes;c__Clostridia;o__Oscillospirales;f__Oscillospiraceae;g__UCG-005;s__uncultured bacterium
DQ807907.1.1288	1	0	0	0	0	0	0	0	0	0	0	0	0	0	0	0	0	0	0	0	0	0	0	0	0	0	0	1	0	0	0	0	k__Bacteria;p__Firmicutes;c__Clostridia;o__Lachnospirales;f__Lachnospiraceae;g__uncultured;s__uncultured bacterium
FJ679641.1.1421	14	4	15	14	0	5	0	0	6	2	6	5	5	0	5	13	10	1	7	2	2	0	7	4	4	1	4	2	1	2	2	0	k__Bacteria;p__Bacteroidota;c__Bacteroidia;o__Bacteroidales;f__Prevotellaceae;g__Alloprevotella;s__uncultured bacterium
HM124307.1.1500	1	0	0	3	0	3	0	2	0	0	1	0	4	3	0	0	0	23	2	22	0	1	1	3	43	44	1	5	1	1	8	1	k__Bacteria;p__Verrucomicrobiota;c__Verrucomicrobiae;o__Opitutales;f__Puniceicoccaceae;g__Cerasicoccus;s__uncultured bacterium
AF371879.1.1459	1	0	2	1	0	0	0	1	0	1	2	1	2	0	0	7	2	0	0	0	1	1	1	0	0	2	0	0	0	0	0	0	k__Bacteria;p__Bacteroidota;c__Bacteroidia;o__Bacteroidales;f__Prevotellaceae;g__Prevotellaceae NK3B31 group;s__uncultured bacterium
FJ679899.1.1430	1	0	0	0	1	0	2	0	1	0	0	0	0	0	0	0	1	1	0	0	0	1	0	1	0	1	0	0	0	0	2	0	k__Bacteria;p__Firmicutes;c__Bacilli;o__Erysipelotrichales;f__Erysipelotrichaceae;g__Turicibacter;s__uncultured bacterium
AF371616.1.1467	1	1	0	0	0	1	0	2	0	1	0	6	0	0	0	1	0	1	3	0	0	0	1	0	0	0	0	1	0	1	0	1	k__Bacteria;p__Firmicutes;c__Clostridia;o__Lachnospirales;f__Lachnospiraceae;g__Roseburia;s__uncultured bacterium
EU455502.1.1321	3	3	0	0	0	0	1	2	1	3	0	1	2	0	0	0	1	1	0	3	0	2	1	1	2	1	1	8	0	1	2	1	k__Bacteria;p__Firmicutes;c__Bacilli;o__Lactobacillales;f__Lactobacillaceae;g__Lactobacillus;s__uncultured bacterium
KM244894.1.1490	1	0	0	0	0	0	0	0	0	0	0	0	0	0	0	0	0	0	1	1	0	0	0	0	0	0	0	0	1	0	0	0	k__Bacteria;p__Bacteroidota;c__Bacteroidia;o__Bacteroidales;f__Rikenellaceae;g__Rikenellaceae RC9 gut group;s__uncultured Rikenella sp.
AF371929.1.1471	1	1	0	0	0	2	0	1	0	0	0	0	0	0	0	0	1	4	1	5	0	0	3	33	4	2	2	0	0	0	0	0	k__Bacteria;p__Spirochaetota;c__Spirochaetia;o__Spirochaetales;f__Spirochaetaceae;g__Sphaerochaeta;s__uncultured bacterium
EU455833.1.1438	2	0	0	1	0	2	0	2	0	0	1	0	2	0	0	0	0	0	0	0	0	2	0	2	0	2	0	0	0	0	0	0	k__Bacteria;p__Firmicutes;c__Bacilli;o__Lactobacillales;f__Lactobacillaceae;g__HT002;s__uncultured bacterium
CU919387.1.1351	1	0	0	0	0	1	3	3	0	0	0	0	0	0	0	0	0	0	0	0	0	0	0	0	0	0	2	0	0	0	1	0	k__Bacteria;p__Firmicutes;c__Clostridia;o__Oscillospirales;f__Oscillospiraceae;g__UCG-002;s__uncultured bacterium
EU472325.1.1376	1	0	0	0	0	0	0	0	0	1	0	0	0	0	0	0	0	0	0	0	0	1	0	0	0	0	0	0	1	0	0	1	k__Bacteria;p__Firmicutes;c__Clostridia;o__Oscillospirales;f__Oscillospiraceae;g__UCG-005;s__uncultured bacterium
HQ780759.1.1426	1	2	1	0	0	0	1	1	2	0	1	0	1	0	0	0	1	1	0	0	1	0	0	0	0	1	0	0	0	0	3	0	k__Bacteria;p__Firmicutes;c__Clostridia;o__Clostridia vadinBB60 group;f__uncultured organism;g__unknown;s__unknown
HQ716644.1.1439	843	1223	1715	1790	2187	710	347	1037	904	1163	1352	2263	2270	692	1161	1944	965	1038	680	729	690	473	453	523	858	244	891	467	593	163	176	166	k__Bacteria;p__Bacteroidota;c__Bacteroidia;o__Bacteroidales;f__Prevotellaceae;g__Prevotellaceae NK3B31 group;s__uncultured bacterium
DQ796356.1.1391	2	0	1	0	1	0	2	1	5	0	1	0	3	3	1	0	2	2	1	2	0	0	0	0	1	0	1	1	0	1	1	1	k__Bacteria;p__Firmicutes;c__Bacilli;o__Erysipelotrichales;f__Erysipelotrichaceae;g__Turicibacter;s__uncultured bacterium
AY212759.1.1521	7	19	13	16	9	15	20	5	6	15	3	13	22	27	10	13	15	15	14	23	9	7	8	10	10	14	15	2	16	7	14	10	k__Bacteria;p__Firmicutes;c__Clostridia;o__Lachnospirales;f__Lachnospiraceae;g__Lachnospiraceae XPB1014 group;s__uncultured bacterium
EU777557.1.1367	3	5	3	1	0	10	1	0	1	0	0	0	0	0	0	1	10	4	1	2	4	3	3	4	0	19	7	7	3	3	6	23	k__Bacteria;p__Firmicutes;c__Clostridia;o__Oscillospirales;f__Ruminococcaceae;g__Ruminococcus;s__uncultured bacterium
GQ358253.1.1300	27	5	6	6	4	3	2	5	4	1	0	0	3	0	7	7	1	1	0	3	3	0	2	2	1	3	1	2	2	1	3	2	k__Bacteria;p__Bacteroidota;c__Bacteroidia;o__Bacteroidales;f__Prevotellaceae;g__Prevotella;s__uncultured Prevotellaceae bacterium
DQ797487.1.1393	1	0	0	0	0	0	0	0	1	0	0	0	0	0	0	0	0	0	0	0	0	1	0	0	0	0	0	2	0	1	0	0	k__Bacteria;p__Firmicutes;c__Clostridia;o__Lachnospirales;f__Lachnospiraceae;g__Roseburia;s__uncultured bacterium
KR052466.1.1403	4	3	1	0	0	6	0	8	0	6	1	3	4	7	2	6	9	2	1	1	5	2	3	12	0	1	2	5	4	6	1	2	k__Bacteria;p__Spirochaetota;c__Spirochaetia;o__Spirochaetales;f__Spirochaetaceae;g__Treponema;s__Treponema sp. SF74
GU304152.1.1495	1	2	2	1	3	2	4	0	2	1	0	0	0	0	3	0	0	0	1	0	1	1	0	2	0	0	0	0	0	0	0	0	k__Bacteria;p__Firmicutes;c__Clostridia;o__Oscillospirales;f__Oscillospiraceae;g__uncultured;s__uncultured rumen bacterium
AB824407.1.1559	3	1	37	24	0	0	2	1	2	0	1	4	2	3	0	2	3	4	2	3	3	0	4	1	5	3	13	3	6	12	1	9	k__Bacteria;p__Firmicutes;c__Clostridia;o__Clostridia UCG-014;f__uncultured bacterium;g__unknown;s__unknown
KC333944.1.1500	1	0	0	0	0	0	0	0	0	0	0	0	0	0	0	0	0	0	0	0	0	0	0	0	0	0	0	0	0	0	0	0	k__Bacteria;p__Firmicutes;c__Clostridia;o__Christensenellales;f__Christensenellaceae;g__Christensenellaceae R-7 group;s__uncultured bacterium
AY034817.1.1455	1	0	0	13	0	0	0	2	0	2	0	0	1	1	0	1	0	1	1	7	2	4	0	0	0	6	0	3	1	4	0	2	k__Bacteria;p__Campylobacterota;c__Campylobacteria;o__Campylobacterales;f__Helicobacteraceae;g__Helicobacter;s__Helicobacter rappini
GQ451265.1.1508	1	9	1	2	1	4	0	2	2	4	0	0	2	3	0	5	0	2	0	1	1	0	0	0	0	0	0	0	0	0	0	0	k__Bacteria;p__Spirochaetota;c__Spirochaetia;o__Spirochaetales;f__Spirochaetaceae;g__Treponema;s__uncultured bacterium
EU475460.1.1399	1	2	0	0	0	0	1	0	1	0	0	0	0	0	1	0	0	1	0	1	0	0	0	0	0	0	0	1	0	1	0	0	k__Bacteria;p__Firmicutes;c__Clostridia;o__Monoglobales;f__Monoglobaceae;g__Monoglobus;s__uncultured bacterium
AB506250.1.1525	1	0	0	0	0	0	0	0	0	1	0	1	0	1	0	0	0	1	1	0	0	0	0	0	0	0	0	0	0	1	0	0	k__Bacteria;p__Firmicutes;c__Clostridia;o__Oscillospirales;f__Oscillospiraceae;g__UCG-005;s__uncultured bacterium
JQ184645.1.1354	1	3	2	4	2	2	4	0	0	2	1	0	5	0	2	4	3	0	3	1	4	5	0	1	3	0	2	0	1	1	2	0	k__Bacteria;p__Firmicutes;c__Clostridia;o__Oscillospirales;f__[Eubacterium] coprostanoligenes group;g__uncultured bacterium;s__unknown
FJ879622.1.1475	31	13	3	2	1	7	13	1	5	3	0	1	7	3	1	6	16	12	10	2	4	2	43	17	10	18	14	11	13	3	85	19	k__Bacteria;p__Firmicutes;c__Clostridia;o__Oscillospirales;f__Oscillospiraceae;g__UCG-005;s__uncultured bacterium
DQ801484.1.1402	1	1	0	0	0	0	0	0	0	1	0	0	0	0	1	3	0	0	0	0	0	1	0	0	0	0	0	0	0	0	0	0	k__Bacteria;p__Bacteroidota;c__Bacteroidia;o__Bacteroidales;f__Prevotellaceae;g__Prevotella_9;s__uncultured bacterium
HQ802626.1.1442	1	0	0	2	1	0	0	2	0	0	0	0	0	0	1	0	0	2	1	0	0	0	1	0	0	2	2	3	0	1	2	3	k__Bacteria;p__Firmicutes;c__Clostridia;o__Lachnospirales;f__Lachnospiraceae;g__Roseburia;s__uncultured organism
EU776413.1.1290	7	0	0	0	2	0	0	0	0	0	0	0	0	0	0	0	0	2	0	4	2	2	4	1	0	18	2	6	3	6	1	2	k__Bacteria;p__Firmicutes;c__Clostridia;o__Oscillospirales;f__[Eubacterium] coprostanoligenes group;g__uncultured bacterium;s__unknown
GQ133779.1.1375	3	1	0	1	0	1	2	0	0	1	1	1	0	1	0	1	0	1	0	1	1	1	2	1	0	0	0	0	1	2	2	2	k__Bacteria;p__Firmicutes;c__Clostridia;o__Clostridiales;f__Clostridiaceae;g__Clostridium sensu stricto 13;s__uncultured bacterium
EU463264.1.1365	1	0	0	0	0	0	0	0	0	0	0	0	0	0	0	0	0	0	0	0	0	0	0	0	0	0	0	0	0	0	0	0	k__Bacteria;p__Firmicutes;c__Clostridia;o__Oscillospirales;f__UCG-010;g__uncultured bacterium;s__unknown
KF843380.1.1383	14	1	2	5	2	1	0	1	12	3	3	3	6	2	10	3	3	2	2	1	5	0	0	2	1	0	1	2	2	7	0	6	k__Bacteria;p__Bacteroidota;c__Bacteroidia;o__Bacteroidales;f__Prevotellaceae;g__Prevotella_9;s__uncultured bacterium
EU510502.1.1380	1	0	0	0	0	0	0	0	0	1	0	0	1	0	0	0	0	0	0	2	0	2	0	0	0	1	0	0	0	0	2	0	k__Bacteria;p__Firmicutes;c__Clostridia;o__Lachnospirales;f__Lachnospiraceae;g__Lachnospiraceae NK4A136 group;s__uncultured bacterium
HQ766049.1.1250	16	20	15	14	3	23	15	5	104	45	108	1	2	8	100	6	1	5	1	0	0	1	0	0	0	0	0	0	0	0	0	0	k__Bacteria;p__Firmicutes;c__Clostridia;o__Oscillospirales;f__Ruminococcaceae;g__UBA1819;s__uncultured organism
HQ156045.1.1396	4	0	0	0	3	2	0	2	0	1	0	1	0	0	3	1	2	6	3	10	6	3	12	69	4	7	5	2	0	1	1	0	k__Bacteria;p__Spirochaetota;c__Spirochaetia;o__Spirochaetales;f__Spirochaetaceae;g__Sphaerochaeta;s__uncultured prokaryote
AF371916.1.1462	91	119	88	75	47	76	71	154	24	55	71	42	85	81	84	91	100	151	399	127	97	140	60	145	134	130	146	84	67	67	186	68	k__Bacteria;p__Bacteroidota;c__Bacteroidia;o__Bacteroidales;f__Tannerellaceae;g__Parabacteroides;s__uncultured bacterium
GQ897535.1.1477	2	1	2	1	1	1	2	0	0	1	0	0	0	0	1	0	0	0	0	0	0	1	0	2	0	0	1	0	1	0	0	1	k__Bacteria;p__Firmicutes;c__Clostridia;o__Oscillospirales;f__Oscillospiraceae;g__NK4A214 group;s__uncultured bacterium
AF371548.1.1467	2	3	2	0	1	1	1	2	1	2	1	1	0	9	0	4	7	1	5	6	6	5	7	5	3	3	15	6	3	11	5	10	k__Bacteria;p__Firmicutes;c__Clostridia;o__Lachnospirales;f__Lachnospiraceae;g__Blautia;s__uncultured bacterium
JN162689.1.1358	4	4	4	4	1	5	5	3	4	6	2	3	7	5	2	3	2	5	3	8	12	7	11	6	3	6	12	4	11	7	5	7	k__Bacteria;p__Actinobacteriota;c__Coriobacteriia;o__Coriobacteriales;f__Atopobiaceae;g__uncultured;s__uncultured bacterium
EU490603.1.1224	1	0	0	0	0	0	0	1	0	1	0	0	0	0	0	0	0	0	0	0	0	0	0	0	1	0	0	0	0	1	0	0	k__Bacteria;p__Proteobacteria;c__Gammaproteobacteria;o__Enterobacterales;f__Enterobacteriaceae;g__Escherichia-Shigella;s__Brenneria alni
EU842423.1.1509	2	0	0	0	0	0	0	0	0	0	0	0	0	0	0	0	0	0	0	0	1	0	0	0	0	0	0	0	0	0	1	0	k__Bacteria;p__Firmicutes;c__Clostridia;o__Lachnospirales;f__Lachnospiraceae;g__Roseburia;s__uncultured bacterium
EU470258.1.1383	7	20	3	8	3	5	54	6	3	2	5	0	5	12	2	2	3	15	8	23	4	7	9	14	6	37	9	18	8	20	23	5	k__Bacteria;p__Firmicutes;c__Clostridia;o__Lachnospirales;f__Lachnospiraceae;g__Lachnospiraceae UCG-006;s__uncultured bacterium
EU460134.1.1398	1	0	1	0	0	0	0	0	0	0	0	0	0	0	0	0	0	0	1	0	0	0	0	0	0	0	0	0	1	0	0	2	k__Bacteria;p__Bacteroidota;c__Bacteroidia;o__Bacteroidales;f__Prevotellaceae;g__Prevotella;s__uncultured bacterium
AF371871.1.1476	2	7	21	11	2	3	2	6	5	1	0	9	5	2	12	6	13	2	37	3	7	1	0	2	0	1	2	1	0	1	2	0	k__Bacteria;p__Desulfobacterota;c__Desulfovibrionia;o__Desulfovibrionales;f__Desulfovibrionaceae;g__Desulfovibrio;s__uncultured bacterium
FJ363639.1.1354	1	0	0	0	0	0	0	0	0	0	0	0	0	0	0	0	0	0	0	0	0	0	0	0	0	0	0	0	0	0	0	0	k__Bacteria;p__Firmicutes;c__Clostridia;o__Lachnospirales;f__Lachnospiraceae;g__Blautia;s__uncultured bacterium
DQ326564.1.1352	2	2	0	0	0	0	0	1	0	1	0	0	0	1	0	0	2	2	1	1	0	0	1	0	0	1	0	1	3	19	0	0	k__Bacteria;p__Firmicutes;c__Clostridia;o__Lachnospirales;f__Lachnospiraceae;g__Marvinbryantia;s__uncultured bacterium
EU451123.1.1402	1	1	1	0	3	1	0	2	2	1	3	4	0	1	6	1	1	0	0	2	0	0	0	0	2	0	1	0	0	1	0	0	k__Bacteria;p__Bacteroidota;c__Bacteroidia;o__Bacteroidales;f__Muribaculaceae;g__uncultured bacterium;s__unknown
EU472262.1.1392	1	12	1	1	0	1	0	4	0	0	0	0	0	2	1	3	7	2	9	4	2	8	2	7	10	5	8	11	1	1	9	34	k__Bacteria;p__Firmicutes;c__Clostridia;o__Lachnospirales;f__Lachnospiraceae;g__uncultured;s__uncultured bacterium
EF686607.1.1495	2	2	0	0	1	1	0	3	2	0	0	1	1	1	0	0	0	0	0	0	0	0	1	5	0	1	0	0	0	0	0	0	k__Bacteria;p__Firmicutes;c__Clostridia;o__Oscillospirales;f__Oscillospiraceae;g__UCG-005;s__uncultured rumen bacterium
EU771179.1.1398	1	0	0	0	0	0	2	1	0	1	0	1	1	0	0	0	0	2	3	0	0	1	3	6	4	5	0	0	1	0	2	2	k__Bacteria;p__Bacteroidota;c__Bacteroidia;o__Bacteroidales;f__Rikenellaceae;g__Rikenellaceae RC9 gut group;s__uncultured bacterium
HQ787874.1.1431	1	1	3	1	3	7	6	0	16	1	10	1	0	0	2	2	0	2	0	1	1	2	3	0	2	4	0	0	0	0	0	1	k__Bacteria;p__Firmicutes;c__Clostridia;o__Oscillospirales;f__Oscillospiraceae;g__Intestinimonas;s__uncultured organism
KC163078.1.1530	1	0	0	1	0	0	1	0	0	0	1	0	1	2	1	1	1	2	2	2	2	0	0	0	0	1	0	0	0	0	2	2	k__Bacteria;p__Firmicutes;c__Clostridia;o__Christensenellales;f__Christensenellaceae;g__Christensenellaceae R-7 group;s__uncultured rumen bacterium
EF071257.1.1224	1	0	0	0	0	0	0	0	0	0	0	0	0	0	0	0	0	0	0	0	0	0	0	0	0	0	0	0	0	4	0	0	k__Bacteria;p__Firmicutes;c__Clostridia;o__Lachnospirales;f__Lachnospiraceae;g__Fusicatenibacter;s__uncultured Firmicutes bacterium
GQ448251.1.1398	1	0	0	0	0	0	0	0	0	0	0	0	0	0	0	0	0	0	0	0	0	0	0	0	0	0	0	0	0	0	0	0	k__Bacteria;p__Bacteroidota;c__Bacteroidia;o__Bacteroidales;f__Tannerellaceae;g__Parabacteroides;s__uncultured bacterium
EU828412.1.1436	1	9	0	1	1	2	1	2	2	2	2	8	0	18	4	3	1	2	4	0	2	1	3	0	2	10	1	3	0	2	1	0	k__Bacteria;p__Firmicutes;c__Clostridia;o__Monoglobales;f__Monoglobaceae;g__Monoglobus;s__uncultured bacterium
AB506227.1.1518	1	2	0	3	0	0	0	1	1	3	1	4	1	3	1	2	0	1	0	0	0	0	1	0	1	1	2	0	0	1	0	0	k__Bacteria;p__Firmicutes;c__Clostridia;o__Christensenellales;f__Christensenellaceae;g__Christensenellaceae R-7 group;s__uncultured bacterium
JX095347.1.1371	1	0	0	0	0	0	0	0	0	0	0	0	0	0	0	0	0	1	0	1	0	1	0	2	0	2	0	0	0	0	0	0	k__Bacteria;p__Firmicutes;c__Clostridia;o__Oscillospirales;f__UCG-010;g__uncultured bacterium;s__unknown
EU779175.1.1386	1	0	0	0	1	0	1	0	0	0	0	0	1	0	0	0	0	0	1	0	0	1	0	0	0	0	1	0	0	0	2	0	k__Bacteria;p__Firmicutes;c__Clostridia;o__Peptostreptococcales-Tissierellales;f__Anaerovoracaceae;g__[Eubacterium] brachy group;s__uncultured bacterium
AF371903.1.1440	173	105	120	82	62	33	6	252	39	46	13	27	83	91	60	280	620	66	178	147	321	222	460	509	374	332	127	611	355	473	151	473	k__Bacteria;p__Bacteroidota;c__Bacteroidia;o__Bacteroidales;f__Prevotellaceae;g__Alloprevotella;s__uncultured bacterium
HQ716576.1.1480	3	6	0	4	2	0	1	0	6	1	1	2	0	0	2	1	2	2	3	3	0	1	2	2	1	2	1	0	0	1	2	2	k__Bacteria;p__Firmicutes;c__Clostridia;o__Oscillospirales;f__Oscillospiraceae;g__uncultured;s__uncultured bacterium
EU465613.1.1400	3	0	2	1	2	1	9	1	12	2	10	1	0	1	1	0	0	1	2	2	0	2	3	1	0	1	1	1	1	0	0	0	k__Bacteria;p__Firmicutes;c__Clostridia;o__Oscillospirales;f__UCG-010;g__uncultured bacterium;s__unknown
JQ190077.1.1356	14	8	7	1	3	6	13	5	4	9	3	18	6	10	1	8	1	6	3	7	1	1	0	2	0	3	2	2	3	2	2	2	k__Bacteria;p__Firmicutes;c__Clostridia;o__Oscillospirales;f__Oscillospiraceae;g__UCG-005;s__uncultured bacterium
FJ880611.1.1492	1	0	0	0	0	0	0	0	0	0	0	0	0	0	0	0	0	0	0	0	0	0	0	0	0	0	1	0	0	0	0	0	k__Bacteria;p__Firmicutes;c__Clostridia;o__Lachnospirales;f__Lachnospiraceae;g__Marvinbryantia;s__uncultured bacterium
FJ880924.1.1487	11	36	16	13	16	17	24	2	13	11	15	2	31	12	1	11	6	34	30	17	7	11	13	10	20	22	33	16	11	19	26	8	k__Bacteria;p__Firmicutes;c__Clostridia;o__Christensenellales;f__Christensenellaceae;g__Christensenellaceae R-7 group;s__uncultured bacterium
EU777158.1.1340	3	10	7	9	5	8	7	1	10	2	4	0	6	4	6	5	7	4	6	0	1	2	2	2	2	3	4	3	0	3	2	0	k__Bacteria;p__Firmicutes;c__Clostridia;o__Monoglobales;f__Monoglobaceae;g__Monoglobus;s__uncultured bacterium
EU509745.1.1408	1	0	0	0	0	0	0	0	0	0	0	0	0	0	0	0	0	0	0	0	0	0	0	0	0	0	0	0	0	0	0	0	k__Bacteria;p__Desulfobacterota;c__Desulfovibrionia;o__Desulfovibrionales;f__Desulfovibrionaceae;g__uncultured;s__uncultured bacterium
HQ155527.1.1389	45	93	52	41	48	70	127	108	45	50	37	60	21	41	55	16	17	55	53	84	33	37	26	34	26	44	33	28	31	18	15	27	k__Bacteria;p__Firmicutes;c__Clostridia;o__Christensenellales;f__Christensenellaceae;g__Christensenellaceae R-7 group;s__uncultured prokaryote
AB824331.1.1522	4	0	2	0	0	1	2	2	1	5	0	0	2	0	0	2	7	2	2	7	2	3	3	1	1	6	11	2	1	8	22	2	k__Bacteria;p__Firmicutes;c__Clostridia;o__Clostridia vadinBB60 group;f__uncultured bacterium;g__unknown;s__unknown
JX095016.1.1329	1	0	1	0	0	0	0	0	0	0	0	0	0	0	0	0	0	3	0	2	1	1	0	1	1	3	3	1	1	0	3	0	k__Bacteria;p__Firmicutes;c__Clostridia;o__Oscillospirales;f__Oscillospiraceae;g__UCG-005;s__uncultured bacterium
AM405425.1.1456	2	1	3	1	0	2	1	0	0	0	0	0	0	0	0	0	0	2	0	0	0	0	0	0	2	0	1	1	0	0	1	1	k__Bacteria;p__Firmicutes;c__Clostridia;o__Christensenellales;f__Christensenellaceae;g__Christensenellaceae R-7 group;s__uncultured bacterium
HQ716558.1.1445	77	65	35	31	36	22	48	8	36	14	48	147	23	72	50	4	17	21	21	9	15	34	5	13	8	2	2	2	4	3	13	0	k__Bacteria;p__Firmicutes;c__Clostridia;o__Christensenellales;f__Christensenellaceae;g__Christensenellaceae R-7 group;s__uncultured bacterium
JF021441.1.1335	3	10	4	3	2	4	20	12	7	7	3	12	3	14	14	10	4	4	12	7	2	8	6	5	6	9	6	4	0	4	5	6	k__Bacteria;p__Firmicutes;c__Clostridia;o__Clostridiales;f__Clostridiaceae;g__Clostridium sensu stricto 1;s__uncultured bacterium
DQ802647.1.1390	1	0	0	0	0	0	1	0	0	0	0	0	1	0	1	0	0	0	0	0	0	0	0	2	0	0	0	0	0	1	0	0	k__Bacteria;p__Firmicutes;c__Clostridia;o__Lachnospirales;f__Lachnospiraceae;g__Coprococcus;s__uncultured bacterium
GQ448183.1.1384	1	0	0	0	1	0	4	1	0	0	3	0	0	0	3	0	0	0	0	1	1	0	0	0	2	1	0	1	0	0	1	0	k__Bacteria;p__Firmicutes;c__Clostridia;o__Oscillospirales;f__[Clostridium] methylpentosum group;g__uncultured bacterium;s__unknown
DQ796638.1.1393	1	0	0	0	0	0	0	0	0	0	0	0	0	0	0	0	1	0	0	0	0	0	0	0	0	0	0	0	0	0	0	0	k__Bacteria;p__Firmicutes;c__Clostridia;o__Lachnospirales;f__Lachnospiraceae;g__Lachnospiraceae ND3007 group;s__uncultured bacterium
DQ808644.1.1376	1	0	1	2	0	0	0	2	0	1	1	0	0	1	1	0	0	0	1	1	0	0	0	0	0	0	1	2	1	0	0	0	k__Bacteria;p__Firmicutes;c__Clostridia;o__Clostridiales;f__Clostridiaceae;g__Clostridium sensu stricto 1;s__uncultured bacterium
KF842208.1.1404	7	0	0	0	0	0	0	0	0	6	0	0	2	1	0	0	0	0	0	0	0	1	0	1	1	2	0	0	0	4	0	16	k__Bacteria;p__Bacteroidota;c__Bacteroidia;o__Bacteroidales;f__Prevotellaceae;g__uncultured;s__uncultured bacterium
EU774709.1.1390	1	1	1	0	0	1	0	1	0	1	0	2	0	1	1	0	0	1	0	0	0	0	0	0	0	0	0	0	0	0	0	0	k__Bacteria;p__Firmicutes;c__Clostridia;o__Peptostreptococcales-Tissierellales;f__Peptostreptococcaceae;g__Romboutsia;s__uncultured bacterium
KF843026.1.1355	8	0	0	2	2	2	0	0	2	0	0	1	2	0	1	3	2	2	0	0	1	2	1	2	0	0	1	1	0	0	0	1	k__Bacteria;p__Bacteroidota;c__Bacteroidia;o__Bacteroidales;f__Prevotellaceae;g__Prevotella_9;s__uncultured bacterium
EU475106.1.1394	25	4	0	1	4	22	2	1	6	0	10	10	8	40	0	11	33	6	32	6	9	8	2	3	45	17	91	18	21	33	3	2	k__Bacteria;p__Firmicutes;c__Clostridia;o__Oscillospirales;f__[Eubacterium] coprostanoligenes group;g__uncultured bacterium;s__unknown
FTLM01000021.103.1630	14	23	18	24	22	22	7	13	8	16	26	14	6	2	17	6	15	26	34	14	32	17	16	25	14	17	6	5	12	7	34	11	k__Bacteria;p__Desulfobacterota;c__Desulfovibrionia;o__Desulfovibrionales;f__Desulfovibrionaceae;g__Mailhella;s__Desulfovibrio sp. Marseille-P3199
FJ365262.1.1373	2	1	4	1	1	1	0	5	0	0	2	0	3	3	1	1	0	4	0	4	0	1	2	1	0	1	1	0	1	3	1	0	k__Bacteria;p__Firmicutes;c__Clostridia;o__Clostridia UCG-014;f__uncultured bacterium;g__unknown;s__unknown
HQ797354.1.1422	1	0	0	0	0	0	0	0	1	0	0	1	0	0	0	2	0	0	0	0	0	0	0	0	0	0	0	0	0	0	0	0	k__Bacteria;p__Firmicutes;c__Clostridia;o__Peptostreptococcales-Tissierellales;f__Peptostreptococcaceae;g__Romboutsia;s__uncultured organism
DQ805509.1.1398	1	0	0	1	1	0	2	0	0	1	0	1	1	0	1	0	1	1	0	0	0	0	0	0	0	0	0	0	0	0	0	1	k__Bacteria;p__Firmicutes;c__Clostridia;o__Christensenellales;f__Christensenellaceae;g__Christensenellaceae R-7 group;s__uncultured bacterium
JX095597.1.1371	4	0	2	1	0	3	2	0	1	1	2	0	0	3	0	0	1	1	3	2	3	0	0	0	2	0	3	2	3	0	3	2	k__Bacteria;p__Firmicutes;c__Clostridia;o__Oscillospirales;f__UCG-010;g__uncultured bacterium;s__unknown
EU531868.1.1451	4	0	2	3	1	2	0	0	0	0	0	0	0	1	0	0	3	1	1	1	6	1	0	4	0	2	0	6	0	2	0	0	k__Bacteria;p__Bacteroidota;c__Bacteroidia;o__Bacteroidales;f__Prevotellaceae;g__uncultured;s__uncultured bacterium
EU464414.1.1401	2	4	2	1	2	4	3	0	1	0	3	0	12	0	3	0	0	20	8	1	4	0	0	2	15	5	0	2	1	0	10	2	k__Bacteria;p__Firmicutes;c__Clostridia;o__Monoglobales;f__Monoglobaceae;g__Monoglobus;s__uncultured bacterium
AB494794.1.1538	1	0	2	0	0	3	2	2	0	0	1	0	0	0	1	1	1	1	1	2	1	2	0	0	0	1	1	0	1	1	2	2	k__Bacteria;p__Firmicutes;c__Clostridia;o__Lachnospirales;f__Lachnospiraceae;g__Lachnospiraceae AC2044 group;s__uncultured bacterium
KM882674.1.1294	1	0	1	1	2	3	2	0	5	1	0	0	1	0	0	0	0	2	3	0	1	0	3	2	3	2	1	1	0	4	0	1	k__Bacteria;p__Proteobacteria;c__Alphaproteobacteria;o__Rhizobiales;f__Beijerinckiaceae;g__Methylovirgula;s__uncultured bacterium
LC028795.1.1498	1	0	0	0	0	0	0	0	0	0	0	0	0	0	0	0	0	0	0	0	0	0	0	0	0	0	0	0	0	0	0	0	k__Bacteria;p__Firmicutes;c__Clostridia;o__Oscillospirales;f__UCG-010;g__uncultured bacterium;s__unknown
AY179349.1.1515	19	79	58	50	45	36	49	48	9	56	52	62	30	10	108	48	40	45	82	48	60	55	35	32	28	49	36	50	45	50	96	46	k__Bacteria;p__Firmicutes;c__Clostridia;o__Lachnospirales;f__Lachnospiraceae;g__Lachnospiraceae FCS020 group;s__uncultured bacterium
EU776345.1.1399	3	1	0	1	3	0	0	1	0	0	0	0	0	1	0	1	5	1	0	1	2	0	0	2	1	1	0	3	0	0	0	2	k__Bacteria;p__Bacteroidota;c__Bacteroidia;o__Bacteroidales;f__Prevotellaceae;g__Prevotellaceae UCG-003;s__uncultured bacterium
AY442828.1.1510	18	6	7	9	12	8	6	5	4	4	5	7	10	12	7	16	42	24	14	13	7	8	13	26	115	48	59	17	30	85	37	65	k__Bacteria;p__Firmicutes;c__Clostridia;o__Lachnospirales;f__Lachnospiraceae;g__[Eubacterium] ruminantium group;s__bacterium YE64
JN033190.1.1435	4	0	0	0	1	0	0	0	2	0	0	0	8	0	0	0	0	0	0	0	0	0	0	0	0	0	0	0	0	0	0	0	k__Bacteria;p__Fusobacteriota;c__Fusobacteriia;o__Fusobacteriales;f__Fusobacteriaceae;g__Cetobacterium;s__uncultured bacterium
AF371790.1.1446	5	13	8	14	10	20	11	16	3	11	5	10	7	10	5	9	17	41	48	26	22	25	48	25	38	42	69	19	36	169	47	47	k__Bacteria;p__Firmicutes;c__Clostridia;o__Oscillospirales;f__Oscillospiraceae;g__UCG-005;s__uncultured bacterium
EU772334.1.1402	1	0	0	0	0	0	0	0	0	2	0	0	0	0	0	0	0	0	0	0	0	0	0	0	0	1	0	0	0	0	0	1	k__Bacteria;p__Firmicutes;c__Clostridia;o__Oscillospirales;f__Oscillospiraceae;g__UCG-005;s__uncultured bacterium
KF841976.1.1379	13	19	8	8	13	8	7	2	5	9	3	7	11	3	21	0	5	8	1	2	2	3	1	3	6	2	2	2	1	6	3	0	k__Bacteria;p__Firmicutes;c__Clostridia;o__Monoglobales;f__Monoglobaceae;g__Monoglobus;s__uncultured bacterium
FJ671864.1.1384	1	0	0	0	0	0	0	0	0	0	0	0	0	0	0	0	0	1	0	0	0	0	0	0	0	1	0	0	0	1	0	0	k__Bacteria;p__Bacteroidota;c__Bacteroidia;o__Bacteroidales;f__Prevotellaceae;g__Alloprevotella;s__uncultured bacterium
GQ898004.1.1472	2	0	0	2	0	3	1	1	2	0	3	0	1	3	0	1	7	0	6	2	0	2	0	1	0	5	10	2	0	5	12	1	k__Bacteria;p__Firmicutes;c__Clostridia;o__Oscillospirales;f__UCG-010;g__uncultured bacterium;s__unknown
JQ190750.1.1364	5	0	2	1	2	1	1	4	2	4	4	1	3	3	11	14	14	2	2	0	6	4	8	2	5	2	1	1	1	4	0	1	k__Bacteria;p__Bacteroidota;c__Bacteroidia;o__Bacteroidales;f__Prevotellaceae;g__uncultured;s__uncultured bacterium
FJ366693.1.1321	1	0	1	0	0	0	3	1	0	1	2	0	2	3	2	1	1	0	2	2	0	0	0	0	0	0	0	1	0	0	0	0	k__Bacteria;p__Firmicutes;c__Clostridia;o__Peptostreptococcales-Tissierellales;f__Peptostreptococcaceae;g__Terrisporobacter;s__uncultured bacterium
LC028827.1.1502	2	1	0	0	0	0	0	0	0	0	0	0	0	0	0	0	0	0	3	0	0	0	0	0	0	2	0	2	0	0	0	0	k__Bacteria;p__Firmicutes;c__Clostridia;o__Oscillospirales;f__UCG-010;g__uncultured bacterium;s__unknown
JQ190382.1.1373	3	4	3	4	2	4	2	0	0	1	1	0	2	3	0	2	3	0	1	0	1	4	2	0	0	0	1	1	1	1	1	2	k__Bacteria;p__Bacteroidota;c__Bacteroidia;o__Bacteroidales;f__Muribaculaceae;g__uncultured bacterium;s__unknown
EF434361.1.1352	4	5	13	9	17	9	4	6	2	3	3	0	6	4	0	4	35	13	8	6	1	1	3	8	1	6	0	4	0	9	4	0	k__Bacteria;p__Firmicutes;c__Clostridia;o__Monoglobales;f__Monoglobaceae;g__Monoglobus;s__uncultured Clostridiales bacterium
EU455729.1.1427	1	1	0	1	0	0	0	0	0	0	0	0	0	0	0	0	1	0	0	1	0	0	1	0	0	0	1	2	0	1	1	0	k__Bacteria;p__Firmicutes;c__Bacilli;o__Lactobacillales;f__Lactobacillaceae;g__Lactobacillus;s__uncultured bacterium
FJ681680.1.1440	4	30	15	14	2	8	12	11	3	2	10	9	8	3	5	9	9	14	30	3	20	14	1	21	10	31	5	7	6	12	22	28	k__Bacteria;p__Firmicutes;c__Clostridia;o__Oscillospirales;f__Oscillospiraceae;g__uncultured;s__uncultured bacterium
EU884279.1.1466	2	1	19	18	69	10	0	5	1	19	2	6	16	3	4	35	2	9	3	4	1	2	1	3	4	0	1	11	5	1	0	2	k__Bacteria;p__Bacteroidota;c__Bacteroidia;o__Bacteroidales;f__Prevotellaceae;g__Prevotella;s__uncultured bacterium
KP221193.1.1435	1	0	0	1	0	0	0	0	0	0	0	0	0	0	0	0	0	0	0	0	1	0	0	1	0	1	0	0	1	0	0	0	k__Bacteria;p__Firmicutes;c__Bacilli;o__Lactobacillales;f__Lactobacillaceae;g__Limosilactobacillus;s__Lactobacillus reuteri
EU474911.1.1408	4	2	0	0	1	0	0	0	0	0	0	0	0	0	0	0	10	2	2	0	1	3	1	2	1	0	1	2	2	0	0	1	k__Bacteria;p__Verrucomicrobiota;c__Kiritimatiellae;o__WCHB1-41;f__uncultured bacterium;g__unknown;s__unknown
CU927160.1.1340	2	0	0	0	0	0	0	0	0	0	1	1	0	0	1	0	0	0	0	1	1	1	0	0	1	0	0	2	0	0	1	0	k__Bacteria;p__Firmicutes;c__Clostridia;o__Lachnospirales;f__Lachnospiraceae;g__Lachnospiraceae UCG-004;s__uncultured bacterium
LC028777.1.1509	1	1	0	0	0	3	1	1	24	0	25	0	0	0	0	0	0	12	2	5	5	0	0	0	0	14	0	10	0	0	2	4	k__Bacteria;p__Firmicutes;c__Clostridia;o__Oscillospirales;f__UCG-010;g__uncultured bacterium;s__unknown
GQ159385.1.1476	9	0	2	3	3	1	0	2	0	2	0	4	3	0	3	1	5	2	0	2	3	0	3	2	1	2	0	3	8	7	2	15	k__Bacteria;p__Bacteroidota;c__Bacteroidia;o__Bacteroidales;f__Prevotellaceae;g__Prevotella_9;s__uncultured bacterium
GQ449028.1.1366	16	24	109	53	93	84	130	16	51	14	40	3	28	3	2	3	12	89	16	22	29	29	7	6	79	6	21	7	20	2	66	4	k__Bacteria;p__Firmicutes;c__Clostridia;o__Lachnospirales;f__Lachnospiraceae;g__Lachnospiraceae NK4A136 group;s__uncultured bacterium
GQ327217.1.1333	1	0	0	1	0	0	5	0	0	0	0	0	0	0	0	0	0	0	0	0	0	0	0	0	0	0	0	0	0	0	0	2	k__Bacteria;p__Firmicutes;c__Clostridia;o__Oscillospirales;f__Butyricicoccaceae;g__UCG-009;s__uncultured rumen bacterium
JQ799152.1.1478	3	6	0	0	2	1	2	1	0	0	0	2	0	1	2	3	2	3	7	4	3	4	3	2	1	2	3	1	3	2	1	2	k__Bacteria;p__Firmicutes;c__Clostridia;o__Oscillospirales;f__Oscillospiraceae;g__UCG-005;s__uncultured bacterium
FJ680912.1.1448	1	0	0	0	0	0	0	0	0	0	0	0	2	0	0	1	1	0	0	0	0	2	1	0	1	0	1	0	0	0	0	0	k__Bacteria;p__Bacteroidota;c__Bacteroidia;o__Bacteroidales;f__Prevotellaceae;g__Alloprevotella;s__uncultured bacterium
EU455040.1.1284	2	0	0	1	1	0	1	1	0	0	1	0	1	0	2	0	1	3	1	2	1	1	0	4	0	0	0	2	2	1	0	1	k__Bacteria;p__Firmicutes;c__Bacilli;o__Lactobacillales;f__Lactobacillaceae;g__Limosilactobacillus;s__uncultured bacterium
AF371767.1.1411	1	4	1	0	0	0	0	0	3	0	1	0	1	1	1	0	2	0	0	0	0	0	0	2	0	0	0	0	1	0	0	1	k__Bacteria;p__Firmicutes;c__Clostridia;o__Oscillospirales;f__[Eubacterium] coprostanoligenes group;g__uncultured bacterium;s__unknown
GU356156.1.1403	1	0	0	0	0	0	0	0	0	0	0	0	0	0	0	0	0	0	0	0	0	0	0	0	0	0	0	0	0	0	0	0	k__Bacteria;p__Proteobacteria;c__Gammaproteobacteria;o__Pseudomonadales;f__Moraxellaceae;g__Acinetobacter;s__uncultured Acinetobacter sp.
EU771521.1.1390	1	0	0	0	0	0	2	0	0	0	0	0	0	0	0	0	0	0	0	1	0	0	1	0	0	0	0	0	0	0	0	0	k__Bacteria;p__Firmicutes;c__Clostridia;o__Lachnospirales;f__Lachnospiraceae;g__uncultured;s__uncultured bacterium
AB009242.1.1451	1	0	0	3	0	5	0	0	0	0	0	0	2	0	1	4	7	6	1	2	0	0	1	11	4	1	0	1	0	0	1	0	k__Bacteria;p__Spirochaetota;c__Spirochaetia;o__Spirochaetales;f__Spirochaetaceae;g__Treponema;s__unidentified rumen bacterium RFN95
HQ716545.1.1449	46	315	349	280	520	172	829	369	98	287	179	45	388	610	3428	1097	147	741	287	465	191	225	323	857	445	406	1986	372	752	262	1158	243	k__Bacteria;p__Bacteroidota;c__Bacteroidia;o__Bacteroidales;f__Muribaculaceae;g__uncultured bacterium;s__unknown
AF371472.1.1492	3	1	2	4	3	3	0	4	0	0	0	0	3	13	1	1	1	2	1	4	3	0	0	0	1	0	1	1	0	2	0	3	k__Bacteria;p__Firmicutes;c__Bacilli;o__Lactobacillales;f__Lactobacillaceae;g__Lactobacillus;s__uncultured bacterium
FJ674027.1.1400	78	191	80	59	76	59	105	95	36	103	67	160	49	101	243	102	72	263	70	123	65	48	68	50	126	213	51	111	47	60	61	89	k__Bacteria;p__Bacteroidota;c__Bacteroidia;o__Bacteroidales;f__Muribaculaceae;g__uncultured bacterium;s__unknown
DQ796893.1.1395	1	0	0	0	0	0	0	0	0	0	0	0	0	0	0	0	0	0	1	1	0	0	0	1	0	1	2	2	0	2	2	2	k__Bacteria;p__Firmicutes;c__Clostridia;o__Lachnospirales;f__Lachnospiraceae;g__Coprococcus;s__uncultured bacterium
GQ449020.1.1309	2	0	0	0	0	0	0	0	0	0	0	0	0	0	0	0	0	0	0	0	0	0	0	0	0	0	0	0	0	0	0	0	k__Bacteria;p__Bacteroidota;c__Bacteroidia;o__Bacteroidales;f__Prevotellaceae;g__Prevotella_9;s__uncultured bacterium
FNWG01000007.3380.4869	1	3	4	3	1	0	2	2	0	0	4	0	0	0	2	0	1	8	0	2	5	5	3	1	0	4	2	1	0	0	2	2	k__Bacteria;p__Firmicutes;c__Clostridia;o__Oscillospirales;f__Ruminococcaceae;g__Angelakisella;s__Ruminococcus sp. Marseille-P3217
DQ797080.1.1398	1	0	0	0	0	0	0	0	2	0	0	0	1	0	1	3	1	0	1	0	1	0	0	0	0	0	0	1	0	0	0	0	k__Bacteria;p__Bacteroidota;c__Bacteroidia;o__Bacteroidales;f__Prevotellaceae;g__Prevotella_9;s__uncultured bacterium
FJ683969.1.1335	1	1	1	2	0	1	3	1	0	11	0	6	10	4	0	3	1	2	0	0	0	0	0	0	0	0	0	0	0	2	4	2	k__Bacteria;p__Firmicutes;c__Bacilli;o__Acholeplasmatales;f__Acholeplasmataceae;g__Anaeroplasma;s__uncultured bacterium
EU762142.1.1292	2	0	0	0	0	0	1	2	0	2	0	0	3	2	0	0	2	2	0	0	0	2	0	0	1	2	0	0	0	1	1	0	k__Bacteria;p__Firmicutes;c__Bacilli;o__RF39;f__uncultured bacterium;g__unknown;s__unknown
EU463533.1.1289	2	10	7	4	12	32	87	2	10	8	12	0	15	2	1	1	3	34	23	24	10	22	3	3	2	4	4	2	6	5	161	4	k__Bacteria;p__Firmicutes;c__Clostridia;o__Monoglobales;f__Monoglobaceae;g__Monoglobus;s__uncultured bacterium
FPLO01003739.16.1506	1	0	0	3	0	0	0	0	0	0	0	0	0	0	0	0	0	0	0	0	0	0	0	0	0	0	0	0	0	0	0	1	k__Bacteria;p__Firmicutes;c__Clostridia;o__Oscillospirales;f__Ruminococcaceae;g__Faecalibacterium;s__metagenome
GQ448528.1.1397	2	6	9	15	0	0	2	0	1	0	0	1	1	9	1	0	3	13	2	0	0	0	3	0	4	6	5	6	1	2	2	2	k__Bacteria;p__Firmicutes;c__Clostridia;o__Clostridia UCG-014;f__uncultured bacterium;g__unknown;s__unknown
GQ175414.1.1431	1	0	1	0	0	0	0	5	1	0	0	0	1	0	0	1	3	5	1	8	3	4	2	2	1	2	9	1	1	3	4	2	k__Bacteria;p__Firmicutes;c__Clostridia;o__Clostridia vadinBB60 group;f__uncultured bacterium;g__unknown;s__unknown
EU469207.1.1341	1	0	0	0	0	0	0	0	0	0	0	0	0	0	0	0	0	0	0	0	0	0	0	0	0	0	0	0	0	0	0	0	k__Bacteria;p__Firmicutes;c__Clostridia;o__Lachnospirales;f__Lachnospiraceae;g__Tyzzerella;s__uncultured bacterium
EF098380.1.1433	5	2	0	0	3	2	0	9	0	7	2	0	4	1	7	0	5	2	0	5	4	5	3	8	0	6	3	2	0	3	1	5	k__Bacteria;p__Firmicutes;c__Bacilli;o__Lactobacillales;f__Lactobacillaceae;g__Limosilactobacillus;s__uncultured bacterium
EU461852.1.1408	1	1	0	1	0	1	1	0	0	6	0	1	1	1	0	0	6	0	3	8	0	5	8	3	6	9	2	3	2	13	3	4	k__Bacteria;p__Firmicutes;c__Bacilli;o__Lactobacillales;f__Streptococcaceae;g__Streptococcus;s__uncultured bacterium
EU455022.1.1245	2198	806	252	250	417	230	176	863	1023	4752	533	92	1738	579	348	111	993	705	97	1510	470	1716	891	702	465	1283	1018	1265	360	2776	422	1940	k__Bacteria;p__Firmicutes;c__Bacilli;o__Lactobacillales;f__Lactobacillaceae;g__Lactobacillus;s__uncultured bacterium
AB702765.1.1492	5	0	0	0	3	0	0	0	2	0	3	0	2	0	0	1	24	1	7	0	12	1	0	4	1	9	2	1	2	3	1	1	k__Bacteria;p__Bacteroidota;c__Bacteroidia;o__Bacteroidales;f__Prevotellaceae;g__Prevotellaceae UCG-001;s__uncultured Bacteroidales bacterium
DQ905260.1.1465	2	0	1	1	1	1	0	1	0	0	1	0	0	2	1	0	0	2	1	2	0	3	2	1	1	2	2	0	0	1	3	0	k__Bacteria;p__Firmicutes;c__Clostridia;o__Clostridia UCG-014;f__uncultured bacterium;g__unknown;s__unknown
FJ363195.1.1396	4	1	2	2	5	5	1	3	1	1	4	3	5	1	9	2	3	7	4	5	1	2	3	2	4	5	2	2	0	3	1	4	k__Bacteria;p__Desulfobacterota;c__Desulfovibrionia;o__Desulfovibrionales;f__Desulfovibrionaceae;g__Desulfovibrio;s__uncultured bacterium
AB192275.1.1322	1	1	0	1	0	5	1	2	1	0	0	0	3	1	0	0	1	0	8	1	0	2	2	0	0	7	2	0	0	1	5	3	k__Bacteria;p__Firmicutes;c__Clostridia;o__Clostridia vadinBB60 group;f__uncultured Clostridiales bacterium;g__unknown;s__unknown
AB821801.1.1523	2	2	1	0	3	3	2	0	4	0	0	0	1	0	0	1	0	2	2	1	0	0	0	0	2	1	1	0	0	1	0	0	k__Bacteria;p__Firmicutes;c__Clostridia;o__Oscillospirales;f__Oscillospiraceae;g__NK4A214 group;s__uncultured bacterium
GQ133717.1.1312	2	0	2	0	2	0	1	0	0	4	1	2	1	1	0	0	1	2	2	1	1	2	0	0	1	2	0	0	3	1	2	2	k__Bacteria;p__Firmicutes;c__Clostridia;o__Clostridiales;f__Clostridiaceae;g__Clostridium sensu stricto 1;s__uncultured bacterium
EU455716.1.1432	1	0	0	0	0	0	0	0	0	0	0	0	0	0	0	0	0	0	0	0	1	1	0	0	0	0	0	0	0	1	0	0	k__Bacteria;p__Firmicutes;c__Bacilli;o__Lactobacillales;f__Lactobacillaceae;g__Lactobacillus;s__uncultured bacterium
EU460040.1.1390	1	0	1	1	1	0	1	1	0	1	1	0	0	1	0	2	0	2	1	0	2	1	0	1	0	1	2	0	1	1	2	0	k__Bacteria;p__Firmicutes;c__Clostridia;o__Peptostreptococcales-Tissierellales;f__Anaerovoracaceae;g__[Eubacterium] nodatum group;s__uncultured bacterium
EU850454.1.1450	1	0	1	0	37	1	1	0	2	0	0	1	0	0	1	0	1	1	3	0	1	0	0	1	0	1	2	0	0	0	2	0	k__Bacteria;p__Firmicutes;c__Clostridia;o__Oscillospirales;f__Oscillospiraceae;g__NK4A214 group;s__uncultured rumen bacterium
DQ809744.1.1400	3	1	0	0	1	0	0	0	0	0	3	0	0	0	0	0	0	0	1	0	0	0	0	0	0	0	0	0	0	0	0	0	k__Bacteria;p__Firmicutes;c__Clostridia;o__Oscillospirales;f__Oscillospiraceae;g__UCG-002;s__uncultured bacterium
U96300.1.1424	5	0	0	2	0	0	0	2	0	3	0	0	0	2	0	1	0	1	0	3	2	6	0	0	1	2	0	0	0	2	2	0	k__Bacteria;p__Campylobacterota;c__Campylobacteria;o__Campylobacterales;f__Helicobacteraceae;g__Helicobacter;s__Helicobacter trogontum
DQ801117.1.1376	1	4	5	3	2	3	3	2	2	0	3	4	2	6	7	2	1	3	4	4	0	1	2	1	4	1	1	2	3	2	1	1	k__Bacteria;p__Firmicutes;c__Clostridia;o__Oscillospirales;f__Oscillospiraceae;g__UCG-002;s__uncultured bacterium
EU475656.1.1415	1	4	0	0	1	0	2	1	1	0	1	1	2	0	1	1	0	0	0	2	1	2	0	1	0	2	0	0	3	0	2	0	k__Bacteria;p__Verrucomicrobiota;c__Kiritimatiellae;o__WCHB1-41;f__uncultured bacterium;g__unknown;s__unknown
EU475030.1.1374	2	17	2	4	5	21	13	6	3	2	3	5	4	8	5	2	15	30	5	19	8	15	26	23	21	26	41	9	31	6	64	18	k__Bacteria;p__Firmicutes;c__Clostridia;o__Oscillospirales;f__Oscillospiraceae;g__UCG-005;s__uncultured bacterium
AB934796.1.1350	1	0	0	2	1	0	2	2	2	3	0	0	0	0	2	4	1	1	1	1	0	0	0	0	1	1	0	0	0	0	1	0	k__Bacteria;p__Firmicutes;c__Clostridia;o__Oscillospirales;f__UCG-010;g__uncultured bacterium;s__unknown
EU775128.1.1374	54	333	195	173	341	143	140	61	536	88	392	269	97	83	250	106	12	42	4	1	2	0	0	2	34	0	2	0	0	0	0	0	k__Bacteria;p__Firmicutes;c__Clostridia;o__Oscillospirales;f__[Eubacterium] coprostanoligenes group;g__uncultured bacterium;s__unknown
EU462347.1.1398	5	2	2	4	6	4	2	10	1	5	0	1	1	2	2	7	3	0	1	2	3	2	1	0	2	3	1	5	0	2	2	2	k__Bacteria;p__Bacteroidota;c__Bacteroidia;o__Bacteroidales;f__Prevotellaceae;g__Prevotella;s__uncultured bacterium
DQ796557.1.1392	1	0	1	0	0	0	0	0	0	0	0	0	0	0	0	0	0	0	0	0	0	0	0	0	1	0	0	0	0	0	0	1	k__Bacteria;p__Firmicutes;c__Clostridia;o__Lachnospirales;f__Lachnospiraceae;g__Blautia;s__uncultured bacterium
EU461829.1.1286	1	0	0	0	0	0	0	0	0	0	0	0	0	0	0	0	0	0	0	0	0	0	0	0	0	0	0	0	0	0	0	0	k__Bacteria;p__Firmicutes;c__Clostridia;o__Lachnospirales;f__Lachnospiraceae;g__Lachnospiraceae NK4A136 group;s__uncultured bacterium
EU157189.1.1517	2	1	0	0	0	1	0	0	0	0	0	0	0	0	0	0	1	0	0	0	0	0	0	0	0	0	2	0	0	0	0	0	k__Bacteria;p__Firmicutes;c__Negativicutes;o__Veillonellales-Selenomonadales;f__Veillonellaceae;g__Megasphaera;s__uncultured bacterium
DQ394651.1.1520	26	11	2	0	0	3	9	8	8	1	3	1	13	9	3	15	1	0	0	0	0	1	0	0	0	0	0	0	0	0	0	0	k__Bacteria;p__Firmicutes;c__Clostridia;o__Oscillospirales;f__[Eubacterium] coprostanoligenes group;g__uncultured rumen bacterium;s__unknown
EU469139.1.1330	1	0	0	1	3	1	1	1	0	1	0	0	0	1	1	0	0	0	3	0	0	0	0	0	0	0	2	3	0	0	1	0	k__Bacteria;p__Firmicutes;c__Clostridia;o__Oscillospirales;f__UCG-010;g__uncultured bacterium;s__unknown
EU778313.1.1386	1	0	0	0	0	0	0	2	0	0	2	0	0	1	0	0	0	0	1	0	1	1	0	1	0	0	1	2	1	0	1	1	k__Bacteria;p__Firmicutes;c__Clostridia;o__Oscillospirales;f__Ruminococcaceae;g__Ruminococcus;s__uncultured bacterium
HQ809006.1.1410	1	1	0	0	0	0	0	0	0	0	0	0	1	1	0	0	0	0	0	0	0	0	0	0	0	0	0	0	0	0	0	1	k__Bacteria;p__Firmicutes;c__Clostridia;o__Clostridiales;f__Clostridiaceae;g__Clostridium sensu stricto 1;s__uncultured organism
EU776264.1.1396	437	30	14	64	38	74	22	25	216	31	377	14	95	8	3	11	69	842	127	27	174	49	112	1125	323	198	41	267	86	60	33	77	k__Bacteria;p__Bacteroidota;c__Bacteroidia;o__Bacteroidales;f__Rikenellaceae;g__Rikenellaceae RC9 gut group;s__uncultured bacterium
FQ658853.1.1342	1	0	0	0	0	0	0	0	0	0	0	0	0	0	0	0	0	0	0	0	0	0	0	0	0	0	0	0	0	0	0	0	k__Bacteria;p__Bacteroidota;c__Bacteroidia;o__Flavobacteriales;f__Flavobacteriaceae;g__Flavobacterium;s__uncultured soil bacterium
EU461779.1.1365	4	4	2	4	3	7	3	1	2	3	3	2	1	3	2	0	6	3	2	3	3	2	11	3	1	14	5	2	4	8	5	7	k__Bacteria;p__Firmicutes;c__Clostridia;o__Oscillospirales;f__Oscillospiraceae;g__UCG-005;s__uncultured bacterium
DQ823687.1.1388	1	0	0	0	0	0	0	0	0	0	0	0	0	0	0	0	0	0	0	0	0	0	0	0	0	0	0	0	0	0	0	0	k__Bacteria;p__Bacteroidota;c__Bacteroidia;o__Bacteroidales;f__Muribaculaceae;g__uncultured bacterium;s__unknown
DQ796907.1.1403	1	0	1	0	3	0	2	0	0	0	1	0	0	0	0	1	0	0	1	0	1	0	0	0	0	1	0	0	0	0	0	0	k__Bacteria;p__Firmicutes;c__Clostridia;o__Lachnospirales;f__Lachnospiraceae;g__[Eubacterium] oxidoreducens group;s__uncultured bacterium
AF371804.1.1446	1	3	0	1	0	0	1	2	7	1	3	4	2	0	4	1	1	0	3	1	3	1	0	0	0	2	1	0	2	0	0	0	k__Bacteria;p__Firmicutes;c__Clostridia;o__Oscillospirales;f__Oscillospiraceae;g__uncultured;s__uncultured bacterium
JQ189031.1.1355	1	0	0	0	0	0	0	0	0	0	0	0	0	0	0	0	0	0	0	0	0	0	0	0	0	0	0	0	0	0	0	1	k__Bacteria;p__Firmicutes;c__Clostridia;o__Oscillospirales;f__Oscillospiraceae;g__UCG-002;s__uncultured bacterium
DQ809050.1.1286	1	3	0	0	2	0	0	0	0	1	4	0	4	16	0	5	20	1	6	0	0	3	1	1	2	0	1	0	0	0	0	0	k__Bacteria;p__Firmicutes;c__Clostridia;o__Lachnospirales;f__Lachnospiraceae;g__Coprococcus;s__uncultured bacterium
EU358724.1.1489	6	4	6	5	3	4	3	5	19	43	6	14	28	13	17	29	7	7	9	2	2	6	3	4	1	5	0	6	5	4	8	2	k__Bacteria;p__Firmicutes;c__Clostridia;o__Oscillospirales;f__Oscillospiraceae;g__NK4A214 group;s__uncultured bacterium
AM930368.1.1480	23	3	18	23	12	8	3	2	10	6	4	7	18	0	1	18	0	2	38	6	9	16	0	1	3	0	1	0	1	0	6	6	k__Bacteria;p__Firmicutes;c__Clostridia;o__Lachnospirales;f__Lachnospiraceae;g__Cellulosilyticum;s__uncultured bacterium
HM069082.1.1501	1	0	0	0	0	0	0	0	0	0	0	0	0	0	0	0	0	0	0	0	0	0	0	0	0	0	0	0	0	0	0	1	k__Bacteria;p__Myxococcota;c__Polyangia;o__Polyangiales;f__Polyangiaceae;g__Pajaroellobacter;s__uncultured bacterium
EU794260.1.1454	1	0	0	0	0	0	0	0	0	0	0	0	1	0	0	0	0	0	0	1	0	0	0	0	0	0	0	0	0	1	1	0	k__Bacteria;p__Bacteroidota;c__Bacteroidia;o__Bacteroidales;f__Prevotellaceae;g__Alloprevotella;s__uncultured Bacteroidales bacterium
DQ326447.1.1341	35	15	22	35	6	40	18	3	147	25	88	15	44	9	3	25	3	53	26	5	19	5	0	9	18	2	11	4	0	0	20	5	k__Bacteria;p__Firmicutes;c__Clostridia;o__Christensenellales;f__Christensenellaceae;g__Christensenellaceae R-7 group;s__uncultured bacterium
EF120376.1.1566	1	0	0	0	0	0	0	0	0	0	0	0	0	0	0	0	0	0	0	0	0	0	0	0	0	0	0	0	0	0	0	0	k__Bacteria;p__Firmicutes;c__Bacilli;o__Lactobacillales;f__Lactobacillaceae;g__Limosilactobacillus;s__Lactobacillus mucosae
EU464333.1.1390	1	1	1	2	0	1	2	0	0	0	0	0	0	2	0	1	1	0	0	0	0	1	0	0	0	2	0	0	0	0	0	0	k__Bacteria;p__Firmicutes;c__Clostridia;o__Oscillospirales;f__Oscillospiraceae;g__UCG-002;s__uncultured bacterium
FJ681589.1.1395	11	46	31	24	30	35	10	28	3	12	23	6	8	4	25	9	9	31	54	26	18	22	17	29	30	18	2	9	8	23	26	36	k__Bacteria;p__Firmicutes;c__Clostridia;o__Oscillospirales;f__Oscillospiraceae;g__Oscillibacter;s__uncultured bacterium
FJ685269.1.1442	2	0	0	0	0	0	0	1	0	0	0	0	0	0	0	0	1	0	2	0	0	1	0	2	0	0	0	0	0	0	0	0	k__Bacteria;p__Bacteroidota;c__Bacteroidia;o__Bacteroidales;f__Prevotellaceae;g__Alloprevotella;s__uncultured bacterium
EU777382.1.1364	4	1	6	17	7	8	0	3	4	3	4	5	8	6	3	5	18	15	0	12	6	9	6	12	10	7	14	12	15	7	3	5	k__Bacteria;p__Actinobacteriota;c__Coriobacteriia;o__Coriobacteriales;f__Eggerthellaceae;g__uncultured;s__uncultured bacterium
JQ191146.1.1321	2	0	8	10	0	0	0	0	1	2	3	0	1	0	0	0	6	0	0	0	5	12	1	2	0	0	0	0	20	0	0	0	k__Bacteria;p__Proteobacteria;c__Alphaproteobacteria;o__Rhodospirillales;f__uncultured;g__uncultured bacterium;s__unknown
FJ365213.1.1354	32	185	138	84	5	81	43	3	25	12	19	33	63	2	5	15	59	71	59	13	109	44	14	25	46	15	28	7	20	130	69	55	k__Bacteria;p__Firmicutes;c__Clostridia;o__Oscillospirales;f__Oscillospiraceae;g__UCG-002;s__uncultured bacterium
HQ716514.1.1503	6	5	4	5	10	3	3	3	0	4	1	5	2	6	4	0	2	2	7	5	4	3	3	2	2	1	5	2	1	0	1	1	k__Bacteria;p__Firmicutes;c__Clostridia;o__Christensenellales;f__Christensenellaceae;g__uncultured;s__uncultured bacterium
FJ679769.1.1450	1	0	0	0	0	0	0	0	0	0	0	0	0	0	0	0	0	0	1	0	0	0	0	0	0	0	0	0	0	0	0	0	k__Bacteria;p__Firmicutes;c__Clostridia;o__Lachnospirales;f__Lachnospiraceae;g__Anaerostipes;s__uncultured bacterium
HQ716151.1.1454	1	1	1	0	1	0	2	2	0	0	1	1	1	0	1	0	3	4	3	0	6	1	0	1	2	2	1	0	1	3	3	1	k__Bacteria;p__Bacteroidota;c__Bacteroidia;o__Bacteroidales;f__Tannerellaceae;g__Parabacteroides;s__uncultured bacterium
JX095190.1.1402	26	24	27	14	16	19	25	40	6	34	9	23	38	15	23	61	33	33	57	40	34	36	3	36	46	29	17	9	10	13	98	29	k__Bacteria;p__Firmicutes;c__Clostridia;o__Lachnospirales;f__Lachnospiraceae;g__uncultured;s__uncultured bacterium
KR514439.1.1455	2	4	2	0	7	1	7	5	0	0	1	1	0	0	0	0	2	5	2	0	0	3	1	0	9	6	2	0	2	1	4	1	k__Bacteria;p__Firmicutes;c__Clostridia;o__Oscillospirales;f__Butyricicoccaceae;g__UCG-009;s__uncultured bacterium
GQ448084.1.1394	3	3	1	2	3	0	0	0	0	4	1	4	0	3	1	0	1	2	0	1	1	2	1	2	2	1	2	0	0	1	1	10	k__Bacteria;p__Bacteroidota;c__Bacteroidia;o__Bacteroidales;f__Prevotellaceae;g__uncultured;s__uncultured bacterium
FJ769454.1.1468	4	2	2	4	1	0	1	4	2	1	3	0	3	12	2	5	1	2	1	5	2	0	0	4	0	4	2	1	0	14	5	1	k__Bacteria;p__Firmicutes;c__Clostridia;o__Oscillospirales;f__Ruminococcaceae;g__Ruminococcus;s__uncultured bacterium
AF371741.1.1423	8	14	8	5	4	7	15	13	3	2	5	2	8	5	3	12	5	14	20	13	0	5	18	23	7	32	10	18	10	29	19	22	k__Bacteria;p__Firmicutes;c__Clostridia;o__Oscillospirales;f__Ruminococcaceae;g__uncultured;s__uncultured bacterium
GQ448079.1.1396	12	1	5	7	5	8	1	4	5	15	1	35	3	8	11	7	7	6	6	4	3	11	7	13	7	6	6	6	8	6	5	11	k__Bacteria;p__Bacteroidota;c__Bacteroidia;o__Bacteroidales;f__Prevotellaceae;g__Prevotella;s__uncultured bacterium
HQ785763.1.1440	1	1	2	0	0	1	0	0	0	0	0	0	1	0	1	1	0	1	1	0	0	0	4	0	0	0	1	0	1	1	1	2	k__Bacteria;p__Firmicutes;c__Clostridia;o__Oscillospirales;f__Ruminococcaceae;g__uncultured;s__uncultured organism
EU460004.1.1403	2	2	0	0	1	3	1	0	0	5	0	1	1	3	1	1	6	2	2	5	8	3	9	3	8	7	5	7	9	8	2	8	k__Bacteria;p__Firmicutes;c__Bacilli;o__Lactobacillales;f__Streptococcaceae;g__Streptococcus;s__uncultured bacterium
AF371736.1.1426	7	38	25	20	24	28	23	33	1	18	9	22	32	68	17	44	41	89	177	51	87	18	77	49	103	122	154	74	84	56	63	61	k__Bacteria;p__Firmicutes;c__Clostridia;o__Oscillospirales;f__Ruminococcaceae;g__uncultured bacterium;s__unknown
EU460635.1.1403	1	0	0	0	0	0	0	0	0	0	1	0	0	0	0	0	0	0	0	0	0	0	0	0	1	0	0	0	0	0	0	0	k__Bacteria;p__Proteobacteria;c__Gammaproteobacteria;o__Enterobacterales;f__Enterobacteriaceae;g__Escherichia-Shigella;s__uncultured bacterium
EU462271.1.1403	2	0	0	1	0	0	0	0	0	1	0	0	3	0	0	5	1	0	0	0	0	0	0	0	1	0	0	0	0	1	0	0	k__Bacteria;p__Bacteroidota;c__Bacteroidia;o__Bacteroidales;f__Prevotellaceae;g__Prevotella_9;s__uncultured bacterium
EU774933.1.1397	1	1	1	0	0	1	0	0	0	0	1	0	0	0	0	0	0	2	0	0	0	1	0	0	0	0	0	0	0	1	0	0	k__Bacteria;p__Firmicutes;c__Clostridia;o__Oscillospirales;f__[Eubacterium] coprostanoligenes group;g__uncultured bacterium;s__unknown
FJ848442.1.1500	1	0	1	4	1	2	4	3	2	3	1	0	3	1	0	1	3	7	3	8	2	1	2	2	5	1	1	2	1	5	1	6	k__Bacteria;p__Bacteroidota;c__Bacteroidia;o__Bacteroidales;f__Paludibacteraceae;g__uncultured;s__uncultured bacterium
HE818658.1.1463	1	0	0	0	0	0	0	0	0	0	0	0	0	0	0	0	0	0	0	0	0	0	0	0	0	0	0	0	0	0	0	0	k__Bacteria;p__Proteobacteria;c__Alphaproteobacteria;o__Rhizobiales;f__Xanthobacteraceae;g__Bradyrhizobium;s__uncultured bacterium
HQ716128.1.1411	1	1	20	24	5	23	19	2	8	1	6	0	11	1	0	5	8	23	27	1	8	10	3	0	11	3	8	6	1	6	5	3	k__Bacteria;p__Firmicutes;c__Clostridia;o__Clostridia UCG-014;f__uncultured bacterium;g__unknown;s__unknown
EU506453.1.1366	1	0	0	0	0	0	0	0	0	0	0	0	0	0	0	0	0	0	2	0	0	0	0	0	0	0	0	0	0	0	0	0	k__Bacteria;p__Firmicutes;c__Clostridia;o__Lachnospirales;f__Lachnospiraceae;g__Acetatifactor;s__uncultured bacterium
EU453899.1.1430	4	0	3	0	0	3	0	1	0	0	2	0	1	2	0	2	2	1	1	3	4	4	2	5	1	1	2	2	2	3	1	2	k__Bacteria;p__Firmicutes;c__Bacilli;o__Lactobacillales;f__Lactobacillaceae;g__Limosilactobacillus;s__uncultured bacterium
EU468626.1.1353	1	0	0	0	0	0	2	0	0	0	0	0	0	0	0	1	0	3	0	2	0	0	0	0	0	0	0	0	0	0	0	0	k__Bacteria;p__Firmicutes;c__Clostridia;o__Clostridia vadinBB60 group;f__uncultured bacterium;g__unknown;s__unknown
HQ716133.1.1425	14	77	6	10	95	82	48	58	15	8	16	3	17	14	3	9	52	31	37	9	10	58	10	2	8	9	53	11	53	50	43	23	k__Bacteria;p__Firmicutes;c__Clostridia;o__Lachnospirales;f__Lachnospiraceae;g__uncultured;s__uncultured bacterium
FJ957875.1.1447	2	2	0	0	3	3	0	1	1	1	1	0	8	2	0	3	49	42	17	4	51	73	1	2	182	7	7	13	3	10	51	9	k__Bacteria;p__Firmicutes;c__Clostridia;o__Lachnospirales;f__Lachnospiraceae;g__Lachnoclostridium;s__[Clostridium] saccharolyticum
EU772240.1.1371	4	1	0	1	0	0	2	0	0	4	2	4	4	20	3	5	0	3	1	3	0	0	1	3	3	2	0	2	1	0	0	0	k__Bacteria;p__Firmicutes;c__Clostridia;o__Oscillospirales;f__[Eubacterium] coprostanoligenes group;g__uncultured bacterium;s__unknown
FJ674259.1.1396	124	10	15	17	23	10	2	59	12	38	13	5	31	10	44	50	501	138	53	57	90	8	25	192	173	58	104	38	10	6	31	19	k__Bacteria;p__Bacteroidota;c__Bacteroidia;o__Bacteroidales;f__Prevotellaceae;g__Alloprevotella;s__uncultured bacterium
AF030449.1.1464	61	110	220	151	92	95	87	115	99	21	97	14	70	8	11	30	190	267	192	38	39	212	34	139	127	280	206	85	107	473	479	111	k__Bacteria;p__Firmicutes;c__Clostridia;o__Oscillospirales;f__Ruminococcaceae;g__Ruminococcus;s__Ruminococcus flavefaciens
JQ184097.1.1387	1	0	0	0	0	0	0	0	0	0	0	0	0	1	0	0	0	0	0	0	0	0	0	0	0	0	0	0	0	0	0	0	k__Bacteria;p__Firmicutes;c__Bacilli;o__RF39;f__uncultured bacterium;g__unknown;s__unknown
FJ660505.1.1475	1	1	1	0	0	0	1	0	3	0	0	0	1	2	0	2	0	0	0	2	1	1	1	1	0	0	0	2	1	1	0	2	k__Bacteria;p__Firmicutes;c__Clostridia;o__Peptostreptococcales-Tissierellales;f__Peptostreptococcaceae;g__Terrisporobacter;s__uncultured bacterium
FJ681576.1.1393	1	1	0	0	0	0	1	0	0	0	1	0	3	0	1	0	2	0	6	0	1	3	2	0	2	2	0	2	4	3	4	5	k__Bacteria;p__Firmicutes;c__Clostridia;o__Lachnospirales;f__Lachnospiraceae;g__Lachnospiraceae UCG-010;s__uncultured bacterium
HQ003440.1.1468	3	0	0	0	0	0	0	0	3	0	0	1	1	1	0	0	0	1	0	0	0	0	0	0	0	0	0	0	0	0	0	0	k__Bacteria;p__Proteobacteria;c__Gammaproteobacteria;o__Burkholderiales;f__Oxalobacteraceae;g__Janthinobacterium;s__Janthinobacterium lividum
DQ795981.1.1383	4	0	2	2	0	0	1	0	0	0	0	0	1	0	0	0	0	0	0	0	1	0	0	0	0	0	0	0	0	0	0	0	k__Bacteria;p__Firmicutes;c__Clostridia;o__Oscillospirales;f__Oscillospiraceae;g__UCG-002;s__uncultured bacterium
AB179500.1.1482	1	1	0	1	1	4	0	0	2	0	0	0	6	1	1	1	1	0	2	0	1	0	1	1	0	1	1	0	0	0	4	0	k__Bacteria;p__Bacteroidota;c__Bacteroidia;o__Chitinophagales;f__Chitinophagaceae;g__Asinibacterium;s__uncultured bacterium
JN559488.1.1490	7	14	5	7	4	5	13	12	5	7	18	7	4	0	9	2	2	13	10	2	2	1	0	6	0	2	0	1	0	3	12	1	k__Bacteria;p__Firmicutes;c__Clostridia;o__Lachnospirales;f__Lachnospiraceae;g__[Eubacterium] oxidoreducens group;s__uncultured bacterium
GQ448752.1.1373	1	0	0	0	0	0	0	0	0	0	0	0	0	0	0	0	0	0	2	1	0	0	0	0	0	0	0	2	0	0	0	0	k__Bacteria;p__Firmicutes;c__Clostridia;o__Clostridia vadinBB60 group;f__uncultured bacterium;g__unknown;s__unknown
EU774229.1.1369	17	101	51	39	18	77	40	28	71	42	69	41	108	62	57	30	17	26	8	6	25	14	29	29	26	16	32	18	4	15	28	6	k__Bacteria;p__Firmicutes;c__Clostridia;o__Clostridia UCG-014;f__uncultured bacterium;g__unknown;s__unknown
HW066359.1.1494	2	1	2	1	1	1	0	1	1	2	0	0	1	1	1	2	2	2	1	1	0	0	0	1	2	2	0	2	0	0	2	1	k__Bacteria;p__Firmicutes;c__Clostridia;o__Oscillospirales;f__Oscillospiraceae;g__Oscillibacter;s__unidentified
EU775052.1.1373	2	2	12	6	6	3	16	34	1	2	4	1	4	1	1	1	5	12	54	44	10	4	32	27	20	56	41	28	41	54	34	22	k__Bacteria;p__Firmicutes;c__Clostridia;o__Oscillospirales;f__Oscillospiraceae;g__UCG-005;s__uncultured bacterium
LC028678.1.1524	2	4	3	1	6	6	2	1	1	5	0	4	4	0	0	3	6	3	5	2	1	3	3	2	6	6	2	5	3	2	2	0	k__Bacteria;p__Firmicutes;c__Clostridia;o__Christensenellales;f__Christensenellaceae;g__Christensenellaceae R-7 group;s__uncultured bacterium
EU509896.1.1393	1	0	0	0	0	0	0	0	0	0	0	0	0	0	0	0	0	1	1	1	0	0	0	1	0	0	0	0	0	0	1	0	k__Bacteria;p__Firmicutes;c__Clostridia;o__Lachnospirales;f__Lachnospiraceae;g__uncultured;s__uncultured bacterium
FJ951878.1.1494	5	2	1	1	1	0	2	0	0	0	0	1	1	0	0	0	1	1	0	1	0	0	1	0	0	0	0	0	0	0	1	1	k__Bacteria;p__Firmicutes;c__Clostridia;o__Monoglobales;f__Monoglobaceae;g__Monoglobus;s__uncultured bacterium
GQ448116.1.1379	5	1	3	4	3	2	0	0	0	0	0	0	0	9	1	6	44	7	30	5	6	10	2	12	3	20	30	13	7	19	15	43	k__Bacteria;p__Firmicutes;c__Clostridia;o__Clostridia UCG-014;f__uncultured bacterium;g__unknown;s__unknown
JQ187627.1.1321	1	1	0	1	1	0	3	0	0	0	0	1	0	2	0	0	3	3	0	2	1	1	0	1	0	0	2	2	0	3	5	3	k__Bacteria;p__Firmicutes;c__Bacilli;o__RF39;f__uncultured bacterium;g__unknown;s__unknown
EU469744.1.1307	3	7	0	0	3	0	8	1	6	2	7	3	15	1	3	1	3	5	10	2	1	2	0	2	0	1	1	0	2	3	3	0	k__Bacteria;p__Firmicutes;c__Clostridia;o__Monoglobales;f__Monoglobaceae;g__Monoglobus;s__uncultured bacterium
EF409953.1.1512	5	10	8	11	5	16	30	6	1	4	3	1	2	4	3	10	4	24	17	5	6	4	2	13	7	7	1	10	1	3	19	17	k__Bacteria;p__Firmicutes;c__Clostridia;o__Lachnospirales;f__Lachnospiraceae;g__GCA-900066575;s__uncultured bacterium
EU459565.1.1284	1	2	3	2	1	0	6	6	1	1	0	0	1	2	1	0	2	4	1	1	3	2	2	1	0	2	2	1	0	0	4	0	k__Bacteria;p__Firmicutes;c__Clostridia;o__Oscillospirales;f__Oscillospiraceae;g__UCG-007;s__uncultured bacterium
JQ191128.1.1335	4	5	2	1	2	6	5	2	4	6	3	3	8	1	5	3	2	0	0	0	1	5	2	2	3	0	8	0	0	1	2	12	k__Bacteria;p__Firmicutes;c__Clostridia;o__Oscillospirales;f__Ruminococcaceae;g__uncultured;s__uncultured bacterium
KF843182.1.1406	1	0	1	1	0	6	0	1	0	1	3	2	0	11	0	0	1	2	1	1	1	0	3	1	1	2	0	0	1	0	0	0	k__Bacteria;p__Firmicutes;c__Clostridia;o__Oscillospirales;f__Ruminococcaceae;g__Ruminococcus;s__uncultured bacterium
JQ712547.1.1368	1	0	0	0	0	0	0	0	0	0	0	0	0	0	0	0	0	0	0	0	0	0	0	0	0	0	0	0	0	0	0	0	k__Bacteria;p__Firmicutes;c__Bacilli;o__Lactobacillales;f__Carnobacteriaceae;g__Trichococcus;s__uncultured Carnobacteriaceae bacterium
AJ496284.1.1436	22	4	86	121	19	15	2	22	9	5	8	4	5	2	3	3	13	4	5	15	101	8	5	2	4	10	2	6	23	5	6	16	k__Bacteria;p__Fibrobacterota;c__Fibrobacteria;o__Fibrobacterales;f__Fibrobacteraceae;g__Fibrobacter;s__Fibrobacter intestinalis
EU775728.1.1393	2	4	32	39	54	38	44	23	13	30	13	1	64	23	40	22	4	90	10	65	4	4	19	1	18	2	0	0	3	0	7	2	k__Bacteria;p__Bacteroidota;c__Bacteroidia;o__Bacteroidales;f__Rikenellaceae;g__Rikenellaceae RC9 gut group;s__uncultured bacterium
AB506415.1.1518	59	132	62	100	43	90	57	137	34	69	47	76	28	69	21	15	21	63	30	88	31	77	13	16	28	53	42	39	32	41	23	61	k__Bacteria;p__Firmicutes;c__Clostridia;o__Christensenellales;f__Christensenellaceae;g__Christensenellaceae R-7 group;s__uncultured bacterium
EU472109.1.1400	3	3	1	1	1	2	5	2	3	1	4	0	2	2	0	0	0	1	5	0	0	0	1	3	3	5	3	0	1	2	2	1	k__Bacteria;p__Firmicutes;c__Clostridia;o__Oscillospirales;f__Oscillospiraceae;g__UCG-005;s__uncultured bacterium
JQ191133.1.1349	1	3	4	5	1	0	45	19	0	1	0	0	1	1	0	1	0	5	0	0	0	0	0	0	0	0	0	1	0	0	3	0	k__Bacteria;p__Firmicutes;c__Clostridia;o__Christensenellales;f__Christensenellaceae;g__Christensenellaceae R-7 group;s__uncultured bacterium
EU776478.1.1284	1	0	0	0	0	0	0	0	0	0	0	0	0	0	0	0	1	0	0	0	0	0	0	0	0	0	0	0	0	0	0	2	k__Bacteria;p__Firmicutes;c__Clostridia;o__Lachnospirales;f__Lachnospiraceae;g__Lachnoclostridium;s__uncultured bacterium
KF843600.1.1383	2	0	1	0	0	0	0	0	0	1	0	2	1	0	1	0	0	0	0	0	0	0	1	0	0	0	0	1	2	0	0	0	k__Bacteria;p__Bacteroidota;c__Bacteroidia;o__Bacteroidales;f__Prevotellaceae;g__Prevotella_9;s__uncultured bacterium
JX095485.1.1387	1	0	0	0	1	0	0	0	0	0	0	0	0	0	0	0	0	0	0	0	0	0	0	0	0	0	0	0	0	0	0	0	k__Bacteria;p__Firmicutes;c__Clostridia;o__Monoglobales;f__Monoglobaceae;g__Monoglobus;s__uncultured bacterium
KF843232.1.1392	2	0	0	3	0	1	2	1	0	0	0	2	1	1	1	1	2	0	3	1	0	0	0	1	0	0	0	0	0	1	1	0	k__Bacteria;p__Firmicutes;c__Clostridia;o__Lachnospirales;f__Lachnospiraceae;g__Lachnospiraceae NK4A136 group;s__uncultured bacterium
JX095490.1.1395	2	1	2	1	1	2	1	0	1	0	1	0	0	2	0	0	3	0	3	6	2	1	0	3	0	5	2	1	4	0	2	1	k__Bacteria;p__Firmicutes;c__Clostridia;o__Lachnospirales;f__Lachnospiraceae;g__Tyzzerella;s__uncultured bacterium
GQ358373.1.1347	96	10	99	50	27	13	2	12	18	4	5	6	51	2	19	4	12	5	4	7	34	31	7	1	1	2	6	1	20	32	16	32	k__Bacteria;p__Bacteroidota;c__Bacteroidia;o__Bacteroidales;f__Prevotellaceae;g__Prevotella_9;s__uncultured Prevotellaceae bacterium
HQ716378.1.1441	1	2	1	0	1	0	0	0	0	0	1	0	0	1	1	47	2	1	0	1	5	0	1	3	3	41	2	45	1	0	2	12	k__Bacteria;p__Bacteroidota;c__Bacteroidia;o__Bacteroidales;f__Prevotellaceae;g__Prevotellaceae UCG-001;s__uncultured bacterium
DQ804453.1.1250	3	7	4	2	0	2	4	5	1	2	1	0	3	15	4	4	1	5	46	4	4	4	2	3	0	4	20	7	22	128	2	7	k__Bacteria;p__Firmicutes;c__Clostridia;o__Lachnospirales;f__Lachnospiraceae;g__[Ruminococcus] gauvreauii group;s__uncultured bacterium
DQ796445.1.1306	3	0	1	2	3	1	0	0	1	0	1	0	2	0	1	11	2	2	0	0	2	2	0	2	0	0	1	1	0	3	0	0	k__Bacteria;p__Bacteroidota;c__Bacteroidia;o__Bacteroidales;f__Prevotellaceae;g__Prevotella_9;s__uncultured bacterium
LC028720.1.1523	1	0	0	0	0	0	0	0	0	0	0	0	0	0	0	0	0	0	0	0	0	0	0	0	0	0	0	0	0	0	2	0	k__Bacteria;p__Firmicutes;c__Clostridia;o__Lachnospirales;f__Lachnospiraceae;g__uncultured;s__uncultured bacterium
EU463429.1.1389	1	0	4	2	0	2	1	0	0	1	1	0	0	0	0	0	0	0	0	0	0	1	0	0	0	0	0	0	0	0	0	2	k__Bacteria;p__Firmicutes;c__Clostridia;o__Oscillospirales;f__Oscillospiraceae;g__NK4A214 group;s__uncultured bacterium
AB034128.1.1488	5	1	3	0	0	3	0	1	1	0	0	0	2	2	0	0	2	1	1	1	5	3	1	2	0	2	2	0	0	0	2	1	k__Bacteria;p__Firmicutes;c__Clostridia;o__Clostridia vadinBB60 group;f__uncultured rumen bacterium 4C28d-15;g__unknown;s__unknown
EU474431.1.1383	36	36	72	67	18	53	18	19	4	4	4	4	31	3	2	3	25	66	19	9	44	13	10	58	28	31	16	82	12	22	43	114	k__Bacteria;p__Firmicutes;c__Clostridia;o__Peptostreptococcales-Tissierellales;f__Anaerovoracaceae;g__Family XIII AD3011 group;s__uncultured bacterium
EU509883.1.1394	1	0	0	0	0	0	0	0	0	0	0	0	0	0	0	0	0	0	0	0	0	0	0	0	0	0	0	0	0	0	0	0	k__Bacteria;p__Firmicutes;c__Clostridia;o__Oscillospirales;f__Oscillospiraceae;g__UCG-003;s__uncultured bacterium
EU472064.1.1389	1	0	0	1	2	0	2	1	1	0	0	2	0	1	2	4	2	2	3	1	2	2	0	1	1	0	2	1	0	0	2	2	k__Bacteria;p__Firmicutes;c__Clostridia;o__Lachnospirales;f__Lachnospiraceae;g__uncultured;s__uncultured bacterium
EU467364.1.1273	1	1	1	0	1	3	2	0	0	1	1	3	0	0	0	0	0	1	0	1	0	1	0	0	0	0	1	0	0	0	0	0	k__Bacteria;p__Bacteroidota;c__Bacteroidia;o__Bacteroidales;f__Muribaculaceae;g__uncultured bacterium;s__unknown
EU776796.1.1376	1	0	0	0	0	1	0	0	0	0	0	0	0	1	0	0	0	0	0	0	0	0	0	0	0	0	0	0	1	0	0	0	k__Bacteria;p__Firmicutes;c__Clostridia;o__Lachnospirales;f__Lachnospiraceae;g__Marvinbryantia;s__uncultured bacterium
FJ365082.1.1375	2	1	2	2	0	2	2	0	7	5	7	4	2	1	3	2	2	0	0	0	0	0	0	0	0	0	0	0	0	0	0	1	k__Bacteria;p__Firmicutes;c__Clostridia;o__Clostridia UCG-014;f__uncultured bacterium;g__unknown;s__unknown
EU453918.1.1412	2	1	0	0	1	0	0	2	4	0	2	0	3	0	1	0	0	0	2	1	1	1	0	0	0	1	2	2	0	2	0	1	k__Bacteria;p__Firmicutes;c__Bacilli;o__Lactobacillales;f__Lactobacillaceae;g__Limosilactobacillus;s__uncultured bacterium
JQ186433.1.1345	2	0	0	0	0	0	0	0	0	0	0	0	0	0	0	0	0	1	0	1	0	0	0	0	0	0	0	0	0	0	1	0	k__Bacteria;p__Firmicutes;c__Clostridia;o__Lachnospirales;f__Lachnospiraceae;g__Lachnospiraceae UCG-008;s__uncultured bacterium
EU843338.1.1380	13	3	8	4	0	11	3	12	3	1	14	1	3	21	2	10	1	0	0	0	0	2	0	0	0	1	0	0	0	0	0	0	k__Bacteria;p__Firmicutes;c__Clostridia;o__Oscillospirales;f__UCG-010;g__uncultured bacterium;s__unknown
EU458684.1.1346	4	0	0	0	1	0	0	1	0	0	0	1	1	0	1	2	1	0	0	2	0	0	0	0	0	1	1	0	1	0	1	2	k__Bacteria;p__Bacteroidota;c__Bacteroidia;o__Bacteroidales;f__Prevotellaceae;g__Prevotella_7;s__uncultured bacterium
FJ802340.1.1203	1	0	0	0	0	1	0	0	0	1	0	0	0	0	0	0	0	1	0	0	0	0	0	0	0	0	1	0	0	0	0	1	k__Bacteria;p__Firmicutes;c__Clostridia;o__Clostridiales;f__Clostridiaceae;g__Clostridium sensu stricto 3;s__iron-reducing bacterium enrichment culture clone FeC_2_B8
AB298726.1.1484	1	0	6	2	8	12	6	2	28	2	18	0	2	0	2	0	0	0	0	0	1	3	0	0	4	0	0	0	1	0	0	1	k__Bacteria;p__Firmicutes;c__Clostridia;o__Lachnospirales;f__Lachnospiraceae;g__XBB1006;s__Falcatimonas natans
EU778527.1.1389	4	25	9	15	16	12	16	13	10	6	15	10	11	9	2	5	10	14	23	6	5	7	11	6	7	22	20	18	26	8	36	9	k__Bacteria;p__Firmicutes;c__Clostridia;o__Peptostreptococcales-Tissierellales;f__Anaerovoracaceae;g__Family XIII UCG-001;s__uncultured bacterium
FJ880100.1.1492	2	0	0	0	0	2	0	0	0	0	0	0	0	0	1	0	0	0	0	1	0	0	0	1	0	0	0	0	0	0	1	0	k__Bacteria;p__Bacteroidota;c__Bacteroidia;o__Bacteroidales;f__Prevotellaceae;g__Prevotellaceae NK3B31 group;s__uncultured bacterium
FAUU01000011.5657.7159	70	9	20	39	18	33	5	70	5	54	16	23	142	7	3	5	249	78	13	219	56	127	8	42	28	105	12	40	28	20	174	213	k__Bacteria;p__Campylobacterota;c__Campylobacteria;o__Campylobacterales;f__Campylobacteraceae;g__Campylobacter;s__Campylobacter fetus
EU794156.1.1433	1	3	0	0	1	10	0	0	5	4	7	0	37	41	0	3	7	1	1	3	1	0	1	11	0	0	1	0	1	0	2	0	k__Bacteria;p__Firmicutes;c__Clostridia;o__Oscillospirales;f__UCG-010;g__uncultured Ruminococcaceae bacterium;s__unknown
EU728718.1.1446	6	6	6	7	7	6	17	13	5	9	24	5	11	6	31	6	13	22	38	11	16	9	6	12	17	11	13	20	7	7	16	15	k__Bacteria;p__Bacteroidota;c__Bacteroidia;o__Bacteroidales;f__Tannerellaceae;g__Parabacteroides;s__Porphyromonadaceae bacterium DJF_B175
AB649279.1.1493	3	0	0	0	0	0	0	0	0	0	0	0	0	0	1	1	0	0	0	0	1	0	0	0	0	0	0	0	0	0	0	0	k__Bacteria;p__Bacteroidota;c__Bacteroidia;o__Bacteroidales;f__Prevotellaceae;g__Prevotella_9;s__Prevotella copri
EU472359.1.1403	1	2	4	1	2	2	11	5	0	2	0	0	0	0	1	1	0	0	2	0	0	0	1	1	3	0	2	0	4	2	0	0	k__Bacteria;p__Firmicutes;c__Clostridia;o__Monoglobales;f__Monoglobaceae;g__Monoglobus;s__uncultured bacterium
JQ191120.1.1363	6	3	2	2	4	6	5	0	9	1	12	6	8	0	1	3	7	10	14	2	5	14	2	0	0	0	1	4	9	48	0	4	k__Bacteria;p__Firmicutes;c__Clostridia;o__Oscillospirales;f__[Eubacterium] coprostanoligenes group;g__uncultured bacterium;s__unknown
DQ905456.1.1472	1	0	2	0	5	0	1	0	8	5	9	1	8	1	9	0	0	8	0	0	0	5	1	0	0	0	0	1	0	2	0	0	k__Bacteria;p__Firmicutes;c__Clostridia;o__Monoglobales;f__Monoglobaceae;g__Monoglobus;s__uncultured bacterium
AF371660.1.1453	12	16	6	7	1	11	23	13	5	23	6	18	13	35	4	22	13	14	17	27	6	10	5	14	7	17	25	12	24	31	19	6	k__Bacteria;p__Firmicutes;c__Clostridia;o__Lachnospirales;f__Lachnospiraceae;g__[Eubacterium] hallii group;s__uncultured bacterium
AF371655.1.1448	176	34	109	104	49	17	23	256	58	19	81	30	42	195	83	141	110	167	96	138	69	218	65	104	43	32	92	31	26	31	145	104	k__Bacteria;p__Firmicutes;c__Clostridia;o__Lachnospirales;f__Lachnospiraceae;g__[Eubacterium] ruminantium group;s__uncultured bacterium
EU471551.1.1407	131	65	77	92	87	186	17	189	31	80	7	19	204	148	10	54	1146	239	93	417	551	445	560	956	379	743	356	924	710	369	154	213	k__Bacteria;p__Spirochaetota;c__Spirochaetia;o__Spirochaetales;f__Spirochaetaceae;g__Treponema;s__uncultured bacterium
DQ237940.1.1553	1	0	0	0	0	0	1	0	0	0	1	0	2	0	0	0	0	1	0	1	0	1	0	1	0	1	1	0	0	0	1	0	k__Bacteria;p__Firmicutes;c__Clostridia;o__Clostridia UCG-014;f__uncultured rumen bacterium;g__unknown;s__unknown
FJ362920.1.1206	2	0	0	0	0	0	0	2	0	1	0	1	0	1	1	1	0	0	1	0	0	1	0	3	0	0	0	0	0	12	1	6	k__Bacteria;p__Firmicutes;c__Clostridia;o__Oscillospirales;f__Ruminococcaceae;g__Faecalibacterium;s__uncultured bacterium
DQ394602.1.1551	1	0	0	0	0	0	0	0	0	1	0	0	0	0	0	2	0	0	0	1	0	0	0	0	1	0	1	2	0	0	2	0	k__Bacteria;p__Firmicutes;c__Clostridia;o__Clostridia UCG-014;f__uncultured rumen bacterium;g__unknown;s__unknown
DQ809950.1.1293	5	72	4	3	3	9	21	8	5	7	5	68	19	61	5	1	3	93	20	20	18	1	76	4	2	4	1	3	10	2	22	29	k__Bacteria;p__Firmicutes;c__Clostridia;o__Oscillospirales;f__Ruminococcaceae;g__Ruminococcus;s__uncultured bacterium
DQ824080.1.1279	1	0	0	0	0	0	0	0	0	1	0	1	0	0	0	0	0	0	0	0	0	0	0	0	0	0	0	0	0	0	0	0	k__Bacteria;p__Bacteroidota;c__Bacteroidia;o__Bacteroidales;f__Muribaculaceae;g__uncultured bacterium;s__unknown
FJ440067.1.1432	1	1	0	1	0	1	0	1	1	0	0	0	0	1	0	0	0	0	0	1	1	0	1	1	0	2	0	2	1	1	3	5	k__Bacteria;p__Firmicutes;c__Clostridia;o__Clostridia vadinBB60 group;f__uncultured Firmicutes bacterium;g__unknown;s__unknown
EU461740.1.1384	2	0	0	1	0	2	7	4	0	0	1	0	0	1	1	1	4	2	4	5	0	5	3	7	5	11	5	19	2	13	5	7	k__Bacteria;p__Firmicutes;c__Clostridia;o__Lachnospirales;f__Lachnospiraceae;g__uncultured;s__uncultured bacterium
AF371705.1.1472	1	1	3	2	5	0	0	2	1	0	3	3	2	2	0	1	1	0	1	2	5	1	2	2	4	0	2	2	2	2	0	3	k__Bacteria;p__Firmicutes;c__Negativicutes;o__Acidaminococcales;f__Acidaminococcaceae;g__Phascolarctobacterium;s__uncultured bacterium
DQ793946.1.1383	1	0	0	0	0	0	0	0	0	0	2	0	0	1	0	0	1	0	0	0	0	0	0	0	0	0	0	1	0	0	0	0	k__Bacteria;p__Firmicutes;c__Clostridia;o__Oscillospirales;f__Ruminococcaceae;g__Incertae Sedis;s__uncultured bacterium
KR067931.1.1428	1	3	5	2	0	11	2	5	0	1	5	0	2	0	0	0	2	13	4	2	3	2	2	0	1	2	0	0	0	2	4	0	k__Bacteria;p__Firmicutes;c__Clostridia;o__Oscillospirales;f__Oscillospiraceae;g__V9D2013 group;s__uncultured rumen bacterium
KC836003.1.1487	2	0	0	0	0	0	0	0	0	0	0	0	0	0	0	0	0	0	0	0	0	0	0	1	0	0	0	0	0	0	1	0	k__Bacteria;p__Firmicutes;c__Clostridia;o__Clostridia UCG-014;f__uncultured bacterium;g__unknown;s__unknown
EU776778.1.1371	1	0	0	1	0	2	0	1	0	1	0	0	0	0	0	0	0	1	0	1	0	1	0	0	0	0	2	0	0	0	0	1	k__Bacteria;p__Firmicutes;c__Clostridia;o__Oscillospirales;f__Ruminococcaceae;g__Subdoligranulum;s__uncultured bacterium
AY212767.1.1222	1	0	0	0	4	1	0	1	0	0	1	0	0	1	1	1	3	1	4	3	0	1	1	1	2	3	5	2	3	3	5	1	k__Bacteria;p__Firmicutes;c__Clostridia;o__Lachnospirales;f__Lachnospiraceae;g__Marvinbryantia;s__uncultured bacterium
EU774090.1.1259	2	2	0	2	0	2	1	0	1	2	0	0	0	0	0	4	4	1	2	0	7	9	0	2	0	4	4	2	2	18	1	9	k__Bacteria;p__Firmicutes;c__Clostridia;o__Oscillospirales;f__Ruminococcaceae;g__Subdoligranulum;s__uncultured bacterium
EU467351.1.1273	5	10	1	2	4	0	0	0	1	6	1	2	5	11	1	10	22	1	0	0	0	1	0	2	1	1	2	1	60	245	2	9	k__Bacteria;p__Firmicutes;c__Clostridia;o__Oscillospirales;f__Butyricicoccaceae;g__uncultured;s__uncultured bacterium
EU772522.1.1389	1	0	0	0	0	0	0	0	1	0	0	0	0	0	0	0	0	0	0	0	0	0	0	0	0	1	0	0	0	0	0	0	k__Bacteria;p__Firmicutes;c__Clostridia;o__Monoglobales;f__Monoglobaceae;g__Monoglobus;s__uncultured bacterium
FJ366245.1.1358	1	0	0	0	0	0	0	0	0	0	0	0	0	0	0	0	0	0	0	0	0	0	0	0	0	0	0	0	0	0	0	0	k__Bacteria;p__Firmicutes;c__Clostridia;o__Oscillospirales;f__Oscillospiraceae;g__UCG-005;s__uncultured bacterium
EU774779.1.1390	5	0	1	0	1	0	3	0	0	0	0	0	0	2	0	0	4	5	4	18	5	6	8	10	10	11	5	22	5	15	12	16	k__Bacteria;p__Firmicutes;c__Clostridia;o__Lachnospirales;f__Lachnospiraceae;g__Roseburia;s__uncultured bacterium
AB506334.1.1507	110	238	43	46	18	49	34	24	20	63	27	157	88	415	42	56	91	35	248	101	89	191	157	37	15	205	147	99	120	297	64	125	k__Bacteria;p__Firmicutes;c__Clostridia;o__Oscillospirales;f__Oscillospiraceae;g__UCG-005;s__uncultured bacterium
DQ831124.1.1414	1	2	1	0	0	0	0	0	0	1	1	1	0	0	1	0	0	2	0	0	2	1	0	0	0	0	0	0	0	1	0	0	k__Bacteria;p__Firmicutes;c__Clostridia;o__Clostridiales;f__Clostridiaceae;g__Clostridium sensu stricto 1;s__Clostridium butyricum
EF603861.1.1491	1	4	1	0	2	0	4	7	1	0	0	3	0	2	3	0	1	2	1	2	0	0	4	0	1	0	0	1	0	0	1	0	k__Bacteria;p__Firmicutes;c__Clostridia;o__Monoglobales;f__Monoglobaceae;g__Monoglobus;s__uncultured bacterium
GQ249217.1.1325	1	0	0	0	1	0	0	0	0	0	0	0	0	0	0	0	0	0	0	0	0	0	0	0	0	0	0	0	0	0	0	0	k__Bacteria;p__Proteobacteria;c__Alphaproteobacteria;o__Rhizobiales;f__Xanthobacteraceae;g__Bradyrhizobium;s__Bradyrhizobium sp. lxb-7
EU475176.1.1396	4	0	0	10	0	4	0	1	0	0	0	3	1	0	0	13	1	5	1	0	0	1	1	2	1	1	0	1	0	1	0	2	k__Bacteria;p__Bacteroidota;c__Bacteroidia;o__Bacteroidales;f__Prevotellaceae;g__Prevotellaceae UCG-003;s__uncultured bacterium
GQ867460.1.1494	41	15	15	13	9	43	2	19	4	7	15	21	20	0	11	28	42	15	54	18	38	27	13	42	31	14	3	20	29	43	62	19	k__Bacteria;p__Bacteroidota;c__Bacteroidia;o__Bacteroidales;f__Prevotellaceae;g__Alloprevotella;s__uncultured bacterium
AB506329.1.1522	136	242	207	235	370	88	165	219	400	196	557	353	442	279	471	733	501	223	320	147	386	79	236	852	351	107	304	208	121	44	157	52	k__Bacteria;p__Bacteroidota;c__Bacteroidia;o__Bacteroidales;f__Prevotellaceae;g__Prevotellaceae NK3B31 group;s__uncultured bacterium
EU775003.1.1274	1	0	0	0	0	0	1	0	0	0	0	0	0	0	0	0	0	0	0	0	3	0	1	1	1	2	1	2	0	1	0	2	k__Bacteria;p__Bacteroidota;c__Bacteroidia;o__Bacteroidales;f__Prevotellaceae;g__uncultured;s__uncultured bacterium
FJ509060.1.1377	2	1	0	0	0	0	0	0	0	0	0	0	0	0	0	0	0	0	0	0	0	0	1	0	0	0	0	0	0	0	0	0	k__Bacteria;p__Bacteroidota;c__Bacteroidia;o__Bacteroidales;f__Prevotellaceae;g__Prevotella;s__uncultured bacterium
MH782076.1.1388	1	0	0	0	1	0	0	0	0	0	0	0	0	0	1	0	0	0	0	0	0	0	0	0	0	0	1	0	0	0	0	0	k__Bacteria;p__Proteobacteria;c__Gammaproteobacteria;o__Enterobacterales;f__Enterobacteriaceae;g__Enterobacter;s__Escherichia coli
JQ820155.1.1496	4	1	6	6	7	1	0	1	0	0	0	4	4	0	0	8	2	1	0	1	0	0	1	0	0	0	1	0	0	0	0	0	k__Bacteria;p__Bacteroidota;c__Bacteroidia;o__Bacteroidales;f__Prevotellaceae;g__Prevotellaceae NK3B31 group;s__uncultured bacterium
DQ808814.1.1389	1	0	0	0	0	0	0	0	0	0	0	1	0	1	0	1	0	0	0	0	0	0	0	0	0	0	0	0	0	1	0	2	k__Bacteria;p__Firmicutes;c__Clostridia;o__Oscillospirales;f__Ruminococcaceae;g__Ruminococcus;s__uncultured bacterium
DQ793883.1.1403	1	0	0	2	0	1	1	1	0	0	0	1	0	0	1	0	0	2	0	0	1	0	1	0	0	0	0	0	0	2	0	2	k__Bacteria;p__Firmicutes;c__Clostridia;o__Oscillospirales;f__Ruminococcaceae;g__Ruminococcus;s__uncultured bacterium
DQ794070.1.1404	1	1	0	0	1	1	0	0	0	0	0	0	0	1	0	0	0	1	0	1	0	0	0	0	0	0	0	0	2	1	0	0	k__Bacteria;p__Firmicutes;c__Clostridia;o__Oscillospirales;f__Ruminococcaceae;g__Ruminococcus;s__uncultured bacterium
CBXK010003053.4.1564	2	4	2	3	1	0	1	4	0	2	1	0	1	2	0	0	0	2	0	2	1	1	0	1	0	13	0	1	0	0	4	2	k__Bacteria;p__Firmicutes;c__Clostridia;o__Oscillospirales;f__Oscillospiraceae;g__UCG-002;s__Trichuris trichiura (human whipworm)
AB506647.1.1527	1	0	0	0	1	1	0	0	0	0	0	0	0	0	0	0	0	0	1	1	0	0	1	2	0	0	0	1	0	0	0	0	k__Bacteria;p__Bacteroidota;c__Bacteroidia;o__Bacteroidales;f__Prevotellaceae;g__Prevotellaceae Ga6A1 group;s__uncultured bacterium
KF843151.1.1380	1	0	0	0	0	0	1	0	1	0	0	0	0	0	0	0	0	0	0	0	0	0	0	0	0	2	1	0	0	0	1	0	k__Bacteria;p__Firmicutes;c__Clostridia;o__Oscillospirales;f__Oscillospiraceae;g__UCG-002;s__uncultured bacterium
MH699319.1.1492	2	0	0	3	0	0	0	0	0	0	0	0	1	0	0	2	1	1	3	0	2	1	1	0	0	1	1	0	2	0	0	1	k__Bacteria;p__Bacteroidota;c__Bacteroidia;o__Bacteroidales;f__Prevotellaceae;g__Prevotella_9;s__Prevotellaceae bacterium
AM500788.1.1435	1	1	3	5	8	1	2	5	0	46	3	3	1	2	3	0	1	0	0	6	2	32	4	1	0	1	0	2	1	0	1	0	k__Bacteria;p__Firmicutes;c__Clostridia;o__Lachnospirales;f__Lachnospiraceae;g__Lachnoclostridium;s__uncultured bacterium
DQ793620.1.1362	1	1	0	0	0	0	0	0	0	0	0	0	0	0	0	0	0	0	0	0	0	0	0	1	0	0	0	0	0	0	0	0	k__Bacteria;p__Firmicutes;c__Clostridia;o__Peptostreptococcales-Tissierellales;f__Peptostreptococcaceae;g__Romboutsia;s__uncultured bacterium
EU772454.1.1347	1	4	3	3	2	1	4	2	2	1	4	3	2	5	1	2	1	2	10	0	3	2	1	6	4	2	1	0	2	2	0	3	k__Bacteria;p__Firmicutes;c__Clostridia;o__Oscillospirales;f__Oscillospiraceae;g__UCG-002;s__uncultured bacterium
U81761.1.1440	1	0	0	0	0	1	1	1	0	0	0	0	0	0	0	0	0	2	1	1	2	0	0	0	0	1	0	1	0	0	0	0	k__Bacteria;p__Firmicutes;c__Clostridia;o__Christensenellales;f__Christensenellaceae;g__uncultured;s__uncultured bacterium
EU469658.1.1295	3	1	4	14	2	2	63	35	13	1	13	1	15	14	4	1	4	201	11	104	83	12	37	42	9	13	29	20	41	3	42	7	k__Bacteria;p__Firmicutes;c__Clostridia;o__Christensenellales;f__Christensenellaceae;g__Christensenellaceae R-7 group;s__uncultured bacterium
AB824383.1.1515	1	0	0	0	0	0	0	0	0	0	0	0	0	0	0	0	0	0	1	0	0	0	0	0	0	0	2	0	0	0	0	0	k__Bacteria;p__Firmicutes;c__Clostridia;o__Clostridia UCG-014;f__uncultured bacterium;g__unknown;s__unknown
EU470034.1.1371	1	0	0	0	0	0	2	0	0	0	0	1	1	0	0	0	0	0	0	3	0	1	4	0	3	11	39	7	2	0	15	0	k__Bacteria;p__Firmicutes;c__Clostridia;o__Oscillospirales;f__Oscillospiraceae;g__UCG-005;s__uncultured bacterium
KR514582.1.1245	3	9	11	9	13	12	4	25	17	58	9	0	15	71	2	5	5	3	13	31	3	53	1220	41	3	32	17	7	66	11	1	2	k__Bacteria;p__Actinobacteriota;c__Actinobacteria;o__Corynebacteriales;f__Corynebacteriaceae;g__Corynebacterium;s__Corynebacterium sp. P147607UB03
AB506279.1.1563	1	2	2	3	2	3	2	1	0	3	2	1	7	11	7	4	1	2	11	1	4	9	1	2	1	1	0	0	0	14	2	1	k__Bacteria;p__Firmicutes;c__Clostridia;o__Peptococcales;f__Peptococcaceae;g__Peptococcus;s__uncultured bacterium
FJ366863.1.1336	40	15	44	56	42	56	17	16	14	25	8	51	28	33	25	21	18	30	14	6	10	13	9	10	6	9	9	11	14	24	3	6	k__Bacteria;p__Firmicutes;c__Clostridia;o__Oscillospirales;f__UCG-010;g__uncultured bacterium;s__unknown
FJ371908.1.1341	1	1	0	0	0	1	1	1	0	1	0	0	1	0	0	0	0	0	0	0	0	0	0	0	0	0	0	0	0	0	0	0	k__Bacteria;p__Firmicutes;c__Clostridia;o__Oscillospirales;f__Oscillospiraceae;g__UCG-005;s__uncultured bacterium
EU774140.1.1374	5	19	40	37	70	19	9	5	9	14	9	13	20	8	9	4	6	34	18	16	6	4	5	12	11	7	11	10	5	6	5	5	k__Bacteria;p__Firmicutes;c__Clostridia;o__Oscillospirales;f__Oscillospiraceae;g__NK4A214 group;s__uncultured bacterium
EU469014.1.1255	7	2	3	4	2	22	0	1	2	0	3	1	0	1	0	0	0	12	1	5	1	0	8	2	3	2	2	7	1	8	9	19	k__Bacteria;p__Proteobacteria;c__Gammaproteobacteria;o__Enterobacterales;f__Succinivibrionaceae;g__Succinivibrio;s__uncultured bacterium
HQ716402.1.1453	31	190	114	96	86	104	198	67	157	62	220	123	48	360	455	141	70	37	711	60	28	58	19	28	98	435	302	311	113	154	136	95	k__Bacteria;p__Bacteroidota;c__Bacteroidia;o__Bacteroidales;f__Muribaculaceae;g__uncultured bacterium;s__unknown
EU474981.1.1426	10	7	7	8	8	6	2	6	1	6	0	1	3	8	2	0	3	5	0	12	6	2	1	2	1	0	0	0	0	4	1	8	k__Bacteria;p__Firmicutes;c__Bacilli;o__Lactobacillales;f__Lactobacillaceae;g__Lactobacillus;s__uncultured bacterium
FJ677032.1.1460	12	9	1	3	4	10	2	0	5	2	2	4	1	12	4	5	18	18	4	1	16	1	3	8	1	5	6	4	2	2	1	2	k__Bacteria;p__Bacteroidota;c__Bacteroidia;o__Bacteroidales;f__Prevotellaceae;g__Alloprevotella;s__uncultured bacterium
EF401863.1.1477	4	0	0	0	3	3	0	5	0	3	1	1	0	0	2	0	0	4	1	0	1	0	0	1	0	0	2	0	0	0	4	0	k__Bacteria;p__Firmicutes;c__Clostridia;o__Peptostreptococcales-Tissierellales;f__Anaerovoracaceae;g__Family XIII AD3011 group;s__uncultured bacterium
JX096249.1.1400	3	8	8	10	0	5	25	9	0	1	3	4	6	9	2	10	15	19	17	17	8	9	7	18	1	7	9	4	4	6	15	5	k__Bacteria;p__Firmicutes;c__Clostridia;o__Oscillospirales;f__Oscillospiraceae;g__uncultured;s__uncultured bacterium
AY662493.1.1344	1	0	0	0	0	0	0	0	0	0	0	0	0	0	0	0	0	0	0	0	0	0	0	0	0	0	0	0	0	0	0	0	k__Bacteria;p__Bacteroidota;c__Bacteroidia;o__Flavobacteriales;f__Flavobacteriaceae;g__Flavobacterium;s__Flavobacterium psychrophilum
EU472033.1.1394	17	29	30	22	41	25	66	17	22	26	32	9	18	36	20	6	7	17	18	23	22	11	14	9	10	9	12	6	14	14	20	8	k__Bacteria;p__Firmicutes;c__Clostridia;o__Christensenellales;f__Christensenellaceae;g__Christensenellaceae R-7 group;s__uncultured bacterium
KF842583.1.1401	1	0	0	0	0	0	0	0	0	0	0	0	2	0	0	0	0	0	0	0	0	0	0	0	0	0	0	0	0	0	0	0	k__Bacteria;p__Bacteroidota;c__Bacteroidia;o__Bacteroidales;f__Prevotellaceae;g__Prevotella_9;s__uncultured bacterium
JN173162.1.1543	1	5	6	5	5	2	4	0	2	4	0	0	0	8	5	2	0	0	9	0	0	1	1	0	0	0	0	0	0	0	0	0	k__Bacteria;p__Firmicutes;c__Bacilli;o__RF39;f__uncultured Firmicutes bacterium;g__unknown;s__unknown
JQ820142.1.1478	7	4	1	3	2	5	2	0	1	1	0	0	1	0	0	0	14	2	34	9	10	3	14	20	6	21	15	15	18	33	20	146	k__Bacteria;p__Firmicutes;c__Clostridia;o__Oscillospirales;f__Oscillospiraceae;g__UCG-005;s__uncultured bacterium
EU779314.1.1373	7	2	2	2	4	11	6	2	0	2	1	1	0	1	2	1	2	3	3	4	3	2	5	0	4	0	3	2	3	3	10	15	k__Bacteria;p__Firmicutes;c__Clostridia;o__Oscillospirales;f__uncultured;g__uncultured bacterium;s__unknown
EF405180.1.1479	1	0	0	0	0	0	0	0	0	0	0	0	0	0	0	0	0	0	0	0	0	0	0	0	0	0	0	0	0	0	0	0	k__Bacteria;p__Firmicutes;c__Clostridia;o__Oscillospirales;f__Ruminococcaceae;g__Faecalibacterium;s__uncultured bacterium
DQ808696.1.1390	1	0	0	0	0	0	0	0	0	0	0	0	0	0	0	0	0	0	1	0	0	0	0	0	0	0	0	0	0	0	0	0	k__Bacteria;p__Firmicutes;c__Clostridia;o__Oscillospirales;f__uncultured;g__uncultured bacterium;s__unknown
EU472346.1.1399	1	1	2	5	2	5	10	1	2	0	3	0	2	1	1	0	2	5	6	2	2	4	3	4	0	2	1	8	5	2	9	3	k__Bacteria;p__Firmicutes;c__Clostridia;o__Oscillospirales;f__Oscillospiraceae;g__NK4A214 group;s__uncultured bacterium
FJ370046.1.1375	1	0	0	0	0	0	0	0	0	0	0	0	1	0	0	0	0	0	0	0	0	0	0	0	0	0	0	0	0	0	0	0	k__Bacteria;p__Firmicutes;c__Clostridia;o__Lachnospirales;f__Lachnospiraceae;g__Coprococcus;s__uncultured bacterium
EU460205.1.1360	1	0	0	0	0	0	0	2	3	0	2	1	0	0	0	0	0	9	2	6	0	0	12	1	1	0	0	0	5	0	0	0	k__Bacteria;p__Proteobacteria;c__Alphaproteobacteria;o__Rhodospirillales;f__uncultured;g__uncultured bacterium;s__unknown
AF371937.1.1428	14	4	20	14	3	36	88	35	15	0	9	0	0	0	1	2	23	100	58	16	29	25	18	10	8	33	31	24	20	47	51	31	k__Bacteria;p__Firmicutes;c__Clostridia;o__Oscillospirales;f__Oscillospiraceae;g__uncultured;s__uncultured bacterium
AB559618.1.1515	5	0	1	0	3	0	1	0	0	1	0	1	0	0	0	0	0	0	0	0	1	0	0	1	0	0	0	2	0	0	1	0	k__Bacteria;p__Firmicutes;c__Clostridia;o__Clostridia UCG-014;f__uncultured bacterium;g__unknown;s__unknown
GQ340217.1.1490	4	0	0	0	0	0	0	0	0	0	0	0	7	0	0	0	0	0	0	0	0	0	0	0	0	0	0	0	0	0	0	0	k__Bacteria;p__Firmicutes;c__Clostridia;o__Peptostreptococcales-Tissierellales;f__Peptostreptococcaceae;g__Proteocatella;s__uncultured bacterium
JQ184348.1.1355	8	17	5	8	6	11	7	3	32	13	30	5	16	14	38	6	5	1	9	5	1	5	4	2	0	2	10	3	10	1	1	2	k__Bacteria;p__Firmicutes;c__Clostridia;o__Oscillospirales;f__[Eubacterium] coprostanoligenes group;g__uncultured bacterium;s__unknown
AB780909.1.1500	1	0	1	0	0	0	2	0	0	0	1	0	0	0	0	0	0	0	0	0	0	0	0	0	0	0	1	0	0	0	1	0	k__Bacteria;p__Firmicutes;c__Clostridia;o__Peptococcales;f__Peptococcaceae;g__uncultured;s__uncultured Firmicutes bacterium
GQ358269.1.1275	1	0	0	0	0	0	1	0	0	0	0	0	2	0	0	0	0	0	2	0	0	0	0	0	0	0	0	1	0	3	1	4	k__Bacteria;p__Firmicutes;c__Clostridia;o__Lachnospirales;f__Lachnospiraceae;g__Agathobacter;s__uncultured Lachnospiraceae bacterium
FJ681827.1.1409	1	9	13	8	8	1	22	7	7	7	19	18	3	3	5	20	22	8	21	25	8	6	6	14	12	32	1	23	2	7	32	2	k__Bacteria;p__Bacteroidota;c__Bacteroidia;o__Bacteroidales;f__Muribaculaceae;g__uncultured bacterium;s__unknown
EU453156.1.1432	2	1	0	0	2	0	1	1	1	0	1	0	2	1	0	1	1	1	1	0	1	1	2	2	2	2	0	2	2	4	1	2	k__Bacteria;p__Firmicutes;c__Bacilli;o__Lactobacillales;f__Lactobacillaceae;g__Limosilactobacillus;s__uncultured bacterium
AF371574.1.1447	150	285	152	119	139	155	1617	2629	44	68	55	487	62	171	18	148	162	81	186	127	154	235	34	143	115	897	836	626	224	700	364	156	k__Bacteria;p__Firmicutes;c__Clostridia;o__Lachnospirales;f__Lachnospiraceae;g__uncultured;s__uncultured bacterium
FJ684957.1.1356	5	0	5	3	1	6	1	4	3	6	3	1	6	13	1	1	4	2	1	2	12	5	1	3	1	8	9	2	3	5	4	8	k__Bacteria;p__Firmicutes;c__Bacilli;o__Acholeplasmatales;f__Acholeplasmataceae;g__Anaeroplasma;s__uncultured bacterium
EU472333.1.1403	3	12	5	2	3	3	10	5	0	5	1	12	8	9	2	3	42	28	14	27	20	41	22	18	20	26	50	18	33	18	82	10	k__Bacteria;p__Firmicutes;c__Clostridia;o__Oscillospirales;f__Oscillospiraceae;g__UCG-005;s__uncultured bacterium
FPLO01006659.1.1491	2	6	6	4	1	2	6	3	2	4	3	9	2	5	5	1	2	11	4	2	6	6	2	4	3	2	2	1	1	2	2	2	k__Bacteria;p__Firmicutes;c__Clostridia;o__Christensenellales;f__Christensenellaceae;g__Christensenellaceae R-7 group;s__metagenome
JQ186665.1.1362	5	0	1	0	0	0	0	0	1	0	0	0	0	0	0	1	1	0	0	0	0	0	0	0	0	0	0	1	0	1	0	0	k__Bacteria;p__Bacteroidota;c__Bacteroidia;o__Bacteroidales;f__Prevotellaceae;g__Prevotella_9;s__uncultured bacterium
GQ448585.1.1400	4	5	8	8	4	1	5	13	17	7	3	23	6	6	3	6	1	3	2	5	5	32	3	4	4	6	4	2	6	5	2	2	k__Bacteria;p__Firmicutes;c__Clostridia;o__Oscillospirales;f__[Eubacterium] coprostanoligenes group;g__uncultured bacterium;s__unknown
AF371892.1.1453	6	1	0	1	0	0	0	0	0	0	1	0	2	0	0	6	0	0	0	1	2	0	0	1	0	0	0	2	0	2	0	0	k__Bacteria;p__Bacteroidota;c__Bacteroidia;o__Bacteroidales;f__Prevotellaceae;g__Prevotella_9;s__uncultured bacterium
AB824370.1.1515	16	4	15	9	6	20	7	7	10	17	7	15	26	13	5	6	14	61	6	64	16	53	8	16	36	33	15	22	17	15	42	28	k__Bacteria;p__Bacteroidota;c__Bacteroidia;o__Bacteroidales;f__Rikenellaceae;g__Rikenellaceae RC9 gut group;s__uncultured bacterium
KR068413.1.1492	1	0	0	0	0	0	0	0	0	0	0	0	0	0	0	0	0	2	0	0	0	1	1	0	1	0	0	0	0	0	0	0	k__Bacteria;p__Firmicutes;c__Clostridia;o__Lachnospirales;f__Lachnospiraceae;g__Lachnospiraceae UCG-002;s__uncultured rumen bacterium
EU457099.1.1433	1	0	1	0	0	0	0	0	0	2	0	0	0	1	0	0	0	0	0	0	0	0	0	0	0	0	0	0	0	0	0	0	k__Bacteria;p__Firmicutes;c__Bacilli;o__Lactobacillales;f__Lactobacillaceae;g__Lactobacillus;s__uncultured bacterium
EU774385.1.1405	1	0	0	0	0	0	1	0	0	0	0	0	0	0	0	0	0	2	0	0	0	0	0	0	0	1	0	0	0	0	0	0	k__Bacteria;p__Bacteroidota;c__Bacteroidia;o__Bacteroidales;f__Bacteroidales RF16 group;g__uncultured bacterium;s__unknown
FJ367976.1.1319	1	0	0	0	0	0	0	0	0	0	0	0	0	0	0	0	0	0	0	1	0	0	0	0	0	0	0	0	1	1	0	0	k__Bacteria;p__Firmicutes;c__Clostridia;o__Lachnospirales;f__Lachnospiraceae;g__Anaerostipes;s__uncultured bacterium
FJ681514.1.1440	7	49	11	6	17	3	12	19	5	3	14	9	4	3	23	12	11	4	29	15	7	13	8	14	3	12	6	3	12	21	19	14	k__Bacteria;p__Firmicutes;c__Clostridia;o__Oscillospirales;f__Oscillospiraceae;g__Oscillibacter;s__uncultured bacterium
GU559810.1.1389	1	0	0	0	0	0	1	0	0	0	0	0	0	0	0	0	0	0	0	0	0	0	0	0	0	0	0	0	0	0	0	0	k__Bacteria;p__Firmicutes;c__Clostridia;o__Oscillospirales;f__Ruminococcaceae;g__uncultured;s__uncultured bacterium
EU775879.1.1404	22	8	23	35	133	92	2	20	10	38	10	64	30	11	11	35	245	170	19	21	64	224	30	615	108	21	90	39	88	94	33	77	k__Bacteria;p__Spirochaetota;c__Spirochaetia;o__Spirochaetales;f__Spirochaetaceae;g__Treponema;s__uncultured bacterium
EU461649.1.1389	3	16	0	0	0	0	1	1	1	20	1	29	1	11	1	17	0	0	0	0	0	0	0	0	0	0	0	0	0	2	0	5	k__Bacteria;p__Firmicutes;c__Clostridia;o__Lachnospirales;f__Lachnospiraceae;g__Oribacterium;s__uncultured bacterium
LC028621.1.1521	2	2	2	0	3	4	11	2	3	2	2	0	7	1	4	1	6	3	6	5	2	11	2	5	3	4	2	3	5	5	1	7	k__Bacteria;p__Firmicutes;c__Clostridia;o__Oscillospirales;f__Ruminococcaceae;g__uncultured;s__uncultured bacterium
EU779301.1.1404	46	23	11	24	27	35	30	14	20	9	9	8	27	33	8	8	7	12	14	13	9	1	13	17	7	16	14	7	13	8	8	9	k__Bacteria;p__Firmicutes;c__Clostridia;o__Oscillospirales;f__Oscillospiraceae;g__uncultured;s__uncultured bacterium
KP196827.1.1401	23	1	0	0	0	0	0	0	0	0	0	1	28	0	0	1	0	0	0	0	0	0	0	0	0	0	0	0	0	0	0	0	k__Bacteria;p__Proteobacteria;c__Gammaproteobacteria;o__Burkholderiales;f__Oxalobacteraceae;g__Undibacterium;s__Undibacterium parvum
EU467265.1.1260	3	2	1	1	3	1	2	7	2	0	5	4	0	30	4	0	2	7	3	9	3	10	5	2	0	0	0	0	0	1	1	2	k__Bacteria;p__Firmicutes;c__Clostridia;o__Oscillospirales;f__Ruminococcaceae;g__Ruminococcus;s__uncultured bacterium
EU475776.1.1376	2	9	3	0	0	4	3	2	0	5	5	0	3	3	0	3	1	2	11	2	4	2	2	1	3	6	0	4	1	0	3	1	k__Bacteria;p__Firmicutes;c__Clostridia;o__Oscillospirales;f__Oscillospiraceae;g__UCG-002;s__uncultured bacterium
FJ371850.1.1347	1	0	0	0	0	0	0	0	0	0	1	0	0	0	0	0	0	0	0	0	0	0	0	0	0	0	0	0	0	0	0	0	k__Bacteria;p__Firmicutes;c__Clostridia;o__Clostridia UCG-014;f__uncultured bacterium;g__unknown;s__unknown
DQ342332.1.1513	9	17	9	7	8	12	9	5	1	3	9	6	6	1	10	14	15	9	53	28	13	26	13	9	31	22	12	24	41	39	61	44	k__Bacteria;p__Firmicutes;c__Clostridia;o__Lachnospirales;f__Lachnospiraceae;g__Lachnospiraceae UCG-004;s__uncultured bacterium
EU774390.1.1377	1	0	5	0	0	0	1	0	1	0	0	1	0	1	0	0	0	2	1	0	0	0	0	0	0	0	0	0	2	0	1	2	k__Bacteria;p__Fibrobacterota;c__Fibrobacteria;o__Fibrobacterales;f__Fibrobacteraceae;g__Fibrobacter;s__uncultured bacterium
EU772118.1.1392	1	0	0	0	0	0	4	1	3	0	0	1	1	1	1	1	0	2	0	0	0	1	1	5	3	2	0	1	0	0	0	1	k__Bacteria;p__Firmicutes;c__Clostridia;o__Christensenellales;f__Christensenellaceae;g__Christensenellaceae R-7 group;s__uncultured bacterium
KF843428.1.1346	6	0	2	0	0	0	0	0	2	1	0	0	1	3	0	7	0	4	0	0	0	0	3	11	5	2	4	2	3	13	12	10	k__Bacteria;p__Firmicutes;c__Clostridia;o__Lachnospirales;f__Lachnospiraceae;g__Lachnospiraceae UCG-003;s__uncultured bacterium
FJ683826.1.1399	41	5	7	8	0	7	1	2	3	0	1	1	5	4	0	9	13	2	5	6	18	1	2	7	2	7	0	17	6	7	0	2	k__Bacteria;p__Bacteroidota;c__Bacteroidia;o__Bacteroidales;f__Prevotellaceae;g__uncultured;s__uncultured bacterium
AB264084.1.1449	5	2	1	20	11	0	4	1	4	8	7	71	17	0	4	22	2	5	18	17	6	13	1	0	3	0	0	0	0	0	2	4	k__Bacteria;p__Firmicutes;c__Clostridia;o__Lachnospirales;f__Lachnospiraceae;g__Cellulosilyticum;s__uncultured Clostridia bacterium
EU463585.1.1290	4	3	2	1	0	3	9	3	2	0	0	1	3	3	3	0	4	2	0	1	0	0	1	1	1	1	4	3	2	0	2	1	k__Bacteria;p__Firmicutes;c__Clostridia;o__Oscillospirales;f__Ruminococcaceae;g__uncultured;s__uncultured bacterium
GU302792.1.1496	1	0	1	0	0	0	0	1	0	0	0	0	0	0	0	0	1	0	1	1	0	0	0	0	0	1	0	1	1	3	3	2	k__Bacteria;p__Firmicutes;c__Bacilli;o__Erysipelotrichales;f__Erysipelotrichaceae;g__uncultured;s__uncultured rumen bacterium
AB023973.1.1445	2	7	4	7	3	4	12	8	1	4	1	5	3	7	2	0	1	16	11	6	13	9	4	0	3	2	24	8	10	18	7	8	k__Bacteria;p__Firmicutes;c__Clostridia;o__Lachnospirales;f__Lachnospiraceae;g__Lachnoclostridium;s__[Clostridium] hylemonae
DQ794978.1.1285	1	13	2	3	1	0	0	0	1	21	2	22	1	2	5	4	2	0	0	0	0	14	1	0	0	0	0	0	0	0	0	0	k__Bacteria;p__Firmicutes;c__Clostridia;o__Oscillospirales;f__Oscillospiraceae;g__NK4A214 group;s__uncultured bacterium
DQ456000.1.1453	4	1	2	5	0	2	2	2	0	1	4	1	1	0	5	1	0	5	0	0	1	0	1	1	0	0	0	0	0	0	0	0	k__Bacteria;p__Bacteroidota;c__Bacteroidia;o__Bacteroidales;f__Bacteroidaceae;g__Bacteroides;s__uncultured bacterium
DQ806984.1.1316	1	1	0	0	0	0	0	1	0	0	0	0	0	0	0	0	0	0	0	0	0	0	0	0	0	0	0	0	0	0	0	0	k__Bacteria;p__Firmicutes;c__Clostridia;o__Lachnospirales;f__Lachnospiraceae;g__Coprococcus;s__uncultured bacterium
EU774435.1.1395	41	15	49	53	37	32	30	27	37	77	28	143	82	25	68	50	16	193	68	114	33	66	23	58	97	72	40	76	5	9	98	6	k__Bacteria;p__Bacteroidota;c__Bacteroidia;o__Bacteroidales;f__Muribaculaceae;g__uncultured bacterium;s__unknown
EU468764.1.1331	12	3	12	7	11	17	7	3	2	5	3	1	7	0	2	5	0	5	36	6	15	13	1	2	3	0	2	2	0	1	5	8	k__Bacteria;p__Firmicutes;c__Clostridia;o__Lachnospirales;f__Lachnospiraceae;g__Cellulosilyticum;s__uncultured bacterium
HQ628648.1.1453	1	1	0	2	1	0	0	13	0	0	0	1	1	0	0	0	0	1	0	1	1	0	0	1	0	0	1	1	0	0	2	1	k__Bacteria;p__Campylobacterota;c__Campylobacteria;o__Campylobacterales;f__Campylobacteraceae;g__Campylobacter;s__Campylobacter sp. 0402694-C0078
AF371561.1.1429	43	7	2	4	2	9	1	4	2	1	1	0	9	4	0	8	29	19	83	5	38	4	18	5	13	27	18	61	17	30	44	68	k__Bacteria;p__Firmicutes;c__Clostridia;o__Lachnospirales;f__Lachnospiraceae;g__[Ruminococcus] gauvreauii group;s__uncultured bacterium
EF096901.1.1431	1	0	0	0	0	0	0	0	0	0	3	0	0	0	0	0	0	0	0	0	0	1	0	0	0	1	0	0	0	0	0	1	k__Bacteria;p__Firmicutes;c__Bacilli;o__Lactobacillales;f__Lactobacillaceae;g__Lactobacillus;s__uncultured bacterium
GQ448572.1.1282	5	2	4	2	2	2	1	0	2	1	3	1	4	0	0	2	0	0	11	0	1	0	0	1	2	1	0	2	1	0	0	0	k__Bacteria;p__Firmicutes;c__Clostridia;o__Monoglobales;f__Monoglobaceae;g__Monoglobus;s__uncultured bacterium
EU452588.1.1419	3	0	1	0	0	2	0	1	0	0	0	0	0	0	1	0	1	0	1	1	0	1	1	1	1	1	1	2	0	0	0	2	k__Bacteria;p__Firmicutes;c__Bacilli;o__Lactobacillales;f__Lactobacillaceae;g__Lactobacillus;s__uncultured bacterium
EU465897.1.1401	1	0	0	0	0	0	0	0	0	0	0	0	0	0	0	0	2	0	0	1	0	0	0	0	1	0	2	0	0	0	0	0	k__Bacteria;p__Spirochaetota;c__Spirochaetia;o__Spirochaetales;f__Spirochaetaceae;g__Treponema;s__uncultured bacterium
AB506303.1.1529	2	0	1	1	0	1	0	1	3	2	2	1	2	0	1	0	1	0	2	1	1	1	0	1	1	0	1	2	0	0	2	0	k__Bacteria;p__Firmicutes;c__Clostridia;o__Christensenellales;f__Christensenellaceae;g__Christensenellaceae R-7 group;s__uncultured bacterium
FJ682627.1.1409	1	0	0	2	0	0	0	0	0	0	0	0	0	0	0	2	1	0	0	0	0	0	0	1	0	0	0	1	0	1	0	0	k__Bacteria;p__Bacteroidota;c__Bacteroidia;o__Bacteroidales;f__Prevotellaceae;g__Prevotella;s__uncultured bacterium
KF843433.1.1376	1	0	1	3	1	0	0	0	0	0	1	0	0	0	5	10	2	0	0	0	1	1	0	0	0	2	1	2	1	5	0	0	k__Bacteria;p__Bacteroidota;c__Bacteroidia;o__Bacteroidales;f__Prevotellaceae;g__Prevotella_9;s__uncultured bacterium
AF371556.1.1452	5	3	1	7	1	2	4	14	2	2	2	4	4	6	1	3	19	2	9	19	5	16	9	14	7	10	23	14	11	8	8	37	k__Bacteria;p__Firmicutes;c__Clostridia;o__Lachnospirales;f__Lachnospiraceae;g__Marvinbryantia;s__uncultured bacterium
AB034016.1.1515	9	17	5	8	2	2	2	23	22	4	6	13	1	3	3	2	2	4	8	5	17	8	8	10	21	7	14	24	5	9	4	42	k__Bacteria;p__Cyanobacteria;c__Vampirivibrionia;o__Gastranaerophilales;f__uncultured rumen bacterium 4C0d-2;g__unknown;s__unknown
AB969596.1.1523	1	1	0	0	1	0	0	1	0	0	0	1	0	0	1	1	1	1	1	2	0	1	0	1	2	0	2	2	1	1	1	0	k__Bacteria;p__Firmicutes;c__Clostridia;o__Lachnospirales;f__Lachnospiraceae;g__Lachnoclostridium;s__uncultured bacterium
EU777602.1.1403	5	1	1	3	3	0	0	0	1	3	1	0	8	0	3	28	5	0	0	0	1	0	0	0	0	0	0	2	1	10	0	2	k__Bacteria;p__Bacteroidota;c__Bacteroidia;o__Bacteroidales;f__Prevotellaceae;g__Prevotella_9;s__uncultured bacterium
JX096236.1.1399	1	4	1	1	1	3	19	0	8	0	0	4	1	1	8	2	1	0	3	1	3	2	2	0	3	0	0	2	1	0	1	1	k__Bacteria;p__Firmicutes;c__Clostridia;o__Oscillospirales;f__Oscillospiraceae;g__UCG-005;s__uncultured bacterium
AF371924.1.1467	501	545	695	615	2159	545	2903	178	954	1029	1239	164	1172	156	638	287	201	960	592	347	531	433	207	140	689	366	136	155	143	148	213	128	k__Bacteria;p__Bacteroidota;c__Bacteroidia;o__Bacteroidales;f__p-2534-18B5 gut group;g__uncultured bacterium;s__unknown
CVUG01000013.3917.5427	1	1	1	2	3	1	4	9	4	3	4	0	1	0	3	2	0	1	2	2	3	0	1	2	3	0	1	0	1	0	2	0	k__Bacteria;p__Firmicutes;c__Clostridia;o__Oscillospirales;f__Oscillospiraceae;g__uncultured;s__Clostridium sp. GD3
EU453456.1.1398	1	1	0	0	1	0	0	0	0	1	0	1	0	0	0	0	0	0	0	0	0	1	0	0	0	0	0	0	0	0	1	0	k__Bacteria;p__Firmicutes;c__Clostridia;o__Lachnospirales;f__Lachnospiraceae;g__Lachnospiraceae NK4A136 group;s__uncultured bacterium
JX095410.1.1329	1	0	0	0	0	0	0	0	0	0	0	0	0	0	0	1	0	0	0	0	0	1	1	1	1	0	1	1	0	1	0	0	k__Bacteria;p__Firmicutes;c__Clostridia;o__Clostridia UCG-014;f__uncultured bacterium;g__unknown;s__unknown
EU456268.1.1398	3	0	1	0	0	1	0	1	1	1	2	2	1	2	0	0	1	0	0	2	0	1	0	1	1	2	0	2	1	1	1	1	k__Bacteria;p__Firmicutes;c__Bacilli;o__Lactobacillales;f__Lactobacillaceae;g__Limosilactobacillus;s__uncultured bacterium
EU471770.1.1390	6	9	6	5	6	4	10	3	1	8	3	11	3	5	13	7	6	2	30	3	3	11	1	2	12	7	10	3	2	3	21	6	k__Bacteria;p__Firmicutes;c__Clostridia;o__Lachnospirales;f__Lachnospiraceae;g__Lachnospiraceae AC2044 group;s__uncultured bacterium
CP016757.1044976.1046496	1	0	2	1	1	1	4	1	6	3	5	3	2	0	0	0	1	2	0	0	2	1	0	1	0	0	0	0	0	0	0	0	k__Bacteria;p__Synergistota;c__Synergistia;o__Synergistales;f__Synergistaceae;g__Cloacibacillus;s__Cloacibacillus porcorum
AY995251.1.1356	1	2	1	1	2	1	0	2	1	1	2	0	3	3	2	0	0	1	0	2	1	1	1	0	2	1	0	0	1	2	0	0	k__Bacteria;p__Firmicutes;c__Bacilli;o__Lactobacillales;f__Lactobacillaceae;g__Lactobacillus;s__uncultured Lactobacillus sp.
KF843370.1.1400	6	0	2	0	0	0	0	0	1	0	0	1	2	2	0	4	0	0	0	1	4	0	0	0	0	3	1	1	2	0	1	4	k__Bacteria;p__Bacteroidota;c__Bacteroidia;o__Bacteroidales;f__Prevotellaceae;g__Prevotella_9;s__uncultured bacterium
EU475132.1.1390	16	25	29	9	37	55	57	26	17	21	18	77	23	34	70	27	34	25	26	31	15	11	12	14	18	26	24	12	18	16	40	31	k__Bacteria;p__Firmicutes;c__Clostridia;o__Lachnospirales;f__Lachnospiraceae;g__Lachnospiraceae XPB1014 group;s__uncultured bacterium
FJ881109.1.1465	1	0	0	0	0	0	0	0	0	0	0	1	0	0	0	0	0	0	0	0	0	0	0	0	0	0	0	0	0	0	0	0	k__Bacteria;p__Firmicutes;c__Clostridia;o__Peptostreptococcales-Tissierellales;f__Peptostreptococcaceae;g__Romboutsia;s__uncultured bacterium
KF843047.1.1405	1	2	0	0	2	5	2	0	1	0	0	3	1	3	0	1	0	0	0	0	1	1	0	0	0	0	1	0	0	1	1	0	k__Bacteria;p__Bacteroidota;c__Bacteroidia;o__Bacteroidales;f__Muribaculaceae;g__uncultured bacterium;s__unknown
DQ456195.1.1447	1	0	0	1	2	1	0	0	0	0	0	0	0	1	0	0	2	2	0	1	0	0	0	0	0	0	2	0	0	2	0	1	k__Bacteria;p__Firmicutes;c__Clostridia;o__Clostridia UCG-014;f__uncultured bacterium;g__unknown;s__unknown
EU776366.1.1392	1	0	0	0	0	0	0	0	0	0	0	0	0	0	0	0	0	0	0	0	0	0	0	0	0	0	0	0	0	0	0	0	k__Bacteria;p__Firmicutes;c__Clostridia;o__Christensenellales;f__Christensenellaceae;g__Christensenellaceae R-7 group;s__uncultured bacterium
AY212749.1.1536	3	1	2	2	3	0	0	0	4	3	1	0	4	2	0	1	5	1	0	2	8	4	2	8	3	10	11	6	4	5	2	6	k__Bacteria;p__Spirochaetota;c__Spirochaetia;o__Spirochaetales;f__Spirochaetaceae;g__Treponema;s__uncultured bacterium
AVOA01004593.1.1486	1	1	0	0	0	0	0	0	0	0	0	0	0	0	0	1	0	0	0	0	0	0	1	2	2	0	2	0	0	3	0	2	k__Bacteria;p__Firmicutes;c__Clostridia;o__Oscillospirales;f__Oscillospiraceae;g__UCG-005;s__gut metagenome
KF842547.1.1364	3	0	0	1	3	2	2	2	1	3	1	5	2	0	0	2	0	4	3	2	1	2	0	0	2	1	1	0	0	1	0	0	k__Bacteria;p__Firmicutes;c__Clostridia;o__Lachnospirales;f__Lachnospiraceae;g__Lachnospiraceae NK4A136 group;s__uncultured bacterium
AB264066.1.1465	1	3	0	4	0	2	6	1	1	0	1	3	1	0	0	1	0	0	3	2	0	2	2	2	0	0	2	2	1	0	1	0	k__Bacteria;p__Firmicutes;c__Clostridia;o__Oscillospirales;f__[Eubacterium] coprostanoligenes group;g__uncultured Clostridia bacterium;s__unknown
DQ808965.1.1273	1	1	0	0	0	0	1	0	0	0	0	0	0	0	0	0	0	0	0	1	0	0	0	0	0	0	0	0	1	0	0	1	k__Bacteria;p__Firmicutes;c__Clostridia;o__Lachnospirales;f__Lachnospiraceae;g__Lachnospiraceae UCG-001;s__uncultured bacterium
EU465571.1.1400	1	0	1	2	0	0	0	0	0	0	0	0	1	0	0	0	0	0	0	0	0	0	0	0	0	0	0	0	0	0	2	0	k__Bacteria;p__Firmicutes;c__Clostridia;o__Oscillospirales;f__Oscillospiraceae;g__Intestinimonas;s__uncultured bacterium
HZ485798.1.1485	24	17	28	31	33	29	2	17	43	14	49	13	13	8	7	13	31	23	45	70	47	88	11	57	32	33	18	22	15	34	56	29	k__Bacteria;p__Firmicutes;c__Clostridia;o__Lachnospirales;f__Lachnospiraceae;g__Lachnospiraceae NK4A136 group;s__unidentified
EU452893.1.1431	2	1	1	2	1	0	1	0	1	3	1	0	1	2	1	0	2	1	0	2	0	3	3	2	2	2	1	1	0	2	0	0	k__Bacteria;p__Firmicutes;c__Bacilli;o__Lactobacillales;f__Lactobacillaceae;g__Lactobacillus;s__uncultured bacterium
EU462436.1.1366	1	0	2	2	0	2	0	0	0	2	3	0	2	0	0	3	0	1	1	2	1	1	0	0	0	0	0	0	2	1	2	0	k__Bacteria;p__Verrucomicrobiota;c__Lentisphaeria;o__Oligosphaerales;f__Oligosphaeraceae;g__Z20;s__uncultured bacterium
EU474877.1.1400	358	107	662	705	731	187	51	772	83	731	128	514	1309	466	302	1178	1205	703	254	589	2161	760	576	1680	1042	741	504	1865	1380	1083	159	1184	k__Bacteria;p__Bacteroidota;c__Bacteroidia;o__Bacteroidales;f__Prevotellaceae;g__Prevotellaceae UCG-003;s__uncultured bacterium
EU454937.1.1431	4	1	0	1	2	0	1	4	1	7	0	0	8	1	6	2	1	2	1	2	1	3	0	0	1	0	3	4	0	2	0	5	k__Bacteria;p__Firmicutes;c__Bacilli;o__Lactobacillales;f__Lactobacillaceae;g__Lactobacillus;s__uncultured bacterium
EU775490.1.1400	2	0	3	1	1	5	2	2	3	0	3	3	1	7	4	1	0	0	3	0	0	1	2	0	1	0	0	0	0	2	1	0	k__Bacteria;p__Firmicutes;c__Clostridia;o__Oscillospirales;f__Oscillospiraceae;g__UCG-002;s__uncultured bacterium
EU462736.1.1301	3	0	0	0	0	0	0	1	0	2	0	0	2	0	0	0	0	0	0	0	0	0	0	0	0	0	0	0	0	1	0	0	k__Bacteria;p__Firmicutes;c__Bacilli;o__Erysipelotrichales;f__Erysipelatoclostridiaceae;g__Catenibacterium;s__uncultured bacterium
JQ186952.1.1365	116	9	10	12	10	12	1	0	21	9	5	42	11	1	22	129	59	15	15	1	6	17	1	9	1	9	8	16	19	140	2	29	k__Bacteria;p__Bacteroidota;c__Bacteroidia;o__Bacteroidales;f__Prevotellaceae;g__Prevotella_9;s__uncultured bacterium
CDYU01056485.2193.3516	1	2	0	0	0	0	0	0	0	0	0	0	0	0	1	0	0	0	0	0	0	0	0	0	0	0	0	0	0	0	0	0	k__Bacteria;p__Bacteroidota;c__Bacteroidia;o__Bacteroidales;f__Rikenellaceae;g__Alistipes;s__gut metagenome
FJ679245.1.1429	22	4	2	4	16	1	2	17	22	1	23	3	18	9	3	6	3	13	2	21	11	4	11	12	10	14	7	19	4	25	4	6	k__Bacteria;p__Cyanobacteria;c__Vampirivibrionia;o__Gastranaerophilales;f__uncultured bacterium;g__unknown;s__unknown
FJ673253.1.1398	6	1	3	4	2	3	0	2	2	4	2	3	6	3	22	8	12	1	0	7	7	4	3	6	2	6	4	10	5	20	1	18	k__Bacteria;p__Bacteroidota;c__Bacteroidia;o__Bacteroidales;f__Prevotellaceae;g__Prevotella_9;s__uncultured bacterium
HQ766057.1.1437	1	0	1	0	0	0	0	1	0	1	1	2	0	0	0	1	0	0	0	0	1	0	0	0	0	0	0	0	0	0	0	0	k__Bacteria;p__Firmicutes;c__Clostridia;o__Oscillospirales;f__Ruminococcaceae;g__UBA1819;s__uncultured organism
FJ372259.1.1340	1	1	0	0	0	0	0	0	0	1	0	0	0	0	0	1	0	0	0	0	0	0	0	0	0	0	0	0	0	0	0	0	k__Bacteria;p__Firmicutes;c__Clostridia;o__Oscillospirales;f__Ruminococcaceae;g__Subdoligranulum;s__uncultured bacterium
FJ365270.1.1338	7	14	15	22	28	23	11	18	20	16	11	9	21	2	10	9	5	11	8	9	12	2	4	9	6	1	4	3	3	2	10	4	k__Bacteria;p__Firmicutes;c__Clostridia;o__Oscillospirales;f__UCG-010;g__uncultured bacterium;s__unknown
HQ742424.1.1412	1	15	1	0	0	0	16	2	3	2	3	7	4	5	17	1	3	2	2	7	1	3	1	7	14	2	4	19	2	21	7	7	k__Bacteria;p__Firmicutes;c__Clostridia;o__Clostridiales;f__Clostridiaceae;g__Clostridium sensu stricto 1;s__uncultured organism
FPLO01003382.9.1508	3	9	3	0	0	0	2	2	0	1	1	8	0	0	0	5	0	2	0	0	0	0	0	0	0	0	0	0	0	0	0	0	k__Bacteria;p__Firmicutes;c__Clostridia;o__Christensenellales;f__Christensenellaceae;g__Christensenellaceae R-7 group;s__metagenome
EU469183.1.1260	4	3	2	3	2	0	4	4	1	1	0	2	3	4	0	3	1	3	7	1	4	4	2	1	5	5	5	6	2	2	3	1	k__Bacteria;p__Firmicutes;c__Bacilli;o__RF39;f__uncultured bacterium;g__unknown;s__unknown
DQ794647.1.1394	1	0	0	0	0	0	0	0	0	0	0	0	0	0	0	0	0	0	1	0	0	0	0	1	0	2	1	0	0	2	0	1	k__Bacteria;p__Firmicutes;c__Clostridia;o__Lachnospirales;f__Lachnospiraceae;g__Agathobacter;s__uncultured bacterium
DQ804704.1.1379	1	0	0	0	0	0	0	0	0	0	0	0	0	0	0	0	0	0	0	0	0	0	0	0	0	0	0	0	0	0	0	1	k__Bacteria;p__Firmicutes;c__Clostridia;o__Oscillospirales;f__Ruminococcaceae;g__Subdoligranulum;s__uncultured bacterium
AY916373.1.1335	1	0	0	0	0	0	0	0	0	0	0	0	0	0	0	0	0	0	0	0	0	0	1	0	0	0	0	0	0	1	0	0	k__Bacteria;p__Firmicutes;c__Clostridia;o__Lachnospirales;f__Lachnospiraceae;g__Roseburia;s__uncultured bacterium
AB506217.1.1514	1	1	0	1	0	0	3	0	0	0	0	1	0	1	0	0	0	0	0	0	0	0	0	1	1	1	1	2	0	0	2	1	k__Bacteria;p__Firmicutes;c__Clostridia;o__Lachnospirales;f__Lachnospiraceae;g__uncultured;s__uncultured bacterium
EU779220.1.1381	4	0	0	0	1	0	2	1	0	0	0	0	0	11	0	8	2	2	1	0	0	0	1	2	0	2	1	1	2	2	2	6	k__Bacteria;p__Firmicutes;c__Clostridia;o__Lachnospirales;f__Lachnospiraceae;g__Lachnospiraceae NK4A136 group;s__uncultured bacterium
AB555208.1.1517	6	0	0	0	0	1	0	1	1	4	1	0	2	3	0	0	5	1	1	4	4	2	2	1	2	3	0	3	0	2	6	5	k__Bacteria;p__Firmicutes;c__Clostridia;o__Clostridia vadinBB60 group;f__uncultured rumen bacterium;g__unknown;s__unknown
EU474932.1.1396	14	47	12	7	23	35	44	5	27	19	20	15	32	44	29	27	11	43	30	57	11	16	43	26	20	35	19	21	9	13	23	14	k__Bacteria;p__Firmicutes;c__Clostridia;o__Christensenellales;f__Christensenellaceae;g__Christensenellaceae R-7 group;s__uncultured bacterium
KF842171.1.1420	3	0	0	2	0	0	0	0	1	2	0	1	0	1	0	4	1	2	0	0	0	0	0	2	0	0	0	1	1	3	0	0	k__Bacteria;p__Bacteroidota;c__Bacteroidia;o__Bacteroidales;f__Prevotellaceae;g__Prevotella_9;s__uncultured bacterium
JQ072585.1.1372	2	0	0	0	0	2	7	0	1	2	3	1	1	0	0	0	0	1	2	0	1	0	1	6	0	1	4	1	3	0	2	0	k__Bacteria;p__Firmicutes;c__Clostridia;o__Oscillospirales;f__Ruminococcaceae;g__uncultured;s__uncultured bacterium
JX095287.1.1372	2	0	0	0	0	1	0	0	0	0	0	0	0	0	1	0	0	0	0	1	0	0	0	0	0	1	0	0	0	1	0	0	k__Bacteria;p__Firmicutes;c__Clostridia;o__Peptostreptococcales-Tissierellales;f__Peptostreptococcaceae;g__Romboutsia;s__uncultured bacterium
EU467229.1.1337	25	0	6	13	4	12	2	1	3	1	4	3	2	5	7	16	9	3	10	4	39	7	3	3	2	3	0	4	6	7	0	6	k__Bacteria;p__Bacteroidota;c__Bacteroidia;o__Bacteroidales;f__Prevotellaceae;g__Prevotella_9;s__uncultured bacterium
GQ133438.1.1365	1	0	0	2	1	0	1	2	0	2	1	0	1	2	0	0	0	1	0	1	1	1	1	1	0	0	0	0	0	0	0	1	k__Bacteria;p__Firmicutes;c__Clostridia;o__Clostridiales;f__Clostridiaceae;g__Clostridium sensu stricto 1;s__uncultured bacterium
FJ028725.1.1484	3	1	4	3	3	1	1	5	1	1	2	1	3	3	0	0	3	1	3	2	9	3	5	8	3	1	4	3	5	2	1	4	k__Bacteria;p__Bacteroidota;c__Bacteroidia;o__Bacteroidales;f__Prevotellaceae;g__Prevotellaceae UCG-003;s__uncultured rumen bacterium
FJ681733.1.1411	137	176	164	166	232	64	22	312	185	78	252	220	214	17	416	196	430	195	71	546	194	210	263	287	285	158	228	337	229	201	85	424	k__Bacteria;p__Firmicutes;c__Negativicutes;o__Acidaminococcales;f__Acidaminococcaceae;g__Phascolarctobacterium;s__uncultured bacterium
AF262037.1.1457	2	0	0	5	0	2	0	0	0	0	6	0	2	0	2	0	1	2	1	4	0	9	0	2	0	2	0	2	0	1	3	0	k__Bacteria;p__Campylobacterota;c__Campylobacteria;o__Campylobacterales;f__Helicobacteraceae;g__Helicobacter;s__Helicobacter canadensis
FJ675547.1.1370	1	0	0	0	0	0	0	0	0	0	0	0	0	1	0	0	0	0	1	0	0	1	0	0	0	0	0	0	0	0	1	0	k__Bacteria;p__Firmicutes;c__Clostridia;o__Oscillospirales;f__Oscillospiraceae;g__UCG-005;s__uncultured bacterium
HQ716185.1.1358	13	15	12	12	2	9	16	0	19	8	6	3	31	21	1	5	22	21	1	10	6	9	33	4	23	10	5	5	2	8	17	7	k__Bacteria;p__Firmicutes;c__Clostridia;o__Clostridia UCG-014;f__uncultured bacterium;g__unknown;s__unknown
KJ874004.1.1320	4	1	0	1	1	1	0	2	0	0	0	0	1	1	1	1	3	2	1	2	2	1	0	5	3	2	2	5	1	1	0	3	k__Bacteria;p__Bacteroidota;c__Bacteroidia;o__Bacteroidales;f__Prevotellaceae;g__Prevotellaceae UCG-003;s__uncultured bacterium
EU457110.1.1384	1	1	0	1	0	3	0	0	1	0	0	0	1	1	0	0	0	1	0	2	0	1	0	0	1	0	2	0	0	1	1	2	k__Bacteria;p__Firmicutes;c__Bacilli;o__Lactobacillales;f__Lactobacillaceae;g__Limosilactobacillus;s__uncultured bacterium
EU779465.1.1400	7	77	8	7	10	3	18	14	26	25	24	14	5	137	23	15	9	5	34	24	0	13	13	11	25	74	7	45	13	16	18	12	k__Bacteria;p__Firmicutes;c__Clostridia;o__Oscillospirales;f__[Eubacterium] coprostanoligenes group;g__uncultured bacterium;s__unknown
EU472179.1.1375	1	0	0	0	1	0	0	0	0	0	0	0	0	2	0	0	2	0	3	0	4	0	0	0	1	2	4	0	2	15	9	2	k__Bacteria;p__Firmicutes;c__Clostridia;o__Oscillospirales;f__Ruminococcaceae;g__Ruminococcus;s__uncultured bacterium
AF371830.1.1401	23	41	21	24	6	9	84	25	57	53	63	88	44	66	19	35	9	36	22	32	16	4	39	7	9	14	15	6	2	6	6	7	k__Bacteria;p__Firmicutes;c__Clostridia;o__Christensenellales;f__Christensenellaceae;g__Christensenellaceae R-7 group;s__uncultured bacterium
EU776335.1.1414	2	0	2	0	0	0	3	0	0	0	1	2	3	2	0	1	23	2	7	5	1	5	0	13	0	1	4	5	3	1	9	2	k__Bacteria;p__Firmicutes;c__Clostridia;o__Oscillospirales;f__[Eubacterium] coprostanoligenes group;g__uncultured bacterium;s__unknown
HQ716603.1.1446	3	7	4	3	5	4	8	1	2	5	3	4	2	9	1	1	1	3	8	13	4	9	2	2	3	7	11	12	12	6	6	14	k__Bacteria;p__Firmicutes;c__Clostridia;o__Peptostreptococcales-Tissierellales;f__Anaerovoracaceae;g__[Eubacterium] brachy group;s__uncultured bacterium
GQ448854.1.1375	1	0	0	0	1	0	2	1	0	0	0	2	2	0	2	1	0	1	0	1	0	1	0	1	0	0	0	0	0	1	0	2	k__Bacteria;p__Firmicutes;c__Clostridia;o__Oscillospirales;f__UCG-010;g__uncultured bacterium;s__unknown
DQ795079.1.1389	2	1	0	0	0	1	2	2	0	1	0	0	1	1	0	0	0	2	3	1	0	1	0	0	0	0	2	0	0	0	0	1	k__Bacteria;p__Firmicutes;c__Clostridia;o__Oscillospirales;f__Oscillospiraceae;g__UCG-002;s__uncultured bacterium
DQ798264.1.1390	2	0	0	0	0	0	0	0	0	0	0	0	0	0	0	1	0	0	0	0	0	0	0	0	0	0	0	0	0	0	0	0	k__Bacteria;p__Firmicutes;c__Clostridia;o__Lachnospirales;f__Lachnospiraceae;g__Coprococcus;s__uncultured bacterium
HQ780718.1.1436	1	1	0	0	0	0	0	0	0	0	0	0	0	0	0	0	0	0	0	0	0	0	0	1	1	0	0	0	0	0	0	0	k__Bacteria;p__Firmicutes;c__Clostridia;o__Oscillospirales;f__Oscillospiraceae;g__UCG-005;s__uncultured organism
EU465553.1.1394	2	1	4	3	2	10	0	5	0	0	0	2	4	1	7	8	1	9	3	3	5	5	1	15	0	4	2	0	0	4	6	7	k__Bacteria;p__Firmicutes;c__Clostridia;o__Lachnospirales;f__Lachnospiraceae;g__Lachnospira;s__uncultured bacterium
AF371825.1.1409	13	0	2	4	1	2	2	13	2	0	0	2	2	3	1	1	29	7	17	2	9	5	3	12	8	5	11	5	7	15	14	26	k__Bacteria;p__Firmicutes;c__Clostridia;o__Monoglobales;f__Monoglobaceae;g__Monoglobus;s__uncultured bacterium
EU475046.1.1390	15	37	42	22	27	23	40	13	7	21	15	20	11	27	75	18	11	14	28	19	8	15	15	11	17	17	29	12	7	8	25	19	k__Bacteria;p__Firmicutes;c__Clostridia;o__Lachnospirales;f__Lachnospiraceae;g__Lachnospiraceae AC2044 group;s__uncultured bacterium
LR031294.1.1528	1	0	0	0	0	0	0	0	0	0	0	0	0	0	0	0	0	0	0	0	0	0	0	0	0	0	0	0	0	0	0	0	k__Bacteria;p__Firmicutes;c__Clostridia;o__Lachnospirales;f__Lachnospiraceae;g__Lachnoclostridium;s__Clostridium sp. Marseille-P8228
EU472547.1.1394	8	8	14	14	13	10	26	34	12	8	16	1	5	4	9	4	0	15	3	33	1	6	4	1	4	2	3	5	1	0	12	1	k__Bacteria;p__Firmicutes;c__Clostridia;o__Christensenellales;f__Christensenellaceae;g__Christensenellaceae R-7 group;s__uncultured bacterium
HQ716553.1.1457	156	202	934	664	196	176	390	182	319	257	98	186	197	363	130	91	67	117	99	94	147	80	55	40	33	41	68	60	89	60	114	97	k__Bacteria;p__Firmicutes;c__Clostridia;o__Oscillospirales;f__Oscillospiraceae;g__NK4A214 group;s__uncultured bacterium
GQ134188.1.1401	6	17	3	5	1	2	4	1	1	3	2	3	3	7	9	7	4	9	7	9	7	4	8	8	7	3	15	2	9	14	11	3	k__Bacteria;p__Firmicutes;c__Bacilli;o__Erysipelotrichales;f__Erysipelotrichaceae;g__uncultured;s__uncultured bacterium
EU461174.1.1400	1	10	5	2	3	5	2	2	4	4	3	3	1	10	6	5	2	6	3	1	0	1	3	4	0	1	1	2	5	1	1	1	k__Bacteria;p__Bacteroidota;c__Bacteroidia;o__Bacteroidales;f__Muribaculaceae;g__uncultured bacterium;s__unknown
JQ799160.1.1499	1	0	12	20	1	8	2	2	0	1	0	0	0	2	0	1	1	3	5	5	10	9	7	2	2	10	12	16	2	5	13	58	k__Bacteria;p__Firmicutes;c__Clostridia;o__Lachnospirales;f__Lachnospiraceae;g__Roseburia;s__uncultured bacterium
KM250971.1.1444	1	0	0	0	0	0	0	0	0	0	0	0	0	0	0	0	0	0	0	0	0	0	0	0	0	0	0	0	0	0	0	0	k__Bacteria;p__Firmicutes;c__Clostridia;o__Oscillospirales;f__Oscillospiraceae;g__Papillibacter;s__uncultured bacterium
HQ778903.1.1452	1	0	0	0	0	0	0	0	0	0	0	0	0	0	0	0	1	0	0	0	0	0	0	0	0	0	0	0	0	0	0	0	k__Bacteria;p__Firmicutes;c__Clostridia;o__Lachnospirales;f__Lachnospiraceae;g__Frisingicoccus;s__uncultured organism
JQ190417.1.1346	8	1	1	0	1	1	0	0	0	2	1	1	0	0	0	0	0	2	0	0	0	1	0	1	0	0	0	0	0	0	0	0	k__Bacteria;p__Firmicutes;c__Clostridia;o__Oscillospirales;f__Ruminococcaceae;g__uncultured;s__uncultured bacterium
EU358695.1.1474	1	0	1	0	0	0	0	0	0	0	0	0	0	0	1	0	1	0	0	0	0	0	0	0	0	0	0	0	0	0	1	0	k__Bacteria;p__Firmicutes;c__Clostridia;o__Peptostreptococcales-Tissierellales;f__Peptostreptococcaceae;g__uncultured;s__uncultured bacterium
EU779147.1.1388	2	0	7	6	37	33	4	16	17	1	12	0	16	25	2	2	6	67	15	13	7	3	52	41	11	6	23	2	30	9	22	17	k__Bacteria;p__Firmicutes;c__Clostridia;o__Christensenellales;f__Christensenellaceae;g__Christensenellaceae R-7 group;s__uncultured bacterium
KM405318.1.1438	1	0	0	0	0	0	0	1	0	0	0	0	1	0	0	0	0	0	0	0	0	0	0	1	0	0	0	0	1	0	0	0	k__Bacteria;p__Firmicutes;c__Bacilli;o__Lactobacillales;f__Lactobacillaceae;g__Lactobacillus;s__Lactobacillus johnsonii
DQ795752.1.1402	4	0	0	1	0	0	0	0	0	0	1	2	2	1	2	5	2	1	2	0	3	0	0	0	1	2	0	2	1	0	0	0	k__Bacteria;p__Bacteroidota;c__Bacteroidia;o__Bacteroidales;f__Prevotellaceae;g__Prevotella_9;s__uncultured bacterium
GQ451219.1.1526	4	9	5	3	0	27	2	101	0	2	1	1	12	3	1	3	22	124	15	40	53	68	25	58	66	83	82	33	52	10	191	28	k__Bacteria;p__Firmicutes;c__Clostridia;o__Lachnospirales;f__Lachnospiraceae;g__uncultured;s__uncultured bacterium
EU452176.1.1435	2	0	0	1	0	0	0	0	0	1	1	0	1	3	1	1	0	1	1	0	1	0	0	1	0	1	0	2	1	2	0	0	k__Bacteria;p__Firmicutes;c__Bacilli;o__Lactobacillales;f__Lactobacillaceae;g__Limosilactobacillus;s__uncultured bacterium
EU469796.1.1400	1	2	0	0	0	0	0	0	0	0	0	2	0	0	1	2	0	0	0	0	0	1	0	0	0	0	0	0	0	1	0	1	k__Bacteria;p__Firmicutes;c__Clostridia;o__Oscillospirales;f__Oscillospiraceae;g__UCG-002;s__uncultured bacterium
EU475028.1.1402	14	9	7	12	11	6	7	0	6	7	3	5	2	3	4	15	3	2	34	6	6	5	1	3	0	1	3	0	1	1	10	7	k__Bacteria;p__Firmicutes;c__Clostridia;o__Lachnospirales;f__Lachnospiraceae;g__Cellulosilyticum;s__uncultured bacterium
GQ136192.1.1376	1	2	3	1	0	0	5	0	0	5	3	0	0	2	1	0	1	0	1	2	0	0	0	0	0	0	0	0	0	0	1	0	k__Bacteria;p__Firmicutes;c__Clostridia;o__Clostridiales;f__Clostridiaceae;g__Clostridium sensu stricto 1;s__uncultured bacterium
EU776317.1.1295	1	0	0	0	0	0	1	0	0	0	0	0	0	2	0	0	0	0	0	0	0	0	0	0	0	0	0	0	0	0	0	0	k__Bacteria;p__Firmicutes;c__Clostridia;o__Lachnospirales;f__Lachnospiraceae;g__Lachnospiraceae NC2004 group;s__uncultured bacterium
DQ795802.1.1371	1	0	0	0	0	0	0	0	0	0	0	0	0	0	0	0	0	0	0	0	0	0	0	0	0	0	0	0	0	0	0	0	k__Bacteria;p__Firmicutes;c__Clostridia;o__Oscillospirales;f__Ruminococcaceae;g__Faecalibacterium;s__uncultured bacterium
AF132283.1.1280	14	4	5	11	9	10	19	17	1	6	4	7	31	24	0	3	17	66	31	92	24	20	51	67	65	113	57	53	36	104	88	70	k__Bacteria;p__Firmicutes;c__Clostridia;o__Oscillospirales;f__Oscillospiraceae;g__UCG-005;s__uncultured bacterium adhufec108
EU472479.1.1370	41	18	7	10	33	13	5	13	20	26	29	570	22	23	31	119	43	9	24	6	13	35	14	16	6	12	23	3	5	24	17	9	k__Bacteria;p__Firmicutes;c__Clostridia;o__Oscillospirales;f__Ruminococcaceae;g__Ruminococcus;s__uncultured bacterium
FJ681670.1.1385	4	13	9	11	19	26	17	68	13	14	13	4	11	24	1	13	40	31	26	48	31	59	29	50	80	52	84	88	59	104	113	23	k__Bacteria;p__Firmicutes;c__Clostridia;o__Peptostreptococcales-Tissierellales;f__Anaerovoracaceae;g__Family XIII AD3011 group;s__uncultured bacterium
EU778271.1.1403	1	4	4	3	0	3	2	1	0	1	0	1	0	1	1	1	2	3	1	0	3	1	0	1	3	2	0	0	0	2	6	0	k__Bacteria;p__Firmicutes;c__Clostridia;o__Oscillospirales;f__Oscillospiraceae;g__UCG-002;s__uncultured bacterium
GQ358475.1.1354	4	4	2	0	0	2	1	3	0	1	1	3	7	6	0	11	23	3	4	7	9	9	9	4	2	15	2	11	36	13	16	5	k__Bacteria;p__Firmicutes;c__Clostridia;o__Clostridia UCG-014;f__uncultured Clostridiales bacterium;g__unknown;s__unknown
DQ057428.1.1489	1	0	0	0	0	0	0	0	0	0	0	0	0	0	0	0	0	0	0	0	0	0	0	0	0	0	0	0	0	0	0	0	k__Bacteria;p__Firmicutes;c__Bacilli;o__Lactobacillales;f__Lactobacillaceae;g__Lactobacillus;s__uncultured bacterium
DQ795747.1.1390	3	9	2	0	4	0	1	2	1	1	3	4	4	2	1	4	0	9	4	6	7	0	1	1	0	4	3	1	0	1	10	0	k__Bacteria;p__Firmicutes;c__Clostridia;o__Monoglobales;f__Monoglobaceae;g__Monoglobus;s__uncultured bacterium
EU465540.1.1388	3	3	2	2	3	4	4	2	1	1	3	2	1	2	0	8	5	3	20	9	3	11	0	2	9	14	9	4	3	1	15	7	k__Bacteria;p__Firmicutes;c__Clostridia;o__Oscillospirales;f__Ruminococcaceae;g__Ruminococcus;s__uncultured bacterium
DQ801080.1.1395	1	0	0	0	0	1	1	0	0	0	2	0	0	0	1	2	0	0	2	0	0	0	0	0	2	0	1	0	0	0	0	0	k__Bacteria;p__Firmicutes;c__Clostridia;o__Oscillospirales;f__Oscillospiraceae;g__UCG-002;s__uncultured bacterium
FJ833505.1.1330	3	3	7	3	1	8	0	7	6	11	8	8	10	11	12	5	4	19	3	4	7	14	5	2	4	5	8	2	1	1	1	6	k__Bacteria;p__Firmicutes;c__Clostridia;o__Oscillospirales;f__UCG-011;g__uncultured bacterium;s__unknown
AB009232.1.1399	1	13	6	0	6	1	0	3	7	1	4	3	3	18	2	0	7	1	3	4	2	6	1	3	2	3	13	1	5	3	14	1	k__Bacteria;p__Firmicutes;c__Clostridia;o__Oscillospirales;f__UCG-010;g__unidentified rumen bacterium RFN85;s__unknown
FJ363190.1.1367	10	0	1	2	1	3	0	0	0	1	1	1	1	0	1	0	0	2	3	0	0	0	0	1	0	0	0	0	0	1	0	1	k__Bacteria;p__Bacteroidota;c__Bacteroidia;o__Bacteroidales;f__Tannerellaceae;g__Parabacteroides;s__uncultured bacterium
JQ184173.1.1337	1	1	0	0	0	0	0	0	0	0	0	0	1	3	0	0	0	0	0	0	0	0	0	0	0	0	0	0	0	0	0	0	k__Bacteria;p__Firmicutes;c__Clostridia;o__Oscillospirales;f__Ruminococcaceae;g__uncultured;s__uncultured bacterium
EU474851.1.1392	2	0	1	0	0	0	0	2	1	1	0	0	0	0	0	0	0	1	0	0	2	0	0	2	0	0	0	0	0	0	2	0	k__Bacteria;p__Firmicutes;c__Clostridia;o__Oscillospirales;f__Oscillospiraceae;g__UCG-005;s__uncultured bacterium
EU462292.1.1289	2	3	0	1	1	0	3	0	0	0	2	0	4	4	2	0	1	1	3	1	1	3	0	0	0	2	2	2	3	1	10	0	k__Bacteria;p__Firmicutes;c__Bacilli;o__RF39;f__uncultured bacterium;g__unknown;s__unknown
EU464286.1.1291	1	0	0	2	0	0	0	0	0	1	0	1	0	0	2	0	0	0	1	1	0	1	0	1	0	1	1	0	0	0	3	0	k__Bacteria;p__Firmicutes;c__Clostridia;o__Lachnospirales;f__Lachnospiraceae;g__Lachnospiraceae NK4A136 group;s__uncultured bacterium
EU843150.1.1489	2	3	14	8	1	8	30	23	18	11	13	0	1	1	4	1	2	13	19	7	5	8	4	6	12	2	4	2	2	3	5	1	k__Bacteria;p__Firmicutes;c__Clostridia;o__Oscillospirales;f__Oscillospiraceae;g__NK4A214 group;s__uncultured bacterium
JQ190354.1.1339	5	0	1	0	0	0	0	0	1	0	0	0	3	1	0	1	0	0	0	0	0	0	0	0	0	0	2	0	1	0	1	0	k__Bacteria;p__Firmicutes;c__Bacilli;o__Erysipelotrichales;f__Erysipelatoclostridiaceae;g__UCG-004;s__uncultured bacterium
AY916337.1.1351	1	0	0	0	0	0	0	0	0	0	0	0	1	1	0	0	0	0	0	0	0	0	0	0	0	0	0	0	0	0	0	0	k__Bacteria;p__Firmicutes;c__Clostridia;o__Oscillospirales;f__Oscillospiraceae;g__uncultured;s__uncultured bacterium
EU467466.1.1334	5	4	7	3	1	10	20	1	4	6	3	3	0	3	0	2	1	0	4	3	2	0	1	0	0	0	14	1	0	4	4	1	k__Bacteria;p__Firmicutes;c__Clostridia;o__Clostridiales;f__Clostridiaceae;g__Clostridium sensu stricto 1;s__uncultured bacterium
FJ508730.1.1381	9	7	1	1	0	0	0	0	1	33	3	1	2	10	0	4	0	0	0	0	0	0	0	0	0	0	0	0	0	0	0	0	k__Bacteria;p__Bacteroidota;c__Bacteroidia;o__Bacteroidales;f__Prevotellaceae;g__Prevotella;s__uncultured bacterium
KF147888.1.1478	3	2	0	0	1	0	1	2	0	3	0	1	1	1	0	0	2	0	1	2	0	2	1	1	2	1	1	3	6	2	4	3	k__Bacteria;p__Firmicutes;c__Bacilli;o__Lactobacillales;f__Streptococcaceae;g__Streptococcus;s__Streptococcus gallolyticus subsp. macedonicus
LC028767.1.1498	2	0	1	0	0	1	0	0	0	1	0	0	0	0	0	0	0	0	0	1	1	2	1	1	0	1	0	0	0	0	0	0	k__Bacteria;p__Proteobacteria;c__Alphaproteobacteria;o__Rhodospirillales;f__uncultured;g__uncultured bacterium;s__unknown
EU778629.1.1393	4	0	0	1	2	4	0	3	1	1	2	0	1	0	0	4	5	11	8	26	10	2	21	48	4	8	10	3	1	0	1	2	k__Bacteria;p__Spirochaetota;c__Spirochaetia;o__Spirochaetales;f__Spirochaetaceae;g__Sphaerochaeta;s__uncultured bacterium
AF371762.1.1450	8	3	2	3	3	9	6	0	3	2	3	9	8	17	1	39	28	4	23	2	70	13	7	5	26	8	45	19	31	19	2	5	k__Bacteria;p__Firmicutes;c__Clostridia;o__Oscillospirales;f__[Eubacterium] coprostanoligenes group;g__uncultured bacterium;s__unknown
JQ190041.1.1363	1	0	0	0	0	0	0	0	0	0	0	0	0	0	0	0	0	0	0	0	0	0	0	0	0	0	0	0	0	0	0	0	k__Bacteria;p__Bacteroidota;c__Bacteroidia;o__Bacteroidales;f__Prevotellaceae;g__Prevotella_9;s__uncultured bacterium
EF434333.1.1344	1	3	2	3	3	8	3	2	1	1	3	1	1	0	0	2	2	5	0	0	0	3	0	1	2	3	2	2	1	2	5	1	k__Bacteria;p__Firmicutes;c__Clostridia;o__Oscillospirales;f__UCG-010;g__uncultured Clostridiales bacterium;s__unknown
JX095256.1.1392	1	0	0	1	0	3	0	0	0	0	0	0	0	0	0	0	1	0	0	0	0	1	0	0	0	0	1	0	1	1	0	0	k__Bacteria;p__Firmicutes;c__Clostridia;o__Clostridia UCG-014;f__uncultured bacterium;g__unknown;s__unknown
EU472153.1.1362	1	0	2	1	0	0	0	0	0	0	0	0	0	0	1	0	1	1	3	2	6	6	0	2	4	4	2	1	1	1	10	2	k__Bacteria;p__Firmicutes;c__Clostridia;o__Lachnospirales;f__Lachnospiraceae;g__Lachnospiraceae NK4A136 group;s__uncultured bacterium
EU507337.1.1429	7	13	4	0	1	4	9	6	4	1	23	7	11	0	12	10	10	12	19	2	3	3	4	4	17	14	1	2	2	10	19	18	k__Bacteria;p__Firmicutes;c__Clostridia;o__Peptococcales;f__Peptococcaceae;g__uncultured;s__uncultured bacterium
EU775441.1.1360	1	0	0	0	0	0	0	0	0	0	0	0	0	0	0	0	0	0	0	0	0	1	0	0	0	0	0	0	0	1	0	1	k__Bacteria;p__Firmicutes;c__Clostridia;o__Oscillospirales;f__Ruminococcaceae;g__Subdoligranulum;s__uncultured bacterium
EU511469.1.1390	4	3	6	6	1	7	2	7	1	0	1	0	0	8	0	0	4	6	3	6	7	7	9	14	5	26	10	32	9	25	13	35	k__Bacteria;p__Firmicutes;c__Clostridia;o__Lachnospirales;f__Lachnospiraceae;g__uncultured;s__uncultured bacterium
FJ363485.1.1338	1	0	0	0	0	0	0	0	0	0	1	0	0	0	0	0	0	0	1	0	0	0	0	0	0	0	0	0	0	0	0	0	k__Bacteria;p__Firmicutes;c__Clostridia;o__Oscillospirales;f__Ruminococcaceae;g__Faecalibacterium;s__uncultured bacterium
AF132270.1.1279	2	0	1	0	0	0	0	0	0	0	1	0	0	0	0	0	0	0	0	1	0	0	0	0	0	0	0	0	1	2	0	5	k__Bacteria;p__Firmicutes;c__Clostridia;o__Lachnospirales;f__Lachnospiraceae;g__Marvinbryantia;s__uncultured bacterium adhufec40
EU772256.1.1374	4	2	12	7	7	5	16	2	8	4	8	1	0	0	0	1	0	4	0	2	0	6	1	1	0	0	0	0	1	0	0	0	k__Bacteria;p__Firmicutes;c__Clostridia;o__Oscillospirales;f__Ruminococcaceae;g__Incertae Sedis;s__uncultured bacterium
DQ532267.1.1463	2	3	0	2	1	1	1	0	1	7	0	0	72	4	6	83	3	22	0	0	0	0	0	0	0	0	0	0	0	0	0	0	k__Bacteria;p__Firmicutes;c__Clostridia;o__Oscillospirales;f__Butyricicoccaceae;g__UCG-008;s__uncultured bacterium
EU775123.1.1365	1	0	0	0	0	0	0	0	0	0	0	0	0	0	0	0	0	0	0	0	0	0	0	0	0	0	0	0	0	0	0	0	k__Bacteria;p__Proteobacteria;c__Alphaproteobacteria;o__Rhodospirillales;f__uncultured;g__uncultured bacterium;s__unknown
GQ358512.1.1356	1	2	1	2	1	3	0	4	1	4	1	2	1	1	1	2	1	1	3	5	1	3	0	1	2	4	3	2	0	2	6	2	k__Bacteria;p__Firmicutes;c__Clostridia;o__Lachnospirales;f__Lachnospiraceae;g__Lachnospiraceae UCG-009;s__uncultured Lachnospiraceae bacterium
EU459704.1.1391	5	35	4	2	6	3	5	2	11	11	10	37	1	2	20	10	1	2	3	5	5	8	2	4	1	3	5	1	12	9	2	7	k__Bacteria;p__Firmicutes;c__Clostridia;o__Lachnospirales;f__Lachnospiraceae;g__Lachnoclostridium;s__uncultured bacterium
EF640145.1.1539	4	13	5	5	5	10	15	2	1	3	3	5	8	8	7	3	4	7	6	7	1	1	8	5	4	4	4	4	5	2	8	5	k__Bacteria;p__Firmicutes;c__Clostridia;o__Lachnospirales;f__Lachnospiraceae;g__Lachnospiraceae XPB1014 group;s__uncultured bacterium
GQ158494.1.1487	1	0	0	0	0	0	0	0	0	0	1	0	0	0	0	0	0	0	0	0	0	0	0	0	0	0	0	0	0	0	0	0	k__Bacteria;p__Proteobacteria;c__Gammaproteobacteria;o__Pseudomonadales;f__Moraxellaceae;g__Acinetobacter;s__uncultured bacterium
EU509654.1.1389	1	0	0	0	0	0	0	0	0	0	0	0	0	0	0	0	0	0	0	0	0	0	0	0	0	0	0	0	0	0	0	0	k__Bacteria;p__Firmicutes;c__Clostridia;o__Lachnospirales;f__Lachnospiraceae;g__A2;s__uncultured bacterium
GQ358507.1.1365	442	376	188	108	82	482	1083	283	864	161	458	189	108	200	265	131	148	98	575	62	11	250	48	80	22	31	346	50	7	6	74	6	k__Bacteria;p__Firmicutes;c__Clostridia;o__Oscillospirales;f__Oscillospiraceae;g__NK4A214 group;s__uncultured Ruminococcaceae bacterium
EU777422.1.1301	3	2	3	6	1	3	3	0	7	3	4	11	5	3	0	8	1	2	0	0	1	0	0	0	0	2	1	0	0	1	0	2	k__Bacteria;p__Firmicutes;c__Clostridia;o__Oscillospirales;f__Ruminococcaceae;g__Ruminococcus;s__uncultured bacterium
GQ448137.1.1392	1	0	1	0	1	1	2	2	1	0	0	1	1	0	1	0	0	2	0	0	0	1	0	0	1	1	1	0	1	0	2	0	k__Bacteria;p__Firmicutes;c__Clostridia;o__Lachnospirales;f__Lachnospiraceae;g__Lachnospiraceae NC2004 group;s__uncultured bacterium
HQ716467.1.1467	298	314	511	609	128	128	43	297	100	79	136	269	1317	86	240	1442	148	204	60	580	420	56	786	351	454	277	164	491	164	30	82	111	k__Bacteria;p__Bacteroidota;c__Bacteroidia;o__Bacteroidales;f__Prevotellaceae;g__Prevotellaceae NK3B31 group;s__uncultured bacterium
EU779379.1.1378	1	0	2	2	2	3	1	8	0	0	2	0	3	0	0	0	0	3	4	2	3	9	1	0	2	0	1	1	0	0	2	4	k__Bacteria;p__Firmicutes;c__Clostridia;o__Lachnospirales;f__Lachnospiraceae;g__Lachnospiraceae UCG-009;s__uncultured bacterium
EF030999.1.1511	6	24	15	24	12	26	70	103	10	96	45	38	56	15	73	63	41	60	43	152	31	2	39	62	81	62	10	55	10	7	66	20	k__Bacteria;p__Bacteroidota;c__Bacteroidia;o__Bacteroidales;f__Prevotellaceae;g__uncultured;s__uncultured bacterium
AB506386.1.1523	2	71	3	5	3	3	2	16	0	11	3	25	26	22	10	39	1	5	6	2	2	0	3	2	0	0	0	0	0	0	0	1	k__Bacteria;p__Firmicutes;c__Clostridia;o__Oscillospirales;f__Oscillospiraceae;g__Oscillospira;s__uncultured bacterium
EF097221.1.1433	1	0	0	0	0	0	0	0	0	0	0	0	1	1	0	0	0	0	0	0	0	0	0	0	0	0	1	0	0	1	0	0	k__Bacteria;p__Firmicutes;c__Bacilli;o__Lactobacillales;f__Lactobacillaceae;g__Limosilactobacillus;s__uncultured bacterium
HQ716472.1.1476	13	69	15	10	19	26	26	20	26	11	33	18	15	12	11	9	8	43	60	36	21	28	36	22	32	59	40	27	24	44	31	30	k__Bacteria;p__Firmicutes;c__Clostridia;o__Oscillospirales;f__Oscillospiraceae;g__Colidextribacter;s__uncultured bacterium
KF842117.1.1431	1	0	0	0	1	0	0	0	1	1	1	0	0	0	0	0	2	0	0	0	0	0	0	0	0	1	0	0	0	0	0	0	k__Bacteria;p__Bacteroidota;c__Bacteroidia;o__Bacteroidales;f__Prevotellaceae;g__Prevotella_9;s__uncultured bacterium
X77834.1.1422	1	0	0	1	0	0	0	0	0	0	0	0	1	0	0	0	0	1	0	0	0	2	0	0	0	0	0	0	0	0	0	0	k__Bacteria;p__Firmicutes;c__Clostridia;o__Clostridiales;f__Clostridiaceae;g__Clostridium sensu stricto 1;s__Clostridium butyricum
KF842122.1.1428	2	1	0	0	0	0	0	0	0	0	0	0	0	0	0	2	0	0	0	0	1	0	0	0	0	0	0	0	0	2	0	0	k__Bacteria;p__Bacteroidota;c__Bacteroidia;o__Bacteroidales;f__Prevotellaceae;g__Prevotella_9;s__uncultured bacterium
EU766057.1.1352	1	1	0	0	0	0	0	0	0	0	0	0	0	0	0	0	0	0	3	0	0	0	0	0	0	0	0	0	0	0	0	0	k__Bacteria;p__Firmicutes;c__Clostridia;o__Lachnospirales;f__Lachnospiraceae;g__uncultured;s__uncultured bacterium
EU777054.1.1329	1	2	0	2	0	0	0	0	0	0	0	0	1	1	0	0	0	0	2	0	0	0	0	0	0	2	0	0	0	0	0	1	k__Bacteria;p__Firmicutes;c__Clostridia;o__Oscillospirales;f__Ruminococcaceae;g__Ruminococcus;s__uncultured bacterium
DQ795979.1.1354	1	3	1	2	0	2	3	0	0	0	0	0	0	5	2	0	1	2	7	0	0	1	2	0	1	1	1	1	0	22	1	6	k__Bacteria;p__Firmicutes;c__Bacilli;o__Erysipelotrichales;f__Erysipelotrichaceae;g__Holdemanella;s__uncultured bacterium
EU469770.1.1296	7	0	5	8	6	3	1	2	1	0	0	0	2	2	1	2	2	10	1	12	6	5	6	4	4	2	9	4	3	0	3	1	k__Bacteria;p__Firmicutes;c__Clostridia;o__Christensenellales;f__Christensenellaceae;g__Christensenellaceae R-7 group;s__uncultured bacterium
EU465772.1.1371	3	1	1	0	1	1	2	1	1	1	1	0	3	5	1	2	1	0	1	3	2	2	0	0	1	6	3	2	2	4	9	6	k__Bacteria;p__Firmicutes;c__Clostridia;o__Oscillospirales;f__UCG-010;g__uncultured bacterium;s__unknown
HQ808128.1.1443	2	0	1	0	0	0	0	0	0	0	0	0	0	0	1	0	0	1	0	0	0	0	0	0	0	0	0	0	0	0	0	0	k__Bacteria;p__Firmicutes;c__Clostridia;o__Oscillospirales;f__Ruminococcaceae;g__UBA1819;s__uncultured organism
FJ681897.1.1390	10	0	0	2	1	2	1	8	4	1	0	1	6	2	1	5	1	1	3	3	1	1	3	2	2	10	3	10	3	16	5	14	k__Bacteria;p__Firmicutes;c__Clostridia;o__Lachnospirales;f__Lachnospiraceae;g__Lachnospiraceae NK4A136 group;s__uncultured bacterium
DQ904727.1.1491	1	0	0	0	0	0	1	1	0	0	0	1	1	0	0	0	0	1	1	0	0	0	0	1	0	0	0	0	0	0	0	1	k__Bacteria;p__Firmicutes;c__Clostridia;o__Oscillospirales;f__Oscillospiraceae;g__UCG-005;s__uncultured bacterium
EU463773.1.1383	2	2	0	2	0	0	5	1	2	2	0	1	2	0	0	0	0	1	0	0	0	2	1	0	0	1	1	1	0	1	4	1	k__Bacteria;p__Firmicutes;c__Clostridia;o__Oscillospirales;f__uncultured;g__uncultured bacterium;s__unknown
DQ796852.1.1382	5	2	5	5	1	6	2	2	6	6	3	11	1	6	2	1	3	3	1	3	4	7	2	6	0	2	13	2	1	0	2	2	k__Bacteria;p__Firmicutes;c__Clostridia;o__Lachnospirales;f__Lachnospiraceae;g__Lachnospiraceae NC2004 group;s__uncultured bacterium
EU468566.1.1252	3	24	17	8	42	14	23	5	26	2	15	3	5	0	13	4	11	37	61	37	29	24	14	14	55	16	20	14	4	2	58	28	k__Bacteria;p__Firmicutes;c__Clostridia;o__Oscillospirales;f__Oscillospiraceae;g__NK4A214 group;s__uncultured bacterium
EU471590.1.1383	360	27	46	47	245	28	92	46	276	54	178	72	43	57	164	132	51	13	47	61	7	22	15	13	14	80	57	69	11	49	19	31	k__Bacteria;p__Firmicutes;c__Clostridia;o__Lachnospirales;f__Lachnospiraceae;g__[Eubacterium] ruminantium group;s__uncultured bacterium
LC028741.1.1522	1	0	1	0	0	0	1	0	0	1	1	1	0	0	0	0	1	1	1	0	0	0	0	0	1	0	1	1	0	0	2	0	k__Bacteria;p__Firmicutes;c__Clostridia;o__Monoglobales;f__Monoglobaceae;g__Monoglobus;s__uncultured bacterium
HQ716504.1.1450	1	0	0	0	0	0	0	0	0	0	0	0	0	0	0	0	0	0	0	0	0	0	0	0	0	0	0	0	0	0	0	0	k__Bacteria;p__Firmicutes;c__Clostridia;o__Lachnospirales;f__Lachnospiraceae;g__Coprococcus;s__uncultured bacterium
EU472398.1.1378	1	2	0	0	0	0	0	0	0	0	0	0	0	1	0	0	0	1	0	0	0	0	0	0	0	0	0	0	0	0	0	0	k__Bacteria;p__Firmicutes;c__Clostridia;o__Oscillospirales;f__Oscillospiraceae;g__UCG-002;s__uncultured bacterium
EU464318.1.1388	1	2	0	0	0	4	0	1	0	2	2	0	0	0	0	1	2	1	2	0	1	1	0	2	1	0	0	1	0	0	2	0	k__Bacteria;p__Firmicutes;c__Clostridia;o__Oscillospirales;f__Oscillospiraceae;g__UCG-002;s__uncultured bacterium
EU465822.1.1386	10	4	6	5	1	2	2	5	3	0	0	2	7	1	0	0	9	16	18	3	9	1	0	6	6	3	1	3	2	4	12	10	k__Bacteria;p__Firmicutes;c__Clostridia;o__Oscillospirales;f__UCG-010;g__uncultured bacterium;s__unknown
EU773419.1.1378	4	2	0	0	1	3	20	0	0	5	0	0	0	2	0	1	2	2	1	2	4	2	4	2	3	7	3	5	6	2	4	18	k__Bacteria;p__Firmicutes;c__Clostridia;o__Oscillospirales;f__Oscillospiraceae;g__UCG-005;s__uncultured bacterium
EU775055.1.1377	1	1	0	0	0	1	0	0	0	0	0	0	0	0	0	0	0	2	1	1	1	0	0	0	0	0	0	0	0	0	0	0	k__Bacteria;p__Firmicutes;c__Clostridia;o__Lachnospirales;f__Lachnospiraceae;g__Lachnospiraceae FCS020 group;s__uncultured bacterium
FJ678896.1.1503	2	0	0	0	1	0	0	1	0	0	0	0	1	0	1	0	2	0	0	2	0	0	1	2	0	0	0	0	0	0	0	1	k__Bacteria;p__Bacteroidota;c__Bacteroidia;o__Bacteroidales;f__Prevotellaceae;g__Prevotella_9;s__uncultured bacterium
AB627729.1.1539	21	4	2	3	6	9	28	4	1	1	2	2	3	3	1	3	102	11	9	2	23	20	10	12	4	22	1	7	2	18	11	24	k__Bacteria;p__Firmicutes;c__Clostridia;o__Lachnospirales;f__Lachnospiraceae;g__[Eubacterium] xylanophilum group;s__uncultured bacterium
AF371681.1.1418	3	1	1	1	0	1	0	0	2	7	0	2	3	4	2	3	0	5	2	0	1	0	0	0	0	2	0	2	0	0	0	0	k__Bacteria;p__Firmicutes;c__Clostridia;o__Peptostreptococcales-Tissierellales;f__Anaerovoracaceae;g__Family XIII AD3011 group;s__uncultured bacterium
EU845426.1.1528	4	0	2	6	3	6	0	1	10	4	5	0	9	13	0	7	27	62	49	6	0	80	51	5	159	68	181	147	64	110	49	12	k__Bacteria;p__Firmicutes;c__Clostridia;o__Clostridia UCG-014;f__uncultured bacterium;g__unknown;s__unknown
EU778916.1.1376	3	0	0	0	0	0	0	1	0	0	0	0	0	0	0	0	2	2	0	0	1	0	0	7	0	3	4	3	3	1	0	4	k__Bacteria;p__Bacteroidota;c__Bacteroidia;o__Bacteroidales;f__Bacteroidaceae;g__Bacteroides;s__uncultured bacterium
EU774237.1.1396	363	162	429	328	834	294	33	410	175	241	132	376	88	52	163	286	268	112	139	116	692	535	99	192	307	402	136	615	666	408	39	439	k__Bacteria;p__Bacteroidota;c__Bacteroidia;o__Bacteroidales;f__Prevotellaceae;g__Prevotella;s__uncultured bacterium
GQ136461.1.1348	2	2	2	3	0	1	2	0	0	1	3	0	1	1	1	1	0	0	0	1	0	0	1	1	0	0	0	1	0	0	2	0	k__Bacteria;p__Firmicutes;c__Clostridia;o__Clostridiales;f__Clostridiaceae;g__Clostridium sensu stricto 1;s__uncultured bacterium
FJ681248.1.1404	34	11	4	4	2	7	0	5	7	8	5	2	8	17	23	26	26	6	17	37	38	1	3	7	2	31	2	42	29	22	6	155	k__Bacteria;p__Bacteroidota;c__Bacteroidia;o__Bacteroidales;f__Prevotellaceae;g__Prevotella_9;s__uncultured bacterium
EU468879.1.1331	1	0	0	0	0	1	0	0	0	1	0	0	0	0	0	0	0	2	1	1	1	0	0	2	0	1	1	1	0	0	1	2	k__Bacteria;p__Firmicutes;c__Clostridia;o__Oscillospirales;f__Oscillospiraceae;g__UCG-005;s__uncultured bacterium
DQ808798.1.1392	1	0	0	0	0	0	0	0	0	0	0	0	0	1	0	0	0	0	1	0	0	0	0	0	0	0	0	0	0	0	0	0	k__Bacteria;p__Firmicutes;c__Clostridia;o__Lachnospirales;f__Lachnospiraceae;g__[Eubacterium] eligens group;s__uncultured bacterium
JN187073.1.1478	1	0	0	0	0	0	0	0	0	0	0	0	0	0	0	0	0	0	0	0	0	0	0	0	0	0	0	0	0	0	0	0	k__Bacteria;p__Firmicutes;c__Clostridia;o__Oscillospirales;f__Ruminococcaceae;g__Faecalibacterium;s__uncultured bacterium
EU510625.1.1406	1	0	1	0	1	0	0	0	1	0	1	0	2	0	2	0	0	0	0	1	0	0	0	1	0	1	1	0	0	0	0	0	k__Bacteria;p__Bacteroidota;c__Bacteroidia;o__Bacteroidales;f__Muribaculaceae;g__uncultured bacterium;s__unknown
AB506373.1.1524	4	0	1	1	1	0	1	0	2	1	1	2	2	6	0	2	3	8	3	10	4	1	2	24	3	17	29	11	18	48	8	18	k__Bacteria;p__Firmicutes;c__Clostridia;o__Lachnospirales;f__Lachnospiraceae;g__Anaerostipes;s__uncultured bacterium
AB506368.1.1519	1	0	1	2	3	1	0	1	0	3	4	4	0	0	2	0	1	0	1	0	0	0	0	0	0	0	0	1	0	0	0	1	k__Bacteria;p__Planctomycetota;c__Planctomycetes;o__Pirellulales;f__Pirellulaceae;g__p-1088-a5 gut group;s__uncultured bacterium
HQ786303.1.1446	2	7	1	0	1	0	0	0	0	1	0	0	2	0	0	0	4	2	5	3	5	4	2	2	4	1	2	2	3	3	11	2	k__Bacteria;p__Firmicutes;c__Clostridia;o__Oscillospirales;f__Oscillospiraceae;g__Oscillibacter;s__uncultured organism
JF153317.1.1392	1	0	0	0	0	1	0	1	0	0	1	0	1	0	0	0	0	0	0	0	0	1	0	0	1	0	0	1	0	0	0	0	k__Bacteria;p__Firmicutes;c__Bacilli;o__Lactobacillales;f__Lactobacillaceae;g__Lactobacillus;s__uncultured bacterium
EU472385.1.1292	5	12	144	52	38	94	7	1	1	2	5	2	15	3	3	3	8	171	42	21	33	122	13	10	29	61	30	21	3	6	81	2	k__Bacteria;p__Firmicutes;c__Clostridia;o__Oscillospirales;f__Ruminococcaceae;g__Ruminococcus;s__uncultured bacterium
GU174143.1.1490	2	14	3	2	9	4	2	16	2	23	11	1	33	2	3	12	0	17	2	6	3	1	2	2	8	12	5	12	1	0	10	1	k__Bacteria;p__Firmicutes;c__Clostridia;o__Clostridia UCG-014;f__uncultured bacterium;g__unknown;s__unknown
DQ805705.1.1285	2	0	0	0	0	0	0	1	0	0	0	3	0	0	0	0	0	0	1	0	0	0	0	0	0	0	0	0	1	0	0	0	k__Bacteria;p__Firmicutes;c__Clostridia;o__Oscillospirales;f__Ruminococcaceae;g__Incertae Sedis;s__uncultured bacterium
FJ682071.1.1416	1	0	0	0	0	0	0	0	0	0	0	0	0	1	1	0	0	0	2	0	1	0	0	0	0	2	0	0	0	1	0	0	k__Bacteria;p__Firmicutes;c__Negativicutes;o__Veillonellales-Selenomonadales;f__Selenomonadaceae;g__Anaerovibrio;s__uncultured bacterium
EU779053.1.1399	1	0	0	0	1	0	0	0	0	0	0	0	0	0	0	4	0	0	0	0	0	1	0	0	0	0	0	0	0	1	0	0	k__Bacteria;p__Bacteroidota;c__Bacteroidia;o__Bacteroidales;f__Prevotellaceae;g__Prevotella_9;s__uncultured bacterium
FJ879382.1.1490	1	0	0	0	0	0	0	0	0	0	0	0	0	0	0	0	0	0	0	0	0	0	0	0	0	0	0	0	0	0	0	0	k__Bacteria;p__Firmicutes;c__Clostridia;o__Oscillospirales;f__Ruminococcaceae;g__Ruminococcus;s__uncultured bacterium
EU773406.1.1296	2	5	7	5	2	5	1	0	0	4	1	4	3	6	1	10	1	2	0	0	0	0	0	0	0	0	0	0	0	0	0	0	k__Bacteria;p__Firmicutes;c__Clostridia;o__Oscillospirales;f__[Eubacterium] coprostanoligenes group;g__uncultured bacterium;s__unknown
AM278259.1.1472	1	0	1	1	1	1	2	2	0	1	0	2	0	1	0	1	1	6	0	1	2	1	2	1	1	0	2	1	0	1	2	2	k__Bacteria;p__Firmicutes;c__Clostridia;o__Oscillospirales;f__Ruminococcaceae;g__Ruminococcus;s__uncultured bacterium
KX672661.1.1394	1	0	0	0	0	0	2	1	0	2	0	0	0	0	0	0	0	0	1	0	0	0	0	0	0	0	0	1	0	0	0	0	k__Bacteria;p__Firmicutes;c__Clostridia;o__Peptostreptococcales-Tissierellales;f__Anaerovoracaceae;g__Anaerovorax;s__uncultured Anaerovorax sp.
KF843185.1.1392	1	0	0	0	0	0	0	0	0	0	0	0	0	0	0	0	0	0	0	0	0	0	0	0	0	0	0	0	0	0	0	0	k__Bacteria;p__Firmicutes;c__Bacilli;o__Lactobacillales;f__Streptococcaceae;g__Streptococcus;s__uncultured bacterium
JQ188816.1.1362	3	0	0	0	0	0	0	0	0	0	0	1	0	0	0	2	0	0	0	0	0	0	0	0	0	0	0	1	0	0	0	0	k__Bacteria;p__Bacteroidota;c__Bacteroidia;o__Bacteroidales;f__Prevotellaceae;g__Prevotella_9;s__uncultured bacterium
AB614988.1.1484	1	0	0	0	1	4	0	2	1	0	0	0	2	0	0	0	4	1	0	1	4	3	0	0	1	3	0	0	3	3	4	1	k__Bacteria;p__Proteobacteria;c__Alphaproteobacteria;o__Rickettsiales;f__Mitochondria;g__uncultured rumen bacterium;s__unknown
EU475252.1.1404	4	4	2	3	0	1	0	0	0	0	2	1	1	2	3	4	4	0	2	1	2	0	0	0	0	1	2	1	1	3	0	0	k__Bacteria;p__Bacteroidota;c__Bacteroidia;o__Bacteroidales;f__Prevotellaceae;g__Prevotellaceae NK3B31 group;s__uncultured bacterium
KF843240.1.1389	2	0	0	0	0	0	0	0	1	0	0	0	0	1	0	1	0	0	0	0	0	1	0	1	0	0	0	0	0	0	0	0	k__Bacteria;p__Bacteroidota;c__Bacteroidia;o__Bacteroidales;f__Prevotellaceae;g__Prevotella_9;s__uncultured bacterium
EU530197.1.1411	1	0	0	0	0	0	0	0	0	0	0	0	0	0	0	0	0	0	0	0	0	0	0	0	0	0	0	0	0	0	0	0	k__Bacteria;p__Firmicutes;c__Clostridia;o__Lachnospirales;f__Lachnospiraceae;g__Lachnospiraceae ND3007 group;s__uncultured Clostridiales bacterium
JX096007.1.1204	1718	754	1420	1670	1238	5211	18	692	255	256	59	28	585	5732	129	188	813	1126	28	1575	1018	195	224	110	77	40	45	45	132	1178	43	1852	k__Bacteria;p__Firmicutes;c__Bacilli;o__Lactobacillales;f__Lactobacillaceae;g__Lactobacillus;s__uncultured bacterium
AF371676.1.1472	3	1	0	0	1	0	0	4	2	1	0	1	1	4	1	4	12	1	5	2	0	2	4	1	2	0	1	0	1	0	2	5	k__Bacteria;p__Firmicutes;c__Clostridia;o__Lachnospirales;f__Lachnospiraceae;g__[Eubacterium] xylanophilum group;s__uncultured bacterium
FJ848432.1.1477	4	0	0	0	0	1	0	0	0	0	0	0	0	0	0	0	0	1	0	0	0	3	0	0	1	1	4	2	1	2	0	0	k__Bacteria;p__Firmicutes;c__Clostridia;o__Oscillospirales;f__UCG-010;g__uncultured bacterium;s__unknown
FJ673391.1.1399	10	0	5	4	2	0	0	0	4	4	0	3	2	0	4	5	3	2	2	2	5	1	2	2	0	0	0	2	0	14	0	21	k__Bacteria;p__Bacteroidota;c__Bacteroidia;o__Bacteroidales;f__Prevotellaceae;g__Prevotella_9;s__uncultured bacterium
EU462193.1.1317	4	6	0	1	0	1	1	1	0	8	4	49	4	3	0	3	1	0	0	0	0	0	0	0	0	0	0	0	0	0	0	0	k__Bacteria;p__Bacteroidota;c__Bacteroidia;o__Bacteroidales;f__Prevotellaceae;g__Prevotella_7;s__uncultured bacterium
EF096898.1.1401	64	383	71	70	64	38	67	157	20	34	33	28	115	16	80	40	139	184	198	103	93	71	86	57	210	157	13	35	58	132	331	97	k__Bacteria;p__Firmicutes;c__Clostridia;o__Oscillospirales;f__Oscillospiraceae;g__Oscillibacter;s__uncultured bacterium
EU469752.1.1368	1	0	1	1	0	0	1	0	0	0	0	0	0	0	0	0	0	1	0	2	0	0	0	0	0	0	1	0	0	1	1	0	k__Bacteria;p__Firmicutes;c__Clostridia;o__Oscillospirales;f__Oscillospiraceae;g__UCG-005;s__uncultured bacterium
EU471617.1.1379	1	0	4	1	3	4	4	3	1	0	1	1	1	1	0	1	0	1	5	1	1	1	0	0	1	1	5	2	3	0	3	0	k__Bacteria;p__Firmicutes;c__Clostridia;o__Oscillospirales;f__Oscillospiraceae;g__NK4A214 group;s__uncultured bacterium
EF098316.1.1401	1	0	0	0	0	0	0	0	0	0	0	0	1	0	0	0	0	0	0	0	0	0	0	0	0	0	0	0	0	0	0	0	k__Bacteria;p__Bacteroidota;c__Bacteroidia;o__Bacteroidales;f__Muribaculaceae;g__uncultured bacterium;s__unknown
EU775668.1.1371	1	0	2	1	0	0	1	0	0	0	0	0	0	0	0	2	0	0	0	2	0	1	1	1	1	1	0	2	0	0	1	0	k__Bacteria;p__Firmicutes;c__Clostridia;o__Clostridiales;f__Clostridiaceae;g__Clostridium sensu stricto 1;s__uncultured bacterium
AM183074.1.1431	2	17	5	5	5	7	15	13	3	6	9	6	6	1	4	1	7	14	22	17	3	13	14	5	11	6	8	0	9	6	18	3	k__Bacteria;p__Firmicutes;c__Clostridia;o__Oscillospirales;f__Ruminococcaceae;g__uncultured;s__uncultured bacterium
LC028668.1.1525	1	0	1	0	0	0	0	0	0	0	0	0	0	1	0	0	0	0	0	1	0	0	0	0	0	0	0	0	0	0	0	0	k__Bacteria;p__Firmicutes;c__Clostridia;o__Oscillospirales;f__Oscillospiraceae;g__UCG-005;s__uncultured bacterium
HQ716441.1.1447	6	1	4	1	1	15	5	6	0	3	2	0	4	3	2	10	2	13	3	9	15	16	5	7	2	10	5	6	2	8	3	4	k__Bacteria;p__Bacteroidota;c__Bacteroidia;o__Bacteroidales;f__Rikenellaceae;g__Rikenellaceae RC9 gut group;s__uncultured bacterium
EU774219.1.1378	1	0	0	0	0	1	0	0	0	0	0	0	0	0	0	0	0	0	0	0	0	0	0	0	0	0	0	0	0	0	0	0	k__Bacteria;p__Firmicutes;c__Clostridia;o__Lachnospirales;f__Lachnospiraceae;g__Lachnospiraceae NC2004 group;s__uncultured bacterium
DQ796784.1.1393	1	0	0	1	0	1	1	1	0	1	0	0	0	1	0	1	1	2	3	1	0	1	0	0	1	1	0	1	0	0	0	2	k__Bacteria;p__Firmicutes;c__Clostridia;o__Lachnospirales;f__Lachnospiraceae;g__[Ruminococcus] gauvreauii group;s__uncultured bacterium
AB506355.1.1505	21	106	13	11	41	57	112	2	41	27	37	18	25	42	15	25	36	62	54	47	38	42	45	51	54	71	139	32	135	73	88	59	k__Bacteria;p__Firmicutes;c__Clostridia;o__Oscillospirales;f__Oscillospiraceae;g__UCG-005;s__uncultured bacterium
DQ806210.1.1390	3	0	0	0	0	0	0	0	0	0	0	0	0	0	0	0	1	0	0	0	0	0	1	0	0	0	4	0	0	1	1	0	k__Bacteria;p__Firmicutes;c__Clostridia;o__Lachnospirales;f__Lachnospiraceae;g__Agathobacter;s__uncultured bacterium
AB272335.1.1200	6	1	4	5	8	17	7	1	5	1	2	1	7	4	0	1	2	6	9	7	3	0	4	4	4	8	5	2	3	5	3	4	k__Bacteria;p__Proteobacteria;c__Alphaproteobacteria;o__Rhizobiales;f__Xanthobacteraceae;g__Bradyrhizobium;s__Bradyrhizobium elkanii
EU777041.1.1378	1	1	1	0	0	0	2	0	4	2	2	0	1	0	0	0	0	0	0	0	0	0	0	0	0	1	1	0	0	0	1	0	k__Bacteria;p__Firmicutes;c__Clostridia;o__Christensenellales;f__Christensenellaceae;g__Christensenellaceae R-7 group;s__uncultured bacterium
JX094975.1.1405	4	1	17	14	0	0	4	2	22	1	14	1	7	1	0	0	4	8	31	5	8	8	2	4	16	8	3	3	6	2	5	2	k__Bacteria;p__Firmicutes;c__Clostridia;o__Monoglobales;f__Monoglobaceae;g__Monoglobus;s__uncultured bacterium
FJ440093.1.1458	2	0	0	0	0	0	0	0	0	0	0	0	0	0	0	4	0	0	0	0	0	0	0	0	0	0	0	0	0	0	0	0	k__Bacteria;p__Bacteroidota;c__Bacteroidia;o__Bacteroidales;f__Prevotellaceae;g__Alloprevotella;s__uncultured Prevotellaceae bacterium
AF371713.1.1427	17	12	4	19	29	16	20	9	4	9	6	16	23	80	8	54	160	43	13	49	41	63	67	63	65	73	189	179	121	57	23	23	k__Bacteria;p__Actinobacteriota;c__Coriobacteriia;o__Coriobacteriales;f__uncultured;g__uncultured bacterium;s__unknown
EU466186.1.1400	3	3	1	1	3	1	2	2	3	0	1	2	0	0	1	1	0	2	3	2	2	0	0	2	2	0	0	1	0	1	2	0	k__Bacteria;p__Firmicutes;c__Clostridia;o__Oscillospirales;f__Oscillospiraceae;g__uncultured;s__uncultured bacterium
EU778535.1.1396	3	3	4	2	3	11	22	5	0	3	5	1	3	12	6	3	2	5	20	18	16	3	18	11	3	11	27	13	7	39	11	13	k__Bacteria;p__Firmicutes;c__Bacilli;o__Erysipelotrichales;f__Erysipelotrichaceae;g__uncultured;s__uncultured bacterium
FJ681866.1.1415	1	0	0	0	0	0	0	0	0	0	0	0	0	0	0	0	1	0	0	1	0	0	0	0	0	0	0	0	0	0	1	0	k__Bacteria;p__Firmicutes;c__Clostridia;o__Lachnospirales;f__Lachnospiraceae;g__uncultured;s__uncultured bacterium
FJ680422.1.1374	2	1	1	0	0	0	0	5	1	0	1	0	1	0	1	0	2	3	3	2	2	2	2	1	3	2	2	2	2	2	5	0	k__Bacteria;p__Firmicutes;c__Bacilli;o__Erysipelotrichales;f__uncultured;g__uncultured bacterium;s__unknown
JQ187304.1.1362	5	0	0	0	0	0	0	0	2	0	0	0	1	0	0	3	0	1	0	1	0	0	0	0	0	2	0	2	0	1	0	0	k__Bacteria;p__Bacteroidota;c__Bacteroidia;o__Bacteroidales;f__Prevotellaceae;g__Prevotella_9;s__uncultured bacterium
EU775292.1.1293	2	4	5	7	9	6	2	2	2	2	2	4	11	0	6	6	3	3	1	2	4	2	7	2	1	2	2	1	3	15	1	1	k__Bacteria;p__Firmicutes;c__Clostridia;o__Christensenellales;f__Christensenellaceae;g__Christensenellaceae R-7 group;s__uncultured bacterium
EU776836.1.1286	24	26	5	4	0	4	1	2	1	14	2	7	46	7	26	19	0	9	25	11	0	10	12	2	0	35	8	42	8	67	2	1	k__Bacteria;p__Firmicutes;c__Clostridia;o__Oscillospirales;f__Ruminococcaceae;g__Fournierella;s__uncultured bacterium
DQ800513.1.1365	2	0	1	0	0	0	1	1	2	0	0	0	0	0	0	0	1	0	0	0	0	0	0	0	0	2	0	0	0	0	0	0	k__Bacteria;p__Firmicutes;c__Clostridia;o__Peptostreptococcales-Tissierellales;f__Peptostreptococcaceae;g__Terrisporobacter;s__uncultured bacterium
JX644378.1.1443	2	0	3	1	0	3	3	0	5	2	0	0	1	2	0	1	0	2	2	5	2	4	2	0	0	2	2	1	1	1	2	2	k__Bacteria;p__Proteobacteria;c__Alphaproteobacteria;o__Rhizobiales;f__Rhizobiaceae;g__Mesorhizobium;s__uncultured bacterium
FJ368628.1.1395	27	0	0	1	0	5	1	0	1	0	0	0	3	1	0	3	6	2	22	2	5	4	3	0	0	8	5	26	4	37	22	68	k__Bacteria;p__Firmicutes;c__Clostridia;o__Lachnospirales;f__Lachnospiraceae;g__Blautia;s__uncultured bacterium
FN668375.4306350.4307682	1	0	0	0	0	0	0	0	0	0	0	0	0	0	0	0	0	0	0	0	0	0	0	0	0	0	0	0	0	0	0	0	k__Bacteria;p__Firmicutes;c__Clostridia;o__Peptostreptococcales-Tissierellales;f__Peptostreptococcaceae;g__Clostridioides;s__Clostridioides difficile M68
GQ358400.1.1232	1	0	0	0	0	0	0	2	0	0	0	0	0	0	0	0	0	1	1	0	1	0	0	2	0	1	0	0	2	0	1	0	k__Bacteria;p__Bacteroidota;c__Bacteroidia;o__Bacteroidales;f__Prevotellaceae;g__Prevotellaceae UCG-003;s__uncultured Bacteroidales bacterium
FJ848414.1.1483	1	0	0	0	0	0	2	0	0	0	0	0	0	0	0	0	0	0	0	2	1	0	1	0	0	1	1	0	1	0	1	2	k__Bacteria;p__Firmicutes;c__Clostridia;o__Oscillospirales;f__Oscillospiraceae;g__UCG-005;s__uncultured bacterium
DQ793636.1.1392	1	1	1	1	0	1	0	0	0	1	2	0	0	0	0	1	0	0	0	0	0	0	0	0	0	0	0	0	0	0	0	0	k__Bacteria;p__Firmicutes;c__Clostridia;o__Oscillospirales;f__[Eubacterium] coprostanoligenes group;g__uncultured bacterium;s__unknown
EF096304.1.1402	6	8	5	4	2	4	22	18	20	0	11	4	7	2	10	3	3	10	13	6	1	4	4	9	7	3	6	0	2	5	8	1	k__Bacteria;p__Firmicutes;c__Clostridia;o__Oscillospirales;f__Oscillospiraceae;g__uncultured;s__uncultured bacterium
GQ159581.1.1479	1	0	0	0	0	0	0	1	0	0	0	0	2	0	0	0	0	0	0	0	0	0	0	0	0	0	0	0	0	0	1	0	k__Bacteria;p__Bacteroidota;c__Bacteroidia;o__Bacteroidales;f__Prevotellaceae;g__Prevotella_9;s__uncultured bacterium
HQ716110.1.1452	893	329	564	605	267	125	63	263	224	263	221	411	966	157	566	1850	421	226	86	150	187	65	426	476	251	157	159	224	214	88	62	62	k__Bacteria;p__Bacteroidota;c__Bacteroidia;o__Bacteroidales;f__Prevotellaceae;g__Prevotellaceae NK3B31 group;s__uncultured bacterium
EF402071.1.1478	4	0	0	0	0	1	0	0	0	0	0	0	0	2	1	0	1	2	0	2	1	4	2	4	0	9	5	4	0	0	0	2	k__Bacteria;p__Firmicutes;c__Clostridia;o__Oscillospirales;f__Ruminococcaceae;g__uncultured;s__uncultured bacterium
GQ449169.1.1383	4	3	4	11	2	3	3	9	2	4	9	13	4	7	7	11	3	1	2	1	5	3	4	2	4	3	1	2	5	30	1	2	k__Bacteria;p__Bacteroidota;c__Bacteroidia;o__Bacteroidales;f__Prevotellaceae;g__uncultured;s__uncultured bacterium
AM183061.1.1440	1	0	0	0	0	0	0	0	0	0	0	0	0	0	0	0	0	0	0	0	0	0	0	0	0	0	0	0	0	0	0	0	k__Bacteria;p__Firmicutes;c__Clostridia;o__Clostridiales;f__Clostridiaceae;g__Clostridium sensu stricto 1;s__uncultured bacterium
DQ797584.1.1389	1	0	0	0	0	1	0	2	0	0	0	0	1	0	0	1	0	2	3	0	0	1	0	1	1	1	0	0	2	2	2	1	k__Bacteria;p__Firmicutes;c__Clostridia;o__Lachnospirales;f__Lachnospiraceae;g__[Ruminococcus] torques group;s__uncultured bacterium
EF603178.1.1477	1	0	0	0	0	0	0	0	0	0	0	0	0	0	0	0	0	0	0	0	0	0	0	0	0	0	0	0	0	0	0	0	k__Bacteria;p__Firmicutes;c__Clostridia;o__Oscillospirales;f__Oscillospiraceae;g__uncultured;s__uncultured bacterium
EU772212.1.1389	1	4	2	2	5	2	15	4	2	3	3	2	0	3	3	1	0	6	3	4	2	2	0	0	3	2	2	2	2	0	6	1	k__Bacteria;p__Firmicutes;c__Clostridia;o__Christensenellales;f__Christensenellaceae;g__Christensenellaceae R-7 group;s__uncultured bacterium
AB506342.1.1507	1	29	4	6	3	2	1	0	0	21	1	22	19	4	31	86	2	2	6	7	2	1	3	3	4	6	5	2	2	11	16	1	k__Bacteria;p__Firmicutes;c__Clostridia;o__Oscillospirales;f__Oscillospiraceae;g__UCG-005;s__uncultured bacterium
EU472422.1.1397	1	9	1	3	1	5	2	0	2	1	3	0	0	0	2	3	0	2	2	0	0	0	0	1	2	1	1	0	0	0	1	1	k__Bacteria;p__Firmicutes;c__Clostridia;o__Oscillospirales;f__Oscillospiraceae;g__UCG-002;s__uncultured bacterium
FJ506882.1.1374	2	6	1	0	0	0	1	0	0	0	0	0	0	3	0	0	5	0	0	2	0	1	0	0	1	0	0	0	1	21	1	20	k__Bacteria;p__Firmicutes;c__Clostridia;o__Lachnospirales;f__Lachnospiraceae;g__uncultured;s__uncultured bacterium
FPLO01006670.17.1520	1	0	0	0	2	0	0	0	0	0	0	0	0	0	0	1	0	0	1	0	0	0	0	0	0	0	0	0	0	0	0	0	k__Bacteria;p__Firmicutes;c__Clostridia;o__Christensenellales;f__Christensenellaceae;g__Christensenellaceae R-7 group;s__metagenome
FJ679733.1.1507	14	3	0	1	3	12	0	9	3	1	13	0	2	0	26	14	26	28	41	3	11	17	7	5	18	5	12	11	1	39	0	11	k__Bacteria;p__Bacteroidota;c__Bacteroidia;o__Bacteroidales;f__Prevotellaceae;g__Alloprevotella;s__uncultured bacterium
EU779335.1.1377	1	0	0	0	0	0	0	0	0	0	0	0	1	0	0	0	0	1	0	0	0	0	0	0	2	0	0	0	0	0	0	0	k__Bacteria;p__Firmicutes;c__Clostridia;o__Oscillospirales;f__Oscillospiraceae;g__NK4A214 group;s__uncultured bacterium
EU475497.1.1398	1	0	1	1	1	0	1	0	0	0	0	0	0	0	1	3	1	4	1	1	0	1	0	2	0	4	0	1	1	0	2	1	k__Bacteria;p__Firmicutes;c__Clostridia;o__Monoglobales;f__Monoglobaceae;g__Monoglobus;s__uncultured bacterium
GQ134113.1.1370	3	2	2	7	3	2	22	2	6	12	7	6	1	10	29	1	2	2	3	7	1	2	0	2	3	3	2	5	6	3	0	10	k__Bacteria;p__Firmicutes;c__Clostridia;o__Clostridiales;f__Clostridiaceae;g__Clostridium sensu stricto 1;s__uncultured bacterium
EU779290.1.1389	1	0	0	0	0	0	0	0	0	0	0	0	0	2	0	1	1	0	2	1	0	0	3	0	0	0	2	0	0	0	0	0	k__Bacteria;p__Firmicutes;c__Clostridia;o__Lachnospirales;f__Lachnospiraceae;g__Lachnospiraceae UCG-001;s__uncultured bacterium
HQ740182.1.1457	1	4	2	1	0	4	3	5	0	1	2	1	0	3	6	1	3	2	5	5	1	11	3	5	3	11	2	5	5	5	9	2	k__Bacteria;p__Firmicutes;c__Clostridia;o__uncultured;f__uncultured organism;g__unknown;s__unknown
AB559589.1.1524	1	3	1	1	0	0	0	1	0	2	0	1	0	2	0	0	0	1	3	1	1	1	0	0	0	0	0	0	0	3	0	2	k__Bacteria;p__Firmicutes;c__Clostridia;o__Lachnospirales;f__Lachnospiraceae;g__Lachnospiraceae FCS020 group;s__uncultured bacterium
KM200414.1.1592	1	0	0	0	0	0	0	0	0	0	0	0	1	0	0	0	0	0	0	0	0	0	0	0	0	0	0	0	0	0	0	0	k__Bacteria;p__Firmicutes;c__Clostridia;o__Lachnospirales;f__Lachnospiraceae;g__Mobilitalea;s__uncultured Lachnospiraceae bacterium
DQ795940.1.1405	1	0	1	3	0	0	0	1	1	0	0	1	0	1	0	1	1	0	1	0	0	0	0	1	0	0	0	1	0	2	0	0	k__Bacteria;p__Bacteroidota;c__Bacteroidia;o__Bacteroidales;f__Prevotellaceae;g__Prevotella_9;s__uncultured bacterium
EU454989.1.1423	1	0	2	2	1	0	0	0	0	0	2	1	1	0	0	0	1	1	0	0	2	2	2	2	2	1	1	0	1	2	1	2	k__Bacteria;p__Firmicutes;c__Bacilli;o__Lactobacillales;f__Lactobacillaceae;g__Limosilactobacillus;s__uncultured bacterium
DQ824128.1.1389	1	2	0	2	0	1	0	9	0	0	0	0	2	7	0	4	2	1	1	1	0	1	0	0	0	1	1	0	1	3	0	7	k__Bacteria;p__Firmicutes;c__Clostridia;o__Lachnospirales;f__Lachnospiraceae;g__Lachnospiraceae ND3007 group;s__uncultured bacterium
EU776823.1.1343	43	136	48	56	57	53	64	40	48	45	60	29	67	167	22	90	209	99	49	148	184	156	189	119	80	528	284	269	277	408	202	265	k__Bacteria;p__Firmicutes;c__Clostridia;o__Lachnospirales;f__Lachnospiraceae;g__[Eubacterium] oxidoreducens group;s__uncultured bacterium
HQ716655.1.1302	5	9	5	1	4	1	10	2	0	5	4	0	2	7	0	3	0	2	0	2	3	0	2	2	4	0	3	2	2	0	4	1	k__Bacteria;p__Firmicutes;c__Clostridia;o__Peptococcales;f__Peptococcaceae;g__uncultured;s__uncultured bacterium
AB615139.1.1491	2	3	1	2	1	1	0	75	4	1	1	2	1	1	0	0	0	1	1	1	4	1	3	3	2	2	0	3	0	0	3	2	k__Bacteria;p__Bacteroidota;c__Bacteroidia;o__Bacteroidales;f__Prevotellaceae;g__Prevotellaceae UCG-003;s__uncultured rumen bacterium
EU454363.1.1392	1	0	0	0	0	0	0	0	0	0	0	0	0	0	0	0	0	0	0	0	0	0	0	0	0	0	0	0	0	0	0	0	k__Bacteria;p__Firmicutes;c__Clostridia;o__Lachnospirales;f__Lachnospiraceae;g__Lachnospiraceae NK4A136 group;s__uncultured bacterium
EU776768.1.1402	1	0	0	0	0	0	0	0	0	0	0	0	8	0	0	11	0	0	0	0	0	0	0	0	0	0	1	1	0	0	0	0	k__Bacteria;p__Bacteroidota;c__Bacteroidia;o__Bacteroidales;f__Prevotellaceae;g__Prevotella_9;s__uncultured bacterium
GQ449211.1.1357	1	0	0	0	0	0	0	0	0	0	0	0	1	0	0	0	0	0	1	0	0	0	0	0	0	0	0	0	0	0	1	0	k__Bacteria;p__Proteobacteria;c__Alphaproteobacteria;o__Rhodospirillales;f__uncultured;g__uncultured bacterium;s__unknown
JN559502.1.1494	2	9	10	7	2	0	0	1	6	0	18	2	10	1	1	17	21	2	1	1	0	0	0	2	0	1	0	1	0	3	0	36	k__Bacteria;p__Bacteroidota;c__Bacteroidia;o__Bacteroidales;f__Prevotellaceae;g__Alloprevotella;s__uncultured bacterium
AF371582.1.1421	5	1	2	1	2	2	0	6	0	1	0	1	2	0	0	7	15	2	16	7	7	2	2	4	4	18	12	26	9	16	15	40	k__Bacteria;p__Firmicutes;c__Clostridia;o__Lachnospirales;f__Lachnospiraceae;g__Lachnospiraceae NK4A136 group;s__uncultured bacterium
JX095389.1.1403	1	0	0	0	0	0	0	0	0	0	0	0	1	0	0	1	0	0	0	1	1	4	1	2	0	1	2	1	3	8	18	51	k__Bacteria;p__Firmicutes;c__Clostridia;o__Lachnospirales;f__Lachnospiraceae;g__Lachnospiraceae UCG-003;s__uncultured bacterium
HM008785.1.1368	13	0	0	0	0	0	0	1	3	0	0	0	0	0	0	0	2	0	29	1	1	0	4	0	1	2	4	1	8	14	6	31	k__Bacteria;p__Firmicutes;c__Clostridia;o__Lachnospirales;f__Lachnospiraceae;g__Agathobacter;s__uncultured bacterium
EU779317.1.1373	6	0	4	1	1	0	1	0	0	0	2	0	8	0	0	1	1	5	1	1	0	0	1	0	2	22	0	47	3	3	0	0	k__Bacteria;p__Firmicutes;c__Clostridia;o__Oscillospirales;f__[Eubacterium] coprostanoligenes group;g__uncultured bacterium;s__unknown
KF843399.1.1348	1	0	0	0	0	0	0	0	0	0	0	0	0	0	0	0	0	0	0	0	0	0	0	0	0	1	0	0	0	0	0	0	k__Bacteria;p__Bacteroidota;c__Bacteroidia;o__Bacteroidales;f__Prevotellaceae;g__Prevotella_9;s__uncultured bacterium
FJ678529.1.1507	3	0	1	0	0	0	0	0	0	0	0	0	0	0	2	1	2	0	2	1	2	0	0	0	2	2	0	2	0	0	0	2	k__Bacteria;p__Bacteroidota;c__Bacteroidia;o__Bacteroidales;f__Prevotellaceae;g__Prevotella_9;s__uncultured bacterium
AJ291746.1.1317	1	0	0	0	0	0	0	0	0	0	0	0	0	0	0	0	0	0	0	0	0	0	0	0	0	0	0	0	0	0	0	0	k__Bacteria;p__Firmicutes;c__Clostridia;o__Peptostreptococcales-Tissierellales;f__Peptostreptococcaceae;g__Terrisporobacter;s__Terrisporobacter glycolicus
GQ449206.1.1387	1	0	0	0	0	0	0	1	0	0	0	0	0	0	0	0	0	1	0	0	0	0	0	0	0	0	0	0	0	0	0	0	k__Bacteria;p__Bacteroidota;c__Bacteroidia;o__Bacteroidales;f__Muribaculaceae;g__uncultured bacterium;s__unknown
EU774456.1.1391	1	1	1	0	1	3	3	5	0	4	3	3	2	0	0	0	2	0	1	0	0	1	0	0	0	1	0	1	2	2	1	1	k__Bacteria;p__Firmicutes;c__Clostridia;o__Lachnospirales;f__Lachnospiraceae;g__Lachnospiraceae NK4A136 group;s__uncultured bacterium
EU473485.1.1394	4	1	1	1	2	2	1	2	1	0	1	0	0	1	2	0	2	2	1	2	0	1	1	1	1	1	1	1	0	0	0	1	k__Bacteria;p__Bacteroidota;c__Bacteroidia;o__Bacteroidales;f__Rikenellaceae;g__Rikenellaceae RC9 gut group;s__uncultured bacterium
EU779267.1.1375	1	0	0	0	0	0	0	0	0	0	0	0	0	0	0	0	0	0	0	0	0	0	0	0	0	0	0	0	0	0	0	0	k__Bacteria;p__Firmicutes;c__Clostridia;o__Oscillospirales;f__UCG-011;g__uncultured bacterium;s__unknown
GQ157859.1.1440	4	1	0	1	2	4	0	6	1	0	0	0	2	2	0	0	2	2	1	1	7	0	0	2	2	4	0	2	3	2	7	0	k__Bacteria;p__Firmicutes;c__Clostridia;o__Clostridia vadinBB60 group;f__uncultured bacterium;g__unknown;s__unknown
AM500796.1.1489	4	5	2	0	2	3	5	2	2	1	3	1	0	2	1	0	0	1	1	0	0	0	0	0	0	0	0	0	0	0	0	0	k__Bacteria;p__Firmicutes;c__Clostridia;o__Oscillospirales;f__Oscillospiraceae;g__NK4A214 group;s__uncultured bacterium
DQ803925.1.1280	7	0	0	0	0	1	0	2	0	0	1	1	2	1	0	3	5	1	3	2	1	0	0	4	0	17	7	14	3	13	3	14	k__Bacteria;p__Firmicutes;c__Clostridia;o__Lachnospirales;f__Lachnospiraceae;g__[Eubacterium] xylanophilum group;s__uncultured bacterium
EU475166.1.1396	6	45	16	22	1	11	17	64	1	16	2	2	21	72	12	20	34	52	52	69	14	107	85	82	47	85	53	63	59	51	66	36	k__Bacteria;p__Bacteroidota;c__Bacteroidia;o__Bacteroidales;f__Rikenellaceae;g__Rikenellaceae RC9 gut group;s__uncultured bacterium
DQ800064.1.1293	6	3	2	2	0	6	3	2	2	1	1	4	1	1	0	0	6	4	8	2	4	1	3	5	3	2	7	3	0	2	4	0	k__Bacteria;p__Firmicutes;c__Clostridia;o__Lachnospirales;f__Lachnospiraceae;g__Roseburia;s__uncultured bacterium
HM829204.1.1345	1	0	0	1	0	0	0	0	0	0	0	0	0	0	0	0	1	0	0	1	0	1	0	0	0	2	0	1	4	6	1	0	k__Bacteria;p__Firmicutes;c__Clostridia;o__Clostridia UCG-014;f__uncultured bacterium;g__unknown;s__unknown
HQ792703.1.1441	1	2	0	0	0	0	0	0	0	0	0	0	0	0	0	0	0	0	0	0	0	0	0	0	0	0	0	0	0	0	0	0	k__Bacteria;p__Firmicutes;c__Clostridia;o__Oscillospirales;f__Oscillospiraceae;g__UCG-002;s__uncultured organism
JX475103.1.1446	2	0	0	0	0	0	0	0	14	1	1	0	2	0	0	0	0	0	0	0	0	0	0	0	0	0	0	0	0	0	0	0	k__Bacteria;p__Proteobacteria;c__Gammaproteobacteria;o__Burkholderiales;f__Oxalobacteraceae;g__Janthinobacterium;s__Aquaspirillum arcticum
AF371577.1.1441	3	2	8	8	2	4	4	0	0	5	3	2	3	2	2	1	7	10	38	21	32	161	4	35	85	62	45	27	10	26	93	5	k__Bacteria;p__Firmicutes;c__Clostridia;o__Lachnospirales;f__Lachnospiraceae;g__Lachnospiraceae NK4A136 group;s__uncultured bacterium
AB506319.1.1532	3	9	48	29	59	51	70	54	5	3	3	5	3	0	5	4	15	170	34	59	23	338	55	51	124	10	23	2	18	10	54	10	k__Bacteria;p__Firmicutes;c__Clostridia;o__Lachnospirales;f__Lachnospiraceae;g__Lachnospiraceae AC2044 group;s__uncultured bacterium
FJ684702.1.1403	43	32	32	57	32	19	2	2	3	36	15	29	20	2	85	25	61	2	26	0	49	16	2	7	0	5	18	15	32	71	2	18	k__Bacteria;p__Bacteroidota;c__Bacteroidia;o__Bacteroidales;f__Prevotellaceae;g__Prevotellaceae NK3B31 group;s__uncultured bacterium
EU451528.1.1427	1	0	0	2	0	0	0	0	0	1	0	0	1	0	0	0	0	0	0	1	0	0	0	0	0	0	0	0	0	0	0	0	k__Bacteria;p__Firmicutes;c__Bacilli;o__Lactobacillales;f__Lactobacillaceae;g__Limosilactobacillus;s__uncultured bacterium
GQ491319.1.1359	1	0	0	1	0	0	0	0	0	0	0	0	0	0	0	0	0	1	1	0	0	2	0	0	0	2	0	0	0	0	2	0	k__Bacteria;p__Firmicutes;c__Clostridia;o__Lachnospirales;f__Lachnospiraceae;g__Lachnoclostridium;s__uncultured bacterium
EU777305.1.1341	1	0	0	1	0	0	0	1	0	1	0	0	2	1	0	1	5	0	1	0	1	1	0	1	0	0	0	0	0	1	2	0	k__Bacteria;p__Firmicutes;c__Clostridia;o__Monoglobales;f__Monoglobaceae;g__Monoglobus;s__uncultured bacterium
JQ187849.1.1361	1	0	0	0	0	0	0	0	0	0	1	0	0	0	0	0	0	0	0	0	0	0	0	0	1	0	0	2	0	0	0	0	k__Bacteria;p__Bacteroidota;c__Bacteroidia;o__Bacteroidales;f__Muribaculaceae;g__uncultured bacterium;s__unknown
FJ679329.1.1421	5	1	0	1	1	0	0	1	0	5	0	10	0	2	0	0	2	0	0	1	2	1	1	0	1	0	1	0	0	9	0	31	k__Bacteria;p__Bacteroidota;c__Bacteroidia;o__Bacteroidales;f__Prevotellaceae;g__uncultured;s__uncultured bacterium
EU794083.1.1439	1	0	0	0	0	0	0	1	0	0	0	0	1	0	0	1	1	0	0	0	0	1	0	0	0	1	0	0	0	0	1	0	k__Bacteria;p__Firmicutes;c__Clostridia;o__Peptostreptococcales-Tissierellales;f__Anaerovoracaceae;g__Family XIII AD3011 group;s__uncultured Clostridiales Family XIII bacterium
GU559758.1.1391	1	0	0	0	0	0	0	0	0	0	0	0	0	0	0	0	0	0	1	0	0	0	0	0	0	0	0	0	0	0	0	0	k__Bacteria;p__Firmicutes;c__Clostridia;o__Oscillospirales;f__Oscillospiraceae;g__Oscillibacter;s__uncultured bacterium
FJ676785.1.1427	41	57	22	28	48	15	7	2	9	10	3	78	2	9	14	35	30	63	18	1	8	5	7	27	5	10	10	18	7	18	4	6	k__Bacteria;p__Bacteroidota;c__Bacteroidia;o__Bacteroidales;f__Prevotellaceae;g__Alloprevotella;s__uncultured bacterium
CP016332.3453492.3455012	1	1	0	0	0	0	0	0	0	1	0	0	0	0	0	0	0	1	0	0	0	0	0	0	0	0	0	0	1	2	1	0	k__Bacteria;p__Firmicutes;c__Clostridia;o__Clostridiales;f__Clostridiaceae;g__Clostridium sensu stricto 1;s__Clostridium butyricum
JX218259.1.1488	1	0	0	0	0	0	0	1	0	0	0	0	0	0	0	0	0	0	0	0	0	0	0	0	0	1	0	0	0	0	0	0	k__Bacteria;p__Firmicutes;c__Clostridia;o__Oscillospirales;f__UCG-010;g__uncultured rumen bacterium;s__unknown
EU457780.1.1313	1	0	0	0	0	0	0	0	0	0	0	0	1	0	0	0	0	0	0	1	2	2	0	1	0	0	0	2	0	0	0	0	k__Bacteria;p__Firmicutes;c__Bacilli;o__Lactobacillales;f__Lactobacillaceae;g__Limosilactobacillus;s__uncultured bacterium
KM650722.1.1412	2	11	17	18	1	7	20	0	0	9	1	0	17	2	0	1	2	5	26	3	77	9	10	8	5	12	0	10	13	1	60	3	k__Bacteria;p__Proteobacteria;c__Alphaproteobacteria;o__Rhodospirillales;f__uncultured;g__uncultured proteobacterium;s__unknown
EU381906.1.1493	1	0	1	0	1	0	0	0	0	0	0	0	0	0	0	0	0	0	0	0	1	0	0	1	4	2	0	0	0	2	0	1	k__Bacteria;p__Bacteroidota;c__Bacteroidia;o__Bacteroidales;f__Prevotellaceae;g__Prevotellaceae UCG-004;s__uncultured rumen bacterium
KT005650.1.1200	1	0	0	0	0	0	0	0	4	0	2	0	1	0	0	0	0	0	0	0	0	0	0	0	0	0	0	0	0	0	0	0	k__Bacteria;p__Proteobacteria;c__Gammaproteobacteria;o__Burkholderiales;f__Oxalobacteraceae;g__Janthinobacterium;s__Janthinobacterium sp. 4cultural_33
LC028619.1.1519	5	3	5	4	4	5	2	19	0	6	1	2	7	5	3	4	12	19	20	5	11	15	4	9	1	19	26	23	15	11	11	3	k__Bacteria;p__Firmicutes;c__Clostridia;o__Oscillospirales;f__UCG-010;g__uncultured bacterium;s__unknown
KF843386.1.1337	1	0	1	0	0	0	0	0	0	0	0	0	0	0	0	0	0	0	0	0	0	0	0	0	0	1	0	0	0	0	0	0	k__Bacteria;p__Bacteroidota;c__Bacteroidia;o__Bacteroidales;f__Prevotellaceae;g__Prevotella_9;s__uncultured bacterium
FJ510978.1.1359	2	0	0	0	3	0	1	0	3	2	0	0	1	0	1	1	0	1	1	0	1	0	1	1	0	2	0	0	1	0	0	0	k__Bacteria;p__Firmicutes;c__Bacilli;o__Erysipelotrichales;f__Erysipelotrichaceae;g__Turicibacter;s__uncultured bacterium
AB185517.1.1534	1	0	0	0	0	1	1	1	0	0	0	0	0	2	0	0	0	0	1	0	0	0	0	0	0	2	0	1	0	0	0	0	k__Bacteria;p__Firmicutes;c__Clostridia;o__Oscillospirales;f__Oscillospiraceae;g__NK4A214 group;s__uncultured rumen bacterium
HQ716337.1.1453	1	0	2	1	0	0	0	0	18	7	19	6	2	0	46	9	1	0	0	0	0	0	0	0	0	0	0	0	0	0	0	0	k__Bacteria;p__Firmicutes;c__Clostridia;o__Oscillospirales;f__[Eubacterium] coprostanoligenes group;g__uncultured bacterium;s__unknown
EU158190.1.1510	1	1	2	1	0	0	1	0	0	1	0	0	2	0	1	0	1	2	0	2	1	4	0	1	1	1	0	0	0	0	0	0	k__Bacteria;p__Firmicutes;c__Clostridia;o__Oscillospirales;f__Hydrogenoanaerobacterium;g__Hydrogenoanaerobacterium saccharovorans;s__unknown
KJ571149.1.1493	11	6	7	12	12	23	3	4	169	6	200	4	47	1	4	0	24	8	31	6	7	2	2	7	4	1	5	0	2	13	5	43	k__Bacteria;p__Firmicutes;c__Clostridia;o__Oscillospirales;f__[Eubacterium] coprostanoligenes group;g__uncultured bacterium;s__unknown
FPLO01003602.15.1352	3	0	0	5	0	3	2	26	1	0	2	2	1	3	0	1	7	2	4	1	16	3	2	4	3	7	4	9	2	8	1	0	k__Bacteria;p__Firmicutes;c__Clostridia;o__Oscillospirales;f__UCG-010;g__metagenome;s__unknown
AY534872.1.1442	1	1	1	0	0	1	0	0	0	0	0	0	0	0	0	0	0	1	1	1	0	1	1	1	0	0	0	0	0	0	0	1	k__Bacteria;p__Firmicutes;c__Clostridia;o__Lachnospirales;f__Lachnospiraceae;g__Anaerosporobacter;s__Anaerosporobacter mobilis
HQ775507.1.1452	2	1	1	1	0	1	0	1	0	0	0	3	1	4	3	3	0	2	6	1	6	2	0	4	2	1	0	2	0	1	3	1	k__Bacteria;p__Firmicutes;c__Clostridia;o__Oscillospirales;f__Oscillospiraceae;g__UCG-002;s__uncultured organism
EU475471.1.1393	1	0	0	0	0	0	1	5	1	1	0	0	1	0	1	0	0	2	0	0	0	1	0	3	0	0	0	0	0	0	1	0	k__Bacteria;p__Firmicutes;c__Clostridia;o__Christensenellales;f__Christensenellaceae;g__Christensenellaceae R-7 group;s__uncultured bacterium
FJ028764.1.1469	1	0	0	0	0	0	0	0	0	0	0	0	0	0	0	0	0	0	0	0	0	0	0	0	0	0	0	0	0	0	0	0	k__Bacteria;p__Firmicutes;c__Clostridia;o__Oscillospirales;f__Ruminococcaceae;g__Ruminococcus;s__uncultured rumen bacterium
DQ796041.1.1287	69	189	94	71	45	53	287	52	185	42	153	57	70	21	59	52	32	88	75	17	23	41	24	19	32	23	34	10	20	5	18	7	k__Bacteria;p__Firmicutes;c__Clostridia;o__Oscillospirales;f__Oscillospiraceae;g__uncultured;s__uncultured bacterium
EU468767.1.1327	2	21	29	37	17	20	44	13	5	3	11	3	22	18	9	8	22	17	22	29	15	17	25	26	38	48	36	25	54	12	84	26	k__Bacteria;p__Firmicutes;c__Clostridia;o__Oscillospirales;f__Oscillospiraceae;g__UCG-005;s__uncultured bacterium
AATA01000092.17.1407	2	3	1	2	0	0	0	2	0	2	1	1	2	0	0	1	0	2	0	1	0	1	2	2	1	2	0	3	0	0	0	3	k__Bacteria;p__Firmicutes;c__Bacilli;o__Lactobacillales;f__Lactobacillaceae;g__Lactobacillus;s__mouse gut metagenome
HQ716342.1.1476	2	2	1	1	0	0	0	0	1	0	2	1	0	0	1	0	1	0	0	0	0	0	0	0	0	0	0	0	0	1	0	0	k__Bacteria;p__Firmicutes;c__Bacilli;o__Erysipelotrichales;f__Erysipelatoclostridiaceae;g__uncultured bacterium;s__unknown
EU467273.1.1337	2	2	0	1	0	0	0	0	2	2	0	1	0	0	2	0	2	1	2	0	0	1	0	0	2	4	0	2	1	0	1	0	k__Bacteria;p__Firmicutes;c__Clostridia;o__Lachnospirales;f__Lachnospiraceae;g__Lachnoclostridium;s__uncultured bacterium
AF371882.1.1441	3	2	5	2	2	0	1	5	0	0	0	2	4	19	12	27	10	0	9	17	12	0	6	107	0	125	36	121	4	2	6	10	k__Bacteria;p__Bacteroidota;c__Bacteroidia;o__Bacteroidales;f__Prevotellaceae;g__Prevotellaceae UCG-001;s__uncultured bacterium
EF097036.1.1436	1	0	0	0	1	0	1	0	0	1	1	0	0	0	0	0	0	1	0	1	0	0	2	0	0	0	0	0	0	0	1	0	k__Bacteria;p__Firmicutes;c__Bacilli;o__Lactobacillales;f__Lactobacillaceae;g__Limosilactobacillus;s__uncultured bacterium
DQ795799.1.1402	2	2	1	0	1	0	4	2	0	2	0	1	1	2	1	1	2	1	6	1	3	1	1	2	2	3	2	0	0	1	2	1	k__Bacteria;p__Firmicutes;c__Clostridia;o__Oscillospirales;f__[Eubacterium] coprostanoligenes group;g__uncultured bacterium;s__unknown
JN559684.1.1503	1	0	0	0	1	0	0	0	1	0	2	1	0	0	0	0	1	1	1	0	1	0	0	0	0	0	0	0	0	0	0	0	k__Bacteria;p__Firmicutes;c__Clostridia;o__Lachnospirales;f__Lachnospiraceae;g__uncultured;s__uncultured bacterium
HM840953.1.1299	14	2	0	0	0	4	0	5	0	0	0	0	3	2	0	0	3	6	1	2	0	2	1	1	2	5	2	4	0	18	7	2	k__Bacteria;p__Firmicutes;c__Clostridia;o__Clostridia UCG-014;f__uncultured bacterium;g__unknown;s__unknown
AF371877.1.1450	13	3	6	15	8	5	0	6	6	4	4	7	15	6	15	102	11	9	7	2	5	2	3	4	7	5	6	1	2	1	2	4	k__Bacteria;p__Bacteroidota;c__Bacteroidia;o__Bacteroidales;f__Prevotellaceae;g__Prevotellaceae NK3B31 group;s__uncultured bacterium
FJ682590.1.1420	1	0	0	0	0	0	0	0	0	0	0	0	0	0	0	0	0	0	0	0	0	0	0	0	0	0	0	0	0	0	0	0	k__Bacteria;p__Bacteroidota;c__Bacteroidia;o__Bacteroidales;f__Prevotellaceae;g__Alloprevotella;s__uncultured bacterium
JQ189835.1.1353	18	5	1	0	1	1	0	0	4	18	2	9	17	6	19	8	0	0	0	1	1	9	0	10	0	0	0	0	0	0	0	0	k__Bacteria;p__Bacteroidota;c__Bacteroidia;o__Bacteroidales;f__Rikenellaceae;g__Rikenellaceae RC9 gut group;s__uncultured bacterium
EU474898.1.1400	344	439	431	356	472	1027	361	77	2462	349	2092	260	327	57	366	437	171	294	148	64	94	126	91	115	255	118	178	155	264	115	226	94	k__Bacteria;p__Firmicutes;c__Clostridia;o__Oscillospirales;f__Oscillospiraceae;g__UCG-002;s__uncultured bacterium
FJ671638.1.1387	46	80	49	30	54	39	106	121	6	60	44	55	27	46	37	20	87	106	267	67	140	108	40	70	123	114	130	64	53	78	196	90	k__Bacteria;p__Bacteroidota;c__Bacteroidia;o__Bacteroidales;f__Tannerellaceae;g__Parabacteroides;s__uncultured bacterium
AF371927.1.1455	1	0	1	2	0	0	0	0	0	0	0	0	0	0	0	0	0	0	0	2	0	0	0	0	0	1	0	0	0	2	0	1	k__Bacteria;p__Deferribacterota;c__Deferribacteres;o__Deferribacterales;f__Deferribacteraceae;g__Mucispirillum;s__uncultured bacterium
LC028874.1.1502	4	0	1	0	1	2	0	1	1	0	0	0	1	0	0	1	1	1	3	2	2	1	1	2	1	1	1	2	0	1	3	0	k__Bacteria;p__Firmicutes;c__Clostridia;o__Oscillospirales;f__UCG-010;g__uncultured bacterium;s__unknown
EU871422.1.1412	13	1	14	9	1	9	2	1	3	7	1	0	11	11	0	2	0	1	1	4	6	5	1	3	1	11	4	7	7	19	6	7	k__Bacteria;p__Firmicutes;c__Bacilli;o__Acholeplasmatales;f__Acholeplasmataceae;g__Anaeroplasma;s__uncultured rumen bacterium
FJ681091.1.1383	1	0	1	1	0	2	2	0	1	0	3	1	0	1	0	0	1	1	0	1	1	1	0	1	0	0	1	1	0	0	0	0	k__Bacteria;p__Firmicutes;c__Clostridia;o__Christensenellales;f__Christensenellaceae;g__Christensenellaceae R-7 group;s__uncultured bacterium
EU462462.1.1381	1	0	0	0	0	0	0	0	0	0	0	0	0	1	0	0	0	0	0	0	0	0	0	0	0	0	0	0	0	0	0	0	k__Bacteria;p__Firmicutes;c__Clostridia;o__Lachnospirales;f__Lachnospiraceae;g__Oribacterium;s__uncultured bacterium
EU468441.1.1240	2	1	2	0	1	3	0	5	3	3	3	2	2	2	0	1	1	2	1	0	4	1	0	1	1	2	0	0	3	0	2	0	k__Bacteria;p__Firmicutes;c__Clostridia;o__Clostridia vadinBB60 group;f__uncultured bacterium;g__unknown;s__unknown
EU454327.1.1436	1	0	0	0	0	0	0	0	0	0	0	0	0	0	0	0	0	0	0	0	0	0	0	0	0	0	0	0	0	0	0	0	k__Bacteria;p__Firmicutes;c__Bacilli;o__Lactobacillales;f__Lactobacillaceae;g__Limosilactobacillus;s__uncultured bacterium
DQ815735.1.1459	3	4	2	8	1	12	6	50	0	3	2	0	6	8	1	50	21	6	16	4	6	8	14	2	3	22	29	19	6	12	19	10	k__Bacteria;p__Firmicutes;c__Clostridia;o__Lachnospirales;f__Lachnospiraceae;g__uncultured;s__uncultured bacterium
DQ796667.1.1372	2	1	0	0	0	1	0	0	0	0	0	0	0	0	0	1	0	1	1	0	0	0	0	1	0	1	0	0	0	0	0	0	k__Bacteria;p__Firmicutes;c__Clostridia;o__Clostridiales;f__Clostridiaceae;g__Clostridium sensu stricto 1;s__uncultured bacterium
FJ674142.1.1394	214	238	81	96	19	56	8	40	77	50	40	79	53	86	89	144	155	103	112	29	306	17	27	93	46	133	63	239	37	73	12	29	k__Bacteria;p__Bacteroidota;c__Bacteroidia;o__Bacteroidales;f__Prevotellaceae;g__Alloprevotella;s__uncultured bacterium
EU344639.1.1340	1	1	1	2	2	4	1	1	2	1	0	1	2	3	0	0	2	8	6	4	4	4	1	2	2	6	4	5	2	2	25	7	k__Bacteria;p__Firmicutes;c__Clostridia;o__Lachnospirales;f__Lachnospiraceae;g__Lachnospiraceae NK3A20 group;s__uncultured bacterium
EU774062.1.1364	1	0	1	0	0	1	0	0	0	0	1	0	0	1	0	1	0	0	1	0	0	0	0	0	0	0	0	1	0	0	0	0	k__Bacteria;p__Firmicutes;c__Clostridia;o__Oscillospirales;f__[Eubacterium] coprostanoligenes group;g__uncultured bacterium;s__unknown
FJ681817.1.1447	1	0	0	0	0	0	0	0	0	0	0	1	0	0	0	1	0	0	0	0	0	0	0	0	0	0	0	0	0	1	0	0	k__Bacteria;p__Bacteroidota;c__Bacteroidia;o__Bacteroidales;f__Prevotellaceae;g__Prevotella_9;s__uncultured bacterium
DQ799847.1.1381	4	2	0	0	0	1	0	1	0	0	0	0	0	0	1	0	0	0	2	0	0	0	2	1	1	0	2	0	0	0	0	1	k__Bacteria;p__Firmicutes;c__Clostridia;o__Lachnospirales;f__Lachnospiraceae;g__Dorea;s__uncultured bacterium
EU474953.1.1380	1	0	15	9	20	11	0	7	2	1	1	0	2	1	0	1	31	103	4	43	13	59	4	59	93	107	5	59	4	10	13	76	k__Bacteria;p__Firmicutes;c__Clostridia;o__Oscillospirales;f__Ruminococcaceae;g__uncultured;s__uncultured bacterium
AY854334.1.1519	1	0	0	0	0	0	0	0	0	0	0	0	0	0	0	0	0	0	0	0	0	0	0	0	0	0	0	0	0	0	0	0	k__Bacteria;p__Firmicutes;c__Clostridia;o__Christensenellales;f__Christensenellaceae;g__Christensenellaceae R-7 group;s__uncultured bacterium
KM650599.1.1425	2	4	1	0	3	1	2	0	1	1	0	0	3	0	0	0	0	2	1	0	0	0	2	2	1	1	0	0	0	0	0	0	k__Bacteria;p__Firmicutes;c__Clostridia;o__Christensenellales;f__Christensenellaceae;g__Christensenellaceae R-7 group;s__uncultured Firmicutes bacterium
DQ805538.1.1391	1	0	0	0	0	0	0	0	0	0	0	0	0	0	1	0	0	0	0	1	0	0	0	0	0	0	0	0	0	0	0	0	k__Bacteria;p__Firmicutes;c__Clostridia;o__Christensenellales;f__Christensenellaceae;g__Christensenellaceae R-7 group;s__uncultured bacterium
EU774380.1.1385	2	3	4	5	5	15	20	10	4	0	8	0	1	0	6	7	0	0	0	0	1	0	0	0	0	0	0	0	0	0	0	0	k__Bacteria;p__Firmicutes;c__Clostridia;o__Oscillospirales;f__UCG-010;g__uncultured bacterium;s__unknown
EU462394.1.1292	12	35	46	38	39	42	28	6	25	24	25	12	19	38	23	17	10	154	27	41	10	7	9	29	8	20	24	19	10	10	28	14	k__Bacteria;p__Firmicutes;c__Clostridia;o__Oscillospirales;f__Oscillospiraceae;g__NK4A214 group;s__uncultured bacterium
JQ191011.1.1340	3	3	4	1	0	0	2	2	0	0	0	0	1	1	0	0	2	9	4	2	0	4	3	0	4	1	1	2	0	2	5	1	k__Bacteria;p__Firmicutes;c__Bacilli;o__RF39;f__uncultured bacterium;g__unknown;s__unknown
EU775919.1.1391	1	3	0	0	0	2	5	0	7	0	4	0	0	0	0	0	0	0	1	2	0	2	0	0	1	0	5	0	2	0	0	0	k__Bacteria;p__Firmicutes;c__Clostridia;o__Monoglobales;f__Monoglobaceae;g__Monoglobus;s__uncultured bacterium
AB506188.1.1515	2	10	0	2	0	1	0	0	4	26	3	1	31	8	7	20	0	12	1	0	0	0	0	1	0	0	0	0	0	0	0	0	k__Bacteria;p__Firmicutes;c__Clostridia;o__Oscillospirales;f__Butyricicoccaceae;g__UCG-008;s__uncultured bacterium
JQ185143.1.1339	5	0	1	1	0	0	0	0	0	0	0	0	0	3	0	1	0	2	2	0	0	0	0	0	2	1	1	1	1	17	0	0	k__Bacteria;p__Firmicutes;c__Clostridia;o__Oscillospirales;f__Ruminococcaceae;g__uncultured;s__uncultured bacterium
AF371914.1.1431	169	30	76	68	29	57	67	232	35	55	26	24	105	45	10	14	115	140	142	392	567	414	121	91	104	53	76	40	105	414	309	361	k__Bacteria;p__Bacteroidota;c__Bacteroidia;o__Bacteroidales;f__Bacteroidales RF16 group;g__uncultured bacterium;s__unknown
EU774425.1.1396	32	7	11	13	9	18	7	24	10	18	8	2	22	5	3	6	13	5	23	30	43	35	7	17	4	45	10	12	6	21	37	23	k__Bacteria;p__Bacteroidota;c__Bacteroidia;o__Bacteroidales;f__Bacteroidales RF16 group;g__uncultured bacterium;s__unknown
EU475140.1.1397	6	1	1	0	0	4	1	1	0	0	0	0	2	0	0	0	1	3	4	1	8	2	3	1	0	2	0	4	2	4	7	7	k__Bacteria;p__Firmicutes;c__Clostridia;o__Lachnospirales;f__Lachnospiraceae;g__Lachnospiraceae UCG-008;s__uncultured bacterium
EU474948.1.1396	5	2	1	2	0	2	0	2	0	0	0	0	1	3	1	1	1	1	2	2	0	0	1	4	1	2	2	5	3	4	1	20	k__Bacteria;p__Firmicutes;c__Clostridia;o__Lachnospirales;f__Lachnospiraceae;g__Acetitomaculum;s__uncultured bacterium
DQ806356.1.1398	1	2	0	0	2	3	0	0	0	0	1	0	0	1	0	1	0	0	0	0	0	0	0	0	0	1	0	0	0	0	0	1	k__Bacteria;p__Firmicutes;c__Clostridia;o__Christensenellales;f__Christensenellaceae;g__Christensenellaceae R-7 group;s__uncultured bacterium
CP018788.75162.76661	3	1	0	0	1	0	0	5	0	7	0	2	5	0	0	0	2	3	1	11	14	4	0	1	2	2	1	4	0	1	2	16	k__Bacteria;p__Campylobacterota;c__Campylobacteria;o__Campylobacterales;f__Campylobacteraceae;g__Campylobacter;s__Campylobacter sp. NCTC 13003
HQ785936.1.1450	1	1	0	0	1	0	0	2	0	2	0	0	0	2	0	0	0	0	4	1	2	3	3	2	1	1	15	2	2	7	3	4	k__Bacteria;p__Firmicutes;c__Clostridia;o__Lachnospirales;f__Lachnospiraceae;g__Lachnoclostridium;s__uncultured organism
EU777224.1.1274	1	1	1	1	2	5	3	0	2	1	0	3	1	2	0	0	0	1	3	3	2	3	2	0	1	1	0	2	0	0	0	2	k__Bacteria;p__Firmicutes;c__Clostridia;o__Lachnospirales;f__Lachnospiraceae;g__Lachnospiraceae UCG-008;s__uncultured bacterium
GQ136276.1.1363	2	2	0	0	0	0	3	1	0	2	1	1	0	2	1	0	1	0	3	1	0	0	1	1	3	1	0	2	0	0	0	0	k__Bacteria;p__Firmicutes;c__Clostridia;o__Peptostreptococcales-Tissierellales;f__Peptostreptococcaceae;g__Terrisporobacter;s__uncultured bacterium
EU768539.1.1335	1	0	0	0	0	0	0	0	0	0	0	0	0	0	0	0	0	0	0	0	0	0	0	0	0	0	0	0	0	1	0	0	k__Bacteria;p__Firmicutes;c__Clostridia;o__Oscillospirales;f__Ruminococcaceae;g__Faecalibacterium;s__uncultured bacterium
AF371909.1.1439	46	86	231	307	138	149	17	234	30	51	52	46	112	29	36	88	440	209	110	138	273	202	521	543	697	286	296	576	178	232	201	289	k__Bacteria;p__Bacteroidota;c__Bacteroidia;o__Bacteroidales;f__Bacteroidaceae;g__Bacteroides;s__uncultured bacterium
EU771545.1.1296	5	7	1	2	7	5	3	0	0	2	0	4	7	3	1	1	0	0	1	0	0	1	6	1	2	2	1	1	0	1	0	0	k__Bacteria;p__Firmicutes;c__Clostridia;o__Oscillospirales;f__[Eubacterium] coprostanoligenes group;g__uncultured bacterium;s__unknown
KR067790.1.1531	1	1	0	1	0	0	1	0	0	0	0	0	0	2	0	0	0	1	0	1	0	0	0	0	1	0	0	0	0	0	0	0	k__Bacteria;p__Firmicutes;c__Bacilli;o__RF39;f__uncultured rumen bacterium;g__unknown;s__unknown
GQ133151.1.1378	1	1	1	0	0	0	0	0	0	0	0	0	5	0	0	0	0	0	1	1	0	0	0	0	1	0	1	2	0	0	0	2	k__Bacteria;p__Cyanobacteria;c__Vampirivibrionia;o__Gastranaerophilales;f__uncultured bacterium;g__unknown;s__unknown
EU454577.1.1431	2	1	1	0	0	0	0	0	0	1	0	1	1	2	0	0	1	1	1	1	1	0	0	2	0	0	1	1	1	2	3	2	k__Bacteria;p__Firmicutes;c__Bacilli;o__Lactobacillales;f__Lactobacillaceae;g__Lactobacillus;s__uncultured bacterium
GQ448612.1.1402	3	0	1	7	2	7	6	12	0	0	0	0	0	0	0	0	11	11	8	13	1	7	13	43	3	11	1	7	2	13	3	2	k__Bacteria;p__Firmicutes;c__Clostridia;o__Clostridia UCG-014;f__uncultured bacterium;g__unknown;s__unknown
EU771227.1.1407	2	0	0	0	5	0	0	0	1	0	0	0	0	1	1	0	1	11	0	0	1	4	0	4	4	2	2	0	0	0	0	0	k__Bacteria;p__Spirochaetota;c__Spirochaetia;o__Spirochaetales;f__Spirochaetaceae;g__Treponema;s__uncultured bacterium
EU774730.1.1402	1	3	1	1	0	0	2	1	0	0	2	0	1	1	1	1	0	0	2	0	0	0	2	1	1	2	1	0	0	0	0	0	k__Bacteria;p__Firmicutes;c__Clostridia;o__Oscillospirales;f__Oscillospiraceae;g__UCG-002;s__uncultured bacterium
EU465574.1.1370	66	4	12	23	32	19	24	129	35	15	21	11	11	10	1	36	1	45	6	1	0	2	11	16	25	7	34	11	3	0	56	4	k__Bacteria;p__Firmicutes;c__Clostridia;o__Oscillospirales;f__UCG-010;g__uncultured bacterium;s__unknown
FJ678385.1.1430	73	308	137	141	184	340	134	22	185	192	186	163	63	440	104	32	82	14	77	13	19	190	14	56	2	14	48	24	39	97	7	157	k__Bacteria;p__Bacteroidota;c__Bacteroidia;o__Bacteroidales;f__Muribaculaceae;g__uncultured bacterium;s__unknown
EU462389.1.1390	14	15	25	24	11	11	203	5	13	7	11	10	16	24	5	2	3	14	14	19	1	11	6	3	3	2	7	1	7	29	2	2	k__Bacteria;p__Firmicutes;c__Clostridia;o__Oscillospirales;f__Ruminococcaceae;g__Ruminococcus;s__uncultured bacterium
EU475072.1.1370	2	1	1	0	0	1	0	1	1	1	1	1	2	1	1	2	0	0	0	0	0	2	0	0	1	0	0	0	0	0	0	1	k__Bacteria;p__Firmicutes;c__Clostridia;o__Lachnospirales;f__Lachnospiraceae;g__Lachnospiraceae XPB1014 group;s__uncultured bacterium
EU461889.1.1392	1	1	1	1	4	1	3	2	0	0	4	0	1	8	1	5	8	3	2	2	1	4	2	3	1	24	8	10	9	21	12	12	k__Bacteria;p__Firmicutes;c__Clostridia;o__Lachnospirales;f__Lachnospiraceae;g__uncultured;s__uncultured bacterium
HQ716261.1.1450	4	0	0	0	1	0	0	5	1	14	3	1	15	1	0	0	4	2	0	2	0	0	2	0	3	0	0	1	0	0	2	0	k__Bacteria;p__Firmicutes;c__Clostridia;o__Clostridia UCG-014;f__uncultured bacterium;g__unknown;s__unknown
DQ801477.1.1391	1	0	0	0	0	2	0	6	0	0	0	1	0	1	1	0	1	1	2	1	0	2	2	1	1	4	1	0	0	3	3	1	k__Bacteria;p__Firmicutes;c__Clostridia;o__Lachnospirales;f__Lachnospiraceae;g__Lachnospira;s__uncultured bacterium
JQ187805.1.1320	3	0	0	1	2	7	1	2	4	6	3	3	1	0	0	1	0	1	2	3	3	0	2	1	3	0	0	0	0	2	0	1	k__Bacteria;p__Proteobacteria;c__Alphaproteobacteria;o__Rhodospirillales;f__uncultured;g__uncultured bacterium;s__unknown
DQ805089.1.1256	3	0	2	1	4	0	6	0	0	0	0	0	3	4	0	2	0	1	1	5	2	1	2	2	0	1	2	0	2	2	5	0	k__Bacteria;p__Firmicutes;c__Clostridia;o__Lachnospirales;f__Lachnospiraceae;g__Blautia;s__uncultured bacterium
HQ774881.1.1442	1	1	0	0	1	1	0	0	0	0	1	0	0	0	0	0	0	0	0	2	0	1	1	2	2	2	0	2	1	1	0	1	k__Bacteria;p__Proteobacteria;c__Alphaproteobacteria;o__Rhodospirillales;f__uncultured;g__uncultured organism;s__unknown
EU467305.1.1388	8	10	4	2	14	8	9	8	6	7	4	24	5	31	5	8	17	11	19	6	5	3	5	10	6	8	8	6	12	25	5	15	k__Bacteria;p__Firmicutes;c__Clostridia;o__Oscillospirales;f__[Eubacterium] coprostanoligenes group;g__uncultured bacterium;s__unknown
GQ448875.1.1383	4	1	1	0	0	0	0	4	0	3	0	0	2	0	0	0	3	6	2	5	3	1	0	5	2	10	2	2	4	0	2	4	k__Bacteria;p__Firmicutes;c__Bacilli;o__Izemoplasmatales;f__uncultured bacterium;g__unknown;s__unknown
AM500752.1.1479	3	2	1	2	2	0	2	1	1	3	1	1	0	0	0	0	2	0	3	1	2	1	0	0	0	0	1	0	1	0	0	0	k__Bacteria;p__Firmicutes;c__Clostridia;o__Christensenellales;f__Christensenellaceae;g__Christensenellaceae R-7 group;s__uncultured bacterium
EU778042.1.1376	2	0	0	0	1	0	0	0	0	0	0	0	1	1	0	0	0	0	0	0	0	0	1	0	0	2	0	0	0	0	2	0	k__Bacteria;p__Firmicutes;c__Clostridia;o__Oscillospirales;f__Oscillospiraceae;g__UCG-005;s__uncultured bacterium
EU475117.1.1388	204	1251	512	505	197	436	1663	160	139	707	345	769	973	1990	537	922	290	489	447	760	311	285	488	295	316	245	783	197	489	247	554	309	k__Bacteria;p__Firmicutes;c__Clostridia;o__Lachnospirales;f__Lachnospiraceae;g__Lachnospiraceae XPB1014 group;s__uncultured bacterium
DQ805162.1.1397	1	0	0	0	0	0	0	0	0	0	0	0	0	0	0	0	0	0	0	0	0	0	0	0	0	0	0	0	0	0	0	0	k__Bacteria;p__Firmicutes;c__Clostridia;o__Lachnospirales;f__Lachnospiraceae;g__[Ruminococcus] gauvreauii group;s__uncultured bacterium
FPLO01002493.10.1390	4	3	1	0	0	0	0	0	0	0	0	2	1	2	0	1	1	2	1	1	0	1	0	0	1	1	2	1	0	2	2	2	k__Bacteria;p__Firmicutes;c__Clostridia;o__Lachnospirales;f__Lachnospiraceae;g__Lachnospiraceae FCS020 group;s__metagenome
EU777537.1.1391	5	2	2	2	0	0	1	1	2	1	0	1	0	2	0	2	1	2	0	0	0	0	0	2	0	0	0	0	0	1	0	0	k__Bacteria;p__Firmicutes;c__Clostridia;o__Christensenellales;f__Christensenellaceae;g__Christensenellaceae R-7 group;s__uncultured bacterium
FPLO01003877.11.1522	2	0	0	0	1	0	0	0	0	0	0	0	1	1	1	7	3	0	2	1	0	2	1	0	0	2	1	0	2	2	0	0	k__Bacteria;p__Bacteroidota;c__Bacteroidia;o__Bacteroidales;f__Prevotellaceae;g__Prevotella_9;s__metagenome
GQ156634.1.1447	3	0	0	0	0	0	0	0	0	0	0	1	0	0	0	1	0	0	0	0	0	0	0	0	0	0	0	0	0	0	0	0	k__Bacteria;p__Bacteroidota;c__Bacteroidia;o__Bacteroidales;f__Prevotellaceae;g__Prevotella_9;s__uncultured bacterium
EU474940.1.1399	3	4	2	1	2	2	2	2	3	3	6	2	2	2	3	0	1	1	3	0	1	0	0	0	1	2	1	0	0	0	0	1	k__Bacteria;p__Firmicutes;c__Clostridia;o__Oscillospirales;f__Oscillospiraceae;g__UCG-002;s__uncultured bacterium
FJ880191.1.1490	1	0	0	0	0	0	0	0	0	0	0	0	0	0	0	0	0	0	0	0	0	0	0	1	0	0	0	0	0	0	0	0	k__Bacteria;p__Firmicutes;c__Clostridia;o__Oscillospirales;f__Oscillospiraceae;g__uncultured;s__uncultured bacterium
DQ825202.1.1383	3	3	1	1	0	1	2	2	0	1	1	1	2	2	4	1	1	3	3	2	0	1	0	0	1	1	1	0	0	0	4	0	k__Bacteria;p__Firmicutes;c__Clostridia;o__Oscillospirales;f__Ruminococcaceae;g__Faecalibacterium;s__uncultured bacterium
HQ716193.1.1362	7	2	1	1	0	2	0	11	1	2	1	1	0	6	0	1	1	0	2	0	0	1	0	0	0	0	7	1	0	0	4	1	k__Bacteria;p__Firmicutes;c__Bacilli;o__RF39;f__uncultured bacterium;g__unknown;s__unknown
JQ248079.1.1513	1	18	2	2	2	0	2	3	2	5	4	0	2	4	5	2	1	1	9	5	6	9	2	0	5	6	13	1	6	8	2	2	k__Bacteria;p__Firmicutes;c__Clostridia;o__Oscillospirales;f__Oscillospiraceae;g__Flavonifractor;s__uncultured bacterium
KF843410.1.1382	5	5	5	2	7	14	0	7	3	2	0	2	7	98	0	7	5	12	5	7	6	2	16	10	4	30	2	11	1	9	0	2	k__Bacteria;p__Firmicutes;c__Clostridia;o__Oscillospirales;f__Ruminococcaceae;g__CAG-352;s__uncultured bacterium
EU772350.1.1401	1	17	2	0	3	1	2	8	2	0	2	2	0	4	2	0	0	0	0	1	0	1	4	0	7	5	2	3	0	2	0	1	k__Bacteria;p__Firmicutes;c__Clostridia;o__Oscillospirales;f__Oscillospiraceae;g__UCG-005;s__uncultured bacterium
EU460046.1.1311	4	4	1	2	0	1	0	0	0	1	0	1	0	0	0	1	1	2	3	1	13	5	1	2	0	3	0	2	0	2	0	1	k__Bacteria;p__Proteobacteria;c__Gammaproteobacteria;o__Burkholderiales;f__Sutterellaceae;g__Sutterella;s__uncultured bacterium
EU475054.1.1403	147	288	279	331	851	88	32	290	143	342	167	805	566	244	153	468	142	255	100	169	80	128	212	54	241	86	38	176	434	271	48	27	k__Bacteria;p__Bacteroidota;c__Bacteroidia;o__Bacteroidales;f__Prevotellaceae;g__Prevotella;s__uncultured bacterium
GQ451195.1.1535	1	1	6	9	1	1	6	0	0	0	1	0	16	36	3	3	6	4	7	7	4	1	3	6	1	6	4	7	0	0	1	3	k__Bacteria;p__Firmicutes;c__Clostridia;o__Clostridia UCG-014;f__uncultured bacterium;g__unknown;s__unknown
EU460064.1.1390	2	0	1	0	0	1	1	0	0	0	1	0	1	0	0	0	1	1	2	0	1	9	2	0	1	6	1	6	0	2	4	11	k__Bacteria;p__Firmicutes;c__Clostridia;o__Lachnospirales;f__Lachnospiraceae;g__uncultured;s__uncultured bacterium
EU464112.1.1369	2	0	1	0	0	0	0	0	0	1	0	2	1	0	0	2	0	0	4	2	1	0	2	0	0	1	1	0	0	1	2	2	k__Bacteria;p__Firmicutes;c__Clostridia;o__Oscillospirales;f__Oscillospiraceae;g__UCG-002;s__uncultured bacterium
GQ898015.1.1476	1	0	1	0	0	7	0	1	0	0	1	2	3	0	0	1	1	7	1	3	0	1	0	2	3	0	2	0	6	9	4	16	k__Bacteria;p__Firmicutes;c__Clostridia;o__Oscillospirales;f__Ruminococcaceae;g__uncultured;s__uncultured bacterium
AF371901.1.1464	71	27	11	15	26	22	2	80	11	16	3	64	27	9	16	49	164	34	21	26	222	8	21	300	31	21	87	23	6	7	23	19	k__Bacteria;p__Bacteroidota;c__Bacteroidia;o__Bacteroidales;f__Prevotellaceae;g__Alloprevotella;s__uncultured bacterium
AB506175.1.1556	2	3	1	4	1	4	0	3	1	0	0	0	2	2	0	0	0	1	0	2	1	0	1	1	0	0	1	0	1	1	1	2	k__Bacteria;p__Firmicutes;c__Bacilli;o__Lactobacillales;f__Lactobacillaceae;g__Lactobacillus;s__uncultured bacterium
FJ681060.1.1396	24	4	2	5	6	3	0	6	1	19	3	1	6	3	6	4	35	8	0	2	5	4	2	53	2	1	4	1	2	3	2	1	k__Bacteria;p__Bacteroidota;c__Bacteroidia;o__Bacteroidales;f__Prevotellaceae;g__Alloprevotella;s__uncultured bacterium
JX218846.1.1489	1	0	0	0	0	0	0	0	0	0	0	0	0	0	0	0	0	0	0	0	0	0	0	0	0	0	0	0	0	0	0	0	k__Bacteria;p__Firmicutes;c__Clostridia;o__Oscillospirales;f__Oscillospiraceae;g__NK4A214 group;s__uncultured rumen bacterium
EU381744.1.1416	1	0	5	4	0	1	1	1	0	0	0	0	0	2	3	0	2	1	0	0	0	0	0	1	0	0	0	1	0	0	0	0	k__Bacteria;p__Firmicutes;c__Bacilli;o__RF39;f__uncultured rumen bacterium;g__unknown;s__unknown
AM406499.1.1455	1	0	0	0	0	0	1	2	1	0	4	0	0	1	0	0	0	0	0	0	0	0	0	0	0	0	0	0	0	0	0	0	k__Bacteria;p__Firmicutes;c__Clostridia;o__Oscillospirales;f__Butyricicoccaceae;g__UCG-009;s__uncultured bacterium
EU475690.1.1375	11	19	18	14	10	16	28	40	3	7	3	5	16	14	2	9	24	18	20	42	17	30	13	22	40	73	31	31	20	28	34	15	k__Bacteria;p__Firmicutes;c__Clostridia;o__Oscillospirales;f__Oscillospiraceae;g__NK4A214 group;s__uncultured bacterium
EU469173.1.1261	14	11	0	0	3	0	4	1	1	0	0	0	3	2	5	1	5	4	3	0	0	8	1	5	1	2	4	1	5	3	1	12	k__Bacteria;p__Firmicutes;c__Clostridia;o__Oscillospirales;f__[Eubacterium] coprostanoligenes group;g__uncultured bacterium;s__unknown
EU779205.1.1365	10	19	4	1	0	1	2	2	4	2	3	6	4	8	0	1	6	1	9	12	6	13	12	4	1	10	19	5	31	13	2	21	k__Bacteria;p__Firmicutes;c__Clostridia;o__Oscillospirales;f__Oscillospiraceae;g__UCG-005;s__uncultured bacterium
JN559648.1.1494	2	0	1	1	0	1	0	3	0	1	1	1	1	1	2	1	2	2	1	1	1	0	0	1	0	0	1	1	0	1	0	1	k__Bacteria;p__Bacteroidota;c__Bacteroidia;o__Bacteroidales;f__Prevotellaceae;g__Alloprevotella;s__uncultured bacterium
EU474536.1.1312	4	1	3	0	0	1	2	0	2	0	1	2	0	1	0	0	0	0	3	0	0	1	0	1	0	0	0	0	0	0	0	0	k__Bacteria;p__Firmicutes;c__Bacilli;o__RF39;f__uncultured bacterium;g__unknown;s__unknown
EF402254.1.1483	1	0	0	0	0	0	0	0	0	0	0	0	0	1	0	0	0	0	0	0	2	0	0	0	0	0	0	0	0	0	0	0	k__Bacteria;p__Firmicutes;c__Clostridia;o__Oscillospirales;f__Ruminococcaceae;g__Subdoligranulum;s__uncultured bacterium
EU776293.1.1376	3	4	4	1	1	0	1	3	0	1	1	0	0	0	0	1	1	2	0	1	0	7	1	0	1	0	4	1	0	0	2	3	k__Bacteria;p__Firmicutes;c__Clostridia;o__Lachnospirales;f__Lachnospiraceae;g__[Eubacterium] oxidoreducens group;s__uncultured bacterium
AY957923.1.1520	1	0	1	0	3	7	0	0	2	1	0	0	0	1	0	0	3	0	0	0	0	0	1	0	0	0	0	1	0	0	0	1	k__Bacteria;p__Proteobacteria;c__Gammaproteobacteria;o__Burkholderiales;f__Comamonadaceae;g__Curvibacter;s__uncultured bacterium
KF842206.1.1405	2	0	0	0	0	0	0	0	0	0	0	0	0	0	0	0	0	0	0	0	0	0	0	0	0	0	0	0	0	0	0	0	k__Bacteria;p__Bacteroidota;c__Bacteroidia;o__Bacteroidales;f__Prevotellaceae;g__Prevotella_9;s__uncultured bacterium
EU451053.1.1406	1	0	0	0	0	0	0	0	0	0	0	0	0	0	0	0	0	0	0	0	0	0	0	0	0	0	0	0	0	0	0	0	k__Bacteria;p__Bacteroidota;c__Bacteroidia;o__Bacteroidales;f__Muribaculaceae;g__uncultured bacterium;s__unknown
EU466061.1.1398	5	0	3	12	9	2	1	15	2	0	2	12	0	2	1	6	44	5	4	0	37	8	3	1	1	1	13	0	1	17	1	4	k__Bacteria;p__Bacteroidota;c__Bacteroidia;o__Bacteroidales;f__Prevotellaceae;g__Prevotella_9;s__uncultured bacterium
AB506162.1.1513	1	1	0	0	0	0	0	0	0	0	0	0	0	0	0	0	0	0	0	0	1	1	0	0	0	0	0	0	0	2	0	0	k__Bacteria;p__Firmicutes;c__Clostridia;o__Clostridia UCG-014;f__uncultured bacterium;g__unknown;s__unknown
EU778637.1.1304	18	1	4	3	5	5	0	4	9	5	3	17	10	0	18	12	10	9	0	3	6	4	5	2	2	2	1	3	8	16	1	30	k__Bacteria;p__Bacteroidota;c__Bacteroidia;o__Bacteroidales;f__Prevotellaceae;g__Prevotella_9;s__uncultured bacterium
HM124169.1.1491	1	4	5	4	1	1	6	3	4	1	3	0	5	19	1	5	13	7	5	51	2	11	3	25	23	10	17	17	48	53	21	1	k__Bacteria;p__Firmicutes;c__Clostridia;o__Oscillospirales;f__[Eubacterium] coprostanoligenes group;g__uncultured bacterium;s__unknown
EU451416.1.1415	1	2	0	0	3	1	1	1	0	5	0	0	0	0	0	0	0	0	0	6	0	5	2	2	2	2	2	3	8	9	5	3	k__Bacteria;p__Firmicutes;c__Bacilli;o__Lactobacillales;f__Lactobacillaceae;g__Lactobacillus;s__uncultured bacterium
EU468991.1.1331	1	0	0	0	1	2	0	0	0	0	0	0	1	0	0	0	1	2	0	0	0	0	0	1	0	0	0	1	0	0	0	0	k__Bacteria;p__Firmicutes;c__Clostridia;o__Oscillospirales;f__Oscillospiraceae;g__NK4A214 group;s__uncultured bacterium
JQ083953.1.1474	3	0	1	0	0	0	0	0	0	0	0	0	0	0	0	0	2	0	1	2	0	0	0	0	2	1	0	1	0	0	0	1	k__Bacteria;p__Cyanobacteria;c__Vampirivibrionia;o__Gastranaerophilales;f__uncultured bacterium;g__unknown;s__unknown
EU777088.1.1267	3	2	1	0	2	4	19	3	4	1	1	1	1	8	3	1	6	0	8	2	1	1	2	9	1	2	17	2	5	9	1	23	k__Bacteria;p__Firmicutes;c__Clostridia;o__Oscillospirales;f__Oscillospiraceae;g__NK4A214 group;s__uncultured bacterium
EU472169.1.1400	7	3	31	26	31	15	6	9	4	5	9	10	12	54	25	13	10	10	3	8	19	1	9	50	11	6	17	16	9	13	4	5	k__Bacteria;p__Bacteroidota;c__Bacteroidia;o__Bacteroidales;f__Prevotellaceae;g__uncultured;s__uncultured bacterium
EU531871.1.1455	1	0	0	0	0	0	0	1	0	0	0	0	0	0	0	0	0	0	0	0	0	0	0	0	0	0	1	0	0	3	0	0	k__Bacteria;p__Bacteroidota;c__Bacteroidia;o__Bacteroidales;f__Prevotellaceae;g__Prevotella_9;s__uncultured bacterium
DI164723.2701.3945	3	5	2	13	6	8	0	6	3	1	1	0	4	10	0	2	4	4	0	4	7	1	0	1	0	3	2	1	1	4	1	3	k__Bacteria;p__Firmicutes;c__Bacilli;o__Lactobacillales;f__Lactobacillaceae;g__Lactobacillus;s__unidentified
DQ801396.1.1403	5	0	0	0	0	0	2	0	0	1	0	0	1	0	2	0	0	0	0	0	0	0	0	0	0	0	0	1	0	1	0	0	k__Bacteria;p__Bacteroidota;c__Bacteroidia;o__Bacteroidales;f__Prevotellaceae;g__Prevotella_9;s__uncultured bacterium
DQ796936.1.1402	1	0	0	1	0	0	0	0	0	0	0	0	0	0	1	0	0	0	0	0	0	0	0	0	0	0	0	0	0	0	0	0	k__Bacteria;p__Bacteroidota;c__Bacteroidia;o__Bacteroidales;f__Prevotellaceae;g__Prevotella_9;s__uncultured bacterium
FJ881036.1.1489	3	0	0	1	1	0	3	2	5	1	0	0	1	0	0	0	2	4	0	1	0	1	0	3	2	3	4	1	1	0	3	1	k__Bacteria;p__Firmicutes;c__Clostridia;o__Oscillospirales;f__Oscillospiraceae;g__Papillibacter;s__uncultured bacterium
EU461600.1.1374	1	0	2	0	0	1	0	0	0	0	0	0	0	1	0	0	1	0	1	0	0	0	0	0	0	0	0	0	0	0	2	0	k__Bacteria;p__Firmicutes;c__Clostridia;o__Oscillospirales;f__Oscillospiraceae;g__UCG-005;s__uncultured bacterium
EU474854.1.1402	1	0	15	8	0	2	12	3	0	0	0	1	0	0	0	0	0	17	0	2	5	5	7	8	6	7	2	4	7	2	79	0	k__Bacteria;p__Firmicutes;c__Clostridia;o__Oscillospirales;f__UCG-010;g__uncultured bacterium;s__unknown
KC000060.1.1286	1	0	1	0	0	0	2	1	0	0	1	0	0	0	0	0	0	0	0	0	0	0	0	0	0	0	0	0	0	0	0	0	k__Bacteria;p__Firmicutes;c__Clostridia;o__Lachnospirales;f__Lachnospiraceae;g__Anaerosporobacter;s__uncultured bacterium
BAAW01000377.208.1702	112	9	25	48	9	4	15	7	17	19	8	68	7	27	43	79	11	5	38	149	4	15	2	53	0	3	1	0	0	0	1	7	k__Bacteria;p__Firmicutes;c__Clostridia;o__Clostridiales;f__Clostridiaceae;g__Clostridium sensu stricto 1;s__human gut metagenome
JN713263.1.1523	1	2	0	0	0	0	0	0	4	0	2	0	0	2	0	0	0	0	0	0	0	0	0	0	0	0	0	0	0	0	0	0	k__Bacteria;p__Firmicutes;c__Clostridia;o__Lachnospirales;f__Lachnospiraceae;g__Acetitomaculum;s__Lachnospiraceae bacterium canine oral taxon 099
JX095277.1.1398	6	3	12	15	3	1	15	0	105	0	83	2	0	0	0	0	0	0	0	0	4	0	0	0	0	0	0	0	1	0	0	0	k__Bacteria;p__Firmicutes;c__Clostridia;o__Oscillospirales;f__Ruminococcaceae;g__uncultured;s__uncultured bacterium
GQ898002.1.1490	1	0	0	0	0	1	0	0	0	0	0	0	0	0	0	0	0	0	0	0	1	0	0	0	0	0	0	0	0	1	0	0	k__Bacteria;p__Bacteroidota;c__Bacteroidia;o__Bacteroidales;f__Tannerellaceae;g__Parabacteroides;s__uncultured bacterium
KM244838.1.1490	18	36	23	9	5	12	1	8	3	10	5	8	9	4	1	22	53	27	27	27	91	115	11	35	64	74	21	85	53	187	30	60	k__Bacteria;p__Firmicutes;c__Clostridia;o__Oscillospirales;f__Ruminococcaceae;g__Subdoligranulum;s__uncultured Faecalibacterium sp.
EU470230.1.1382	8	2	7	8	3	9	5	5	4	5	4	5	2	7	1	6	3	6	9	5	2	1	5	6	4	18	5	1	2	11	32	6	k__Bacteria;p__Bacteroidota;c__Bacteroidia;o__Bacteroidales;f__Rikenellaceae;g__Rikenellaceae RC9 gut group;s__uncultured bacterium
AY916363.1.1391	12	1	9	6	6	0	0	6	13	1	9	1	12	4	5	2	1	15	0	20	11	40	12	13	14	5	3	6	6	6	11	4	k__Bacteria;p__Firmicutes;c__Clostridia;o__Clostridia UCG-014;f__uncultured bacterium;g__unknown;s__unknown
EU507408.1.1392	4	0	0	0	0	4	2	1	0	1	0	0	2	5	0	3	5	1	2	0	1	0	0	8	0	3	2	3	2	0	5	0	k__Bacteria;p__Firmicutes;c__Clostridia;o__Lachnospirales;f__Lachnospiraceae;g__Acetitomaculum;s__uncultured bacterium
EU775825.1.1408	1	0	0	0	1	0	0	0	0	0	0	0	1	0	0	1	1	2	0	0	0	0	0	1	0	0	1	0	0	1	0	0	k__Bacteria;p__Spirochaetota;c__Spirochaetia;o__Spirochaetales;f__Spirochaetaceae;g__Treponema;s__uncultured bacterium
EF434354.1.1367	8	12	8	9	3	6	8	9	9	2	12	8	23	23	12	12	5	22	4	21	12	12	12	15	9	5	24	2	8	27	5	6	k__Bacteria;p__Firmicutes;c__Clostridia;o__Clostridia UCG-014;f__uncultured Clostridiales bacterium;g__unknown;s__unknown
DQ325663.1.1352	3	2	2	2	1	0	2	1	0	1	1	3	4	2	1	0	2	0	5	0	0	1	0	0	1	1	0	1	0	1	0	4	k__Bacteria;p__Firmicutes;c__Clostridia;o__Lachnospirales;f__Lachnospiraceae;g__Lachnospiraceae FCS020 group;s__uncultured bacterium
EU461550.1.1397	5	3	2	2	4	6	5	0	2	1	8	1	1	0	4	4	2	5	5	1	0	2	1	2	3	2	2	1	2	1	5	1	k__Bacteria;p__Firmicutes;c__Clostridia;o__Oscillospirales;f__Oscillospiraceae;g__UCG-002;s__uncultured bacterium
FJ679485.1.1439	14	10	2	3	1	4	1	1	4	1	3	9	3	9	3	5	1	15	3	0	14	1	0	2	3	3	0	6	1	0	1	1	k__Bacteria;p__Bacteroidota;c__Bacteroidia;o__Bacteroidales;f__Prevotellaceae;g__Alloprevotella;s__uncultured bacterium
HQ716538.1.1449	34	21	57	91	72	178	22	78	32	102	39	26	34	77	62	32	23	40	33	84	64	12	32	43	21	52	29	33	29	83	112	69	k__Bacteria;p__Bacteroidota;c__Bacteroidia;o__Bacteroidales;f__Rikenellaceae;g__Rikenellaceae RC9 gut group;s__uncultured bacterium
HM218833.1.1525	1	1	2	5	0	6	0	4	1	1	0	0	1	8	1	2	1	3	0	1	4	1	0	0	0	0	0	1	0	0	1	2	k__Bacteria;p__Firmicutes;c__Bacilli;o__Lactobacillales;f__Lactobacillaceae;g__Lactobacillus;s__uncultured Lactobacillus sp.
EU475672.1.1383	2	3	3	0	0	3	2	0	1	1	1	2	2	1	1	0	1	1	8	2	2	1	0	0	1	5	2	3	2	1	2	2	k__Bacteria;p__Firmicutes;c__Clostridia;o__Oscillospirales;f__Oscillospiraceae;g__UCG-005;s__uncultured bacterium
HQ400259.1.1494	5	2	0	0	0	4	0	51	1	1	0	0	0	6	0	0	0	10	2	3	0	1	17	0	6	1	1	0	0	2	0	0	k__Bacteria;p__Firmicutes;c__Clostridia;o__Oscillospirales;f__Ruminococcaceae;g__Ruminococcus;s__uncultured rumen bacterium
KT834762.1.1481	1	0	0	0	0	0	0	0	1	0	0	0	0	0	0	0	0	2	0	0	0	1	2	0	0	0	0	0	0	0	0	2	k__Bacteria;p__Firmicutes;c__Clostridia;o__Clostridiales;f__Clostridiaceae;g__Clostridium sensu stricto 1;s__uncultured bacterium
FJ684485.1.1449	35	5	3	3	9	3	2	5	1	3	0	6	4	2	5	9	37	10	6	13	35	2	3	71	108	2	8	3	2	4	4	6	k__Bacteria;p__Bacteroidota;c__Bacteroidia;o__Bacteroidales;f__Prevotellaceae;g__Alloprevotella;s__uncultured bacterium
AF371770.1.1372	2	0	5	1	2	1	2	0	4	5	3	0	1	5	0	17	8	3	5	1	2	5	1	3	4	6	3	2	2	0	3	0	k__Bacteria;p__Firmicutes;c__Clostridia;o__Oscillospirales;f__[Eubacterium] coprostanoligenes group;g__uncultured bacterium;s__unknown
AF243160.1.1509	6	2	2	1	3	2	1	16	2	4	2	1	3	2	0	1	2	1	0	3	1	1	0	0	1	1	2	1	1	2	0	2	k__Bacteria;p__Firmicutes;c__Bacilli;o__Lactobacillales;f__Lactobacillaceae;g__Lactobacillus;s__Lactobacillus sp. KC38
JX096132.1.1404	3	8	3	3	3	3	13	0	7	4	3	10	8	1	1	3	2	27	4	1	6	4	0	2	0	2	4	0	0	2	0	0	k__Bacteria;p__Firmicutes;c__Clostridia;o__Monoglobales;f__Monoglobaceae;g__Monoglobus;s__uncultured bacterium
EU774281.1.1389	3	3	4	9	7	3	4	4	5	3	3	31	1	2	0	20	2	0	2	0	0	0	1	0	0	2	0	0	0	0	2	2	k__Bacteria;p__Firmicutes;c__Clostridia;o__Lachnospirales;f__Lachnospiraceae;g__Blautia;s__uncultured bacterium
KM244825.1.1500	27	10	25	24	9	7	109	11	1	16	9	9	5	6	6	9	14	49	64	42	21	16	38	43	38	64	83	66	67	86	83	47	k__Bacteria;p__Firmicutes;c__Clostridia;o__Lachnospirales;f__Lachnospiraceae;g__Lachnospiraceae NK4A136 group;s__uncultured Lachnospiraceae bacterium
EU474468.1.1327	2	6	6	6	0	0	1	0	0	0	0	0	2	2	0	0	0	1	2	3	0	0	1	6	0	0	0	0	0	0	1	0	k__Bacteria;p__Firmicutes;c__Bacilli;o__RF39;f__uncultured bacterium;g__unknown;s__unknown
EU778274.1.1392	4	3	3	0	2	2	1	3	3	2	2	3	1	0	0	2	1	1	2	2	0	0	0	0	0	2	0	5	2	11	5	13	k__Bacteria;p__Firmicutes;c__Clostridia;o__Lachnospirales;f__Lachnospiraceae;g__uncultured;s__uncultured bacterium
KM650237.1.1451	1	3	4	2	0	4	8	2	3	3	0	1	3	0	1	2	1	5	6	5	7	4	0	2	5	0	3	0	3	4	6	0	k__Bacteria;p__Firmicutes;c__Clostridia;o__Oscillospirales;f__Oscillospiraceae;g__NK4A214 group;s__uncultured Firmicutes bacterium
KF843642.1.1414	2	2	1	1	0	0	2	1	2	2	2	2	0	1	6	1	0	1	0	1	0	1	0	1	1	1	1	1	0	0	1	1	k__Bacteria;p__Firmicutes;c__Clostridia;o__Clostridia UCG-014;f__uncultured bacterium;g__unknown;s__unknown
JF797495.1.1310	1	0	0	0	0	0	1	0	0	1	3	1	0	0	0	0	0	0	0	0	0	0	0	0	0	0	0	0	0	0	0	0	k__Bacteria;p__Firmicutes;c__Clostridia;o__Clostridia UCG-014;f__uncultured rumen bacterium;g__unknown;s__unknown
EU459707.1.1400	1	2	0	0	0	0	0	0	0	0	0	0	0	0	0	0	1	0	0	0	0	0	0	0	0	0	1	0	0	0	0	0	k__Bacteria;p__Bacteroidota;c__Bacteroidia;o__Bacteroidales;f__Prevotellaceae;g__Alloprevotella;s__uncultured bacterium
EU536346.1.1390	2	0	0	0	0	0	0	0	6	6	1	4	7	1	0	0	0	0	0	0	0	0	0	0	0	0	0	0	0	0	0	0	k__Bacteria;p__Proteobacteria;c__Gammaproteobacteria;o__Burkholderiales;f__Oxalobacteraceae;g__Janthinobacterium;s__uncultured bacterium
EU470207.1.1401	10	4	5	12	5	40	1	4	3	33	5	4	56	3	4	0	41	51	136	24	22	19	7	6	17	173	14	128	9	22	148	23	k__Bacteria;p__Bacteroidota;c__Bacteroidia;o__Bacteroidales;f__Paludibacteraceae;g__uncultured;s__uncultured bacterium
HQ756791.1.1416	8	0	0	0	0	0	0	1	0	0	0	2	0	0	0	0	0	0	0	0	0	0	0	0	0	0	0	0	0	0	0	0	k__Bacteria;p__Firmicutes;c__Clostridia;o__Clostridiales;f__Clostridiaceae;g__Clostridium sensu stricto 1;s__uncultured organism
JF220902.1.1366	6	0	0	1	3	0	2	3	13	0	4	4	3	0	4	7	4	5	2	0	2	2	2	3	4	1	0	3	7	4	1	6	k__Bacteria;p__Bacteroidota;c__Bacteroidia;o__Bacteroidales;f__Prevotellaceae;g__Prevotella_9;s__uncultured bacterium
EU461214.1.1371	1	1	0	0	0	1	0	0	0	0	0	0	0	2	0	0	0	0	0	0	0	0	0	0	0	0	0	0	0	0	0	0	k__Bacteria;p__Firmicutes;c__Clostridia;o__Clostridiales;f__Clostridiaceae;g__Clostridium sensu stricto 1;s__uncultured bacterium
EU774313.1.1343	63	140	78	89	372	122	141	89	193	28	170	36	101	61	30	52	47	93	33	30	37	20	14	84	10	14	19	30	32	22	15	7	k__Bacteria;p__Firmicutes;c__Clostridia;o__Oscillospirales;f__[Eubacterium] coprostanoligenes group;g__uncultured bacterium;s__unknown
GQ132920.1.1381	1	1	1	1	1	1	1	1	0	0	3	1	0	0	1	1	0	0	1	0	1	0	0	1	0	0	0	0	0	0	0	0	k__Bacteria;p__Firmicutes;c__Clostridia;o__Oscillospirales;f__[Eubacterium] coprostanoligenes group;g__uncultured bacterium;s__unknown
AB009222.1.1414	3	0	0	0	0	0	0	0	1	0	0	0	1	1	0	0	1	0	0	0	3	0	1	1	0	2	2	0	1	1	2	0	k__Bacteria;p__Firmicutes;c__Bacilli;o__Erysipelotrichales;f__Erysipelatoclostridiaceae;g__UCG-004;s__unidentified rumen bacterium RFN74
JX095264.1.1391	1	3	13	6	1	2	0	5	1	3	6	1	1	2	0	2	1	4	9	0	1	2	0	5	4	1	5	2	1	3	2	0	k__Bacteria;p__Firmicutes;c__Clostridia;o__Oscillospirales;f__Oscillospiraceae;g__UCG-002;s__uncultured bacterium
AM943044.1.1276	6	0	0	0	0	0	0	0	0	0	0	0	1	1	0	0	0	0	0	0	0	0	0	0	0	0	0	0	0	0	0	0	k__Bacteria;p__Firmicutes;c__Bacilli;o__Lactobacillales;f__Carnobacteriaceae;g__Trichococcus;s__Trichococcus pasteurii
FJ679522.1.1415	1	0	1	0	1	1	1	1	0	0	3	1	2	1	0	2	2	2	4	0	0	0	0	0	0	1	0	0	1	0	2	1	k__Bacteria;p__Proteobacteria;c__Gammaproteobacteria;o__Enterobacterales;f__Succinivibrionaceae;g__Succinivibrio;s__uncultured bacterium
AF371765.1.1461	4	0	3	0	0	0	0	0	0	0	1	0	1	0	0	8	4	3	4	0	1	1	0	2	2	2	0	5	0	10	6	21	k__Bacteria;p__Firmicutes;c__Clostridia;o__Oscillospirales;f__[Eubacterium] coprostanoligenes group;g__uncultured bacterium;s__unknown
HQ716543.1.1498	76	29	9	5	119	68	2	6	20	46	14	46	48	109	21	90	138	39	11	5	10	36	9	23	2	40	16	47	18	8	7	17	k__Bacteria;p__Spirochaetota;c__Spirochaetia;o__Spirochaetales;f__Spirochaetaceae;g__Treponema;s__uncultured bacterium
EU504796.1.1391	1	0	0	0	0	0	0	0	0	0	0	0	0	0	0	0	0	0	0	0	0	0	0	0	0	0	0	0	0	0	0	0	k__Bacteria;p__Firmicutes;c__Clostridia;o__Lachnospirales;f__Lachnospiraceae;g__Lachnospiraceae NK4A136 group;s__uncultured bacterium
DQ797686.1.1371	1	0	1	0	0	1	0	0	0	0	0	1	0	0	0	0	0	0	0	0	0	0	0	0	0	0	0	0	0	1	0	0	k__Bacteria;p__Firmicutes;c__Clostridia;o__Oscillospirales;f__Ruminococcaceae;g__Faecalibacterium;s__uncultured bacterium
HQ814017.1.1450	2	0	0	0	0	0	0	0	0	0	0	0	0	0	0	0	0	0	1	1	0	0	0	1	0	1	0	0	0	0	1	0	k__Bacteria;p__Firmicutes;c__Clostridia;o__Lachnospirales;f__Lachnospiraceae;g__[Ruminococcus] gauvreauii group;s__uncultured organism
EU779124.1.1406	1	0	0	0	0	6	2	0	2	1	0	0	0	0	0	0	0	0	0	0	0	1	1	0	0	2	1	0	0	1	1	1	k__Bacteria;p__Firmicutes;c__Clostridia;o__Oscillospirales;f__Oscillospiraceae;g__UCG-005;s__uncultured bacterium
EU462976.1.1393	1	0	0	0	0	0	0	0	0	0	0	0	0	0	0	0	0	0	0	0	0	0	0	0	0	0	0	0	0	0	0	0	k__Bacteria;p__Firmicutes;c__Clostridia;o__Lachnospirales;f__Lachnospiraceae;g__Blautia;s__uncultured bacterium
HQ716212.1.1452	1	0	2	0	0	1	1	0	0	0	0	1	0	0	0	0	0	1	0	0	0	0	0	0	0	1	0	0	0	0	0	0	k__Bacteria;p__Firmicutes;c__Clostridia;o__Oscillospirales;f__Oscillospiraceae;g__UCG-002;s__uncultured bacterium
EU771396.1.1393	3	0	1	1	0	0	0	1	0	0	0	0	1	1	0	4	0	1	2	2	0	1	0	1	0	20	0	6	2	3	7	22	k__Bacteria;p__Firmicutes;c__Clostridia;o__Lachnospirales;f__Lachnospiraceae;g__Agathobacter;s__uncultured bacterium
HQ741515.1.1430	1	0	0	0	2	0	2	0	0	3	0	0	1	0	0	0	0	0	0	1	0	1	0	0	0	0	1	0	0	0	0	0	k__Bacteria;p__Firmicutes;c__Clostridia;o__Clostridiales;f__Clostridiaceae;g__Clostridium sensu stricto 1;s__uncultured bacterium
DQ394644.1.1506	1	3	5	2	1	0	0	0	0	0	3	2	0	0	0	0	1	3	0	0	2	1	0	2	2	0	1	0	1	0	1	0	k__Bacteria;p__Firmicutes;c__Clostridia;o__Oscillospirales;f__UCG-010;g__uncultured rumen bacterium;s__unknown
GQ358465.1.1374	13	2	2	3	1	0	0	8	3	0	2	1	3	2	0	0	20	5	6	4	4	2	13	21	4	7	5	18	15	26	2	2	k__Bacteria;p__Bacteroidota;c__Bacteroidia;o__Bacteroidales;f__Prevotellaceae;g__Prevotellaceae UCG-003;s__uncultured Bacteroidaceae bacterium
AF371802.1.1417	15	57	45	20	40	39	49	31	10	48	8	2	21	16	34	46	45	93	97	51	79	127	72	50	131	179	53	56	43	65	181	49	k__Bacteria;p__Firmicutes;c__Clostridia;o__Oscillospirales;f__Oscillospiraceae;g__Oscillospira;s__uncultured bacterium
FJ371355.1.1363	33	6	2	5	0	0	0	1	3	36	0	5	6	2	1	25	12	0	20	1	2	1	0	2	0	0	3	0	25	27	0	30	k__Bacteria;p__Bacteroidota;c__Bacteroidia;o__Bacteroidales;f__Prevotellaceae;g__Prevotella;s__uncultured bacterium
EF640148.1.1608	2	1	0	1	1	0	1	9	1	0	1	0	1	3	0	22	5	1	3	1	4	0	2	5	0	10	6	9	1	5	12	21	k__Bacteria;p__Firmicutes;c__Clostridia;o__Lachnospirales;f__Lachnospiraceae;g__Roseburia;s__uncultured bacterium
HQ780963.1.1453	12	2	5	3	2	6	5	3	4	4	3	0	5	8	0	2	15	6	8	0	1	2	0	4	9	6	17	7	0	9	3	2	k__Bacteria;p__Firmicutes;c__Clostridia;o__Oscillospirales;f__UCG-010;g__uncultured organism;s__unknown
EU778619.1.1379	1	1	1	1	0	0	1	0	0	0	0	0	1	2	0	0	1	1	1	2	1	0	0	1	0	1	0	0	0	0	2	2	k__Bacteria;p__Firmicutes;c__Clostridia;o__Oscillospirales;f__Oscillospiraceae;g__UCG-005;s__uncultured bacterium
KF773003.1.1444	3	0	0	1	0	0	1	0	0	0	0	0	0	0	0	0	2	0	1	2	1	0	0	0	0	0	0	0	0	0	0	6	k__Bacteria;p__Firmicutes;c__Clostridia;o__Lachnospirales;f__Lachnospiraceae;g__Cellulosilyticum;s__uncultured bacterium
JQ184844.1.1344	4	4	5	1	1	5	2	5	9	1	2	3	7	4	4	3	1	3	0	0	1	1	0	2	2	0	0	0	0	0	2	0	k__Bacteria;p__Firmicutes;c__Clostridia;o__Oscillospirales;f__UCG-010;g__uncultured bacterium;s__unknown
EU777057.1.1265	2	3	1	3	0	1	1	1	1	0	2	0	1	2	1	1	0	2	0	0	0	0	0	1	0	0	1	0	1	0	1	0	k__Bacteria;p__Firmicutes;c__Clostridia;o__Oscillospirales;f__Ruminococcaceae;g__Candidatus Soleaferrea;s__uncultured bacterium
FJ681655.1.1480	1	0	0	0	0	0	0	0	0	0	0	0	0	0	0	0	0	0	0	0	0	0	0	0	0	1	0	0	1	0	0	0	k__Bacteria;p__Firmicutes;c__Clostridia;o__Clostridia UCG-014;f__uncultured bacterium;g__unknown;s__unknown
KR068223.1.1508	1	0	0	1	0	0	0	0	0	0	0	0	0	0	0	0	0	0	0	0	0	1	0	0	0	0	0	1	0	0	0	0	k__Bacteria;p__Firmicutes;c__Clostridia;o__Lachnospirales;f__Lachnospiraceae;g__Lachnospiraceae UCG-009;s__uncultured rumen bacterium
EU462327.1.1407	2	2	0	1	0	2	0	0	2	1	0	2	1	0	4	1	0	2	1	4	0	0	2	2	1	2	1	2	2	1	2	0	k__Bacteria;p__Desulfobacterota;c__Desulfovibrionia;o__Desulfovibrionales;f__Desulfovibrionaceae;g__Desulfovibrio;s__uncultured bacterium
GQ897679.1.1458	5	1	2	1	0	13	2	9	3	6	2	1	12	14	0	4	21	9	7	5	10	4	2	10	4	9	11	3	8	11	28	3	k__Bacteria;p__Firmicutes;c__Clostridia;o__Oscillospirales;f__UCG-010;g__uncultured bacterium;s__unknown
EU465830.1.1298	1	0	0	0	0	0	0	0	0	0	0	0	0	0	0	0	0	0	0	1	0	0	0	0	0	0	0	0	0	0	1	1	k__Bacteria;p__Firmicutes;c__Clostridia;o__Clostridia UCG-014;f__uncultured bacterium;g__unknown;s__unknown
JQ186162.1.1363	1	0	0	0	0	0	0	0	0	0	0	0	1	0	0	1	1	0	0	0	0	1	0	0	0	0	0	0	0	25	0	2	k__Bacteria;p__Bacteroidota;c__Bacteroidia;o__Bacteroidales;f__Prevotellaceae;g__Prevotella_9;s__uncultured bacterium
EF640140.1.1517	1	0	6	6	1	2	0	7	1	1	0	3	11	3	0	1	5	8	7	10	1	19	4	3	2	25	5	21	19	4	28	53	k__Bacteria;p__Firmicutes;c__Clostridia;o__Lachnospirales;f__Lachnospiraceae;g__Roseburia;s__uncultured bacterium
EU459639.1.1367	1	1	0	0	0	0	0	2	0	0	0	0	6	1	0	5	0	0	2	0	0	0	0	0	0	0	0	0	0	0	0	0	k__Bacteria;p__Firmicutes;c__Clostridia;o__Oscillospirales;f__Ruminococcaceae;g__Ruminococcus;s__uncultured bacterium
EU775381.1.1349	1	1	1	0	0	0	0	0	0	0	0	0	0	0	0	0	0	0	2	1	1	2	0	2	42	0	0	0	0	0	4	0	k__Bacteria;p__Bacteroidota;c__Bacteroidia;o__Bacteroidales;f__Prevotellaceae;g__Prevotella_9;s__uncultured bacterium
KU999999.1.1363	1	0	0	0	0	0	0	0	0	0	0	0	0	0	0	0	0	0	0	0	0	0	0	0	0	0	0	1	0	0	1	0	k__Bacteria;p__Firmicutes;c__Clostridia;o__Oscillospirales;f__Ruminococcaceae;g__Harryflintia;s__Harryflintia acetispora
MG367106.1.1496	1	0	0	0	0	0	0	1	0	0	0	0	0	0	0	2	1	0	1	0	0	0	0	0	0	0	2	0	0	2	0	0	k__Bacteria;p__Firmicutes;c__Clostridia;o__Lachnospirales;f__Lachnospiraceae;g__Lachnoclostridium;s__uncultured Clostridiales Family XIV bacterium
EU475586.1.1362	1	5	1	1	1	4	1	1	0	4	3	0	2	3	1	2	0	1	1	2	1	1	3	2	0	1	1	2	2	0	0	0	k__Bacteria;p__Firmicutes;c__Clostridia;o__Peptostreptococcales-Tissierellales;f__Peptostreptococcaceae;g__Terrisporobacter;s__uncultured bacterium
MF148214.1.1458	1	1	5	0	2	1	18	6	1	0	0	0	0	0	0	0	7	2	29	10	10	9	8	2	14	12	12	7	7	16	7	3	k__Bacteria;p__Firmicutes;c__Clostridia;o__Peptostreptococcales-Tissierellales;f__Anaerovoracaceae;g__[Eubacterium] nodatum group;s__uncultured bacterium
AY979500.1.1361	1	0	0	0	6	0	0	0	0	0	0	0	5	0	0	3	0	0	2	0	0	0	0	0	0	0	0	1	0	0	0	0	k__Bacteria;p__Bacteroidota;c__Bacteroidia;o__Bacteroidales;f__Prevotellaceae;g__Prevotella_9;s__uncultured bacterium
HQ716139.1.1436	154	31	133	104	150	60	11	202	13	80	24	102	52	20	28	126	120	36	20	30	49	128	19	26	26	22	9	27	114	123	8	129	k__Bacteria;p__Bacteroidota;c__Bacteroidia;o__Bacteroidales;f__Prevotellaceae;g__Prevotella;s__uncultured bacterium
AY349378.1.1509	1	0	1	1	1	0	0	0	1	0	1	0	0	0	1	1	1	1	2	2	1	0	1	1	0	2	1	2	0	8	0	2	k__Bacteria;p__Firmicutes;c__Clostridia;o__Peptostreptococcales-Tissierellales;f__Anaerovoracaceae;g__[Eubacterium] brachy group;s__Eubacterium sp. oral clone JS001
AB627687.1.1526	23	43	3	6	16	7	10	3	8	5	2	26	3	58	37	19	5	55	4	10	34	8	9	1	10	1	16	0	33	34	14	57	k__Bacteria;p__Firmicutes;c__Clostridia;o__Oscillospirales;f__[Eubacterium] coprostanoligenes group;g__uncultured bacterium;s__unknown
EU470094.1.1385	2	0	0	1	1	1	1	1	1	1	0	0	0	1	0	3	1	2	3	1	2	1	0	2	3	3	4	2	3	5	9	3	k__Bacteria;p__Firmicutes;c__Clostridia;o__Lachnospirales;f__Lachnospiraceae;g__Lachnospiraceae AC2044 group;s__uncultured bacterium
EU454783.1.1397	1	0	0	0	0	0	0	0	1	2	0	0	0	1	1	0	0	0	0	0	0	0	0	0	0	1	0	0	1	1	0	1	k__Bacteria;p__Firmicutes;c__Bacilli;o__Lactobacillales;f__Lactobacillaceae;g__Lactobacillus;s__uncultured bacterium
EF445283.1.1475	1	0	3	4	7	5	3	0	0	4	3	1	0	3	1	2	1	1	0	0	0	4	1	0	4	3	2	1	1	1	0	6	k__Bacteria;p__Firmicutes;c__Clostridia;o__Oscillospirales;f__Ruminococcaceae;g__uncultured;s__uncultured bacterium
EU774881.1.1422	1	0	1	0	0	0	0	1	0	0	0	0	0	0	0	0	1	1	0	3	0	0	0	0	0	0	0	0	0	0	0	1	k__Bacteria;p__Firmicutes;c__Bacilli;o__Lactobacillales;f__Lactobacillaceae;g__Lactobacillus;s__uncultured bacterium
FJ848448.1.1487	2	0	0	1	0	1	1	1	0	2	0	0	2	0	1	0	2	0	2	1	0	2	1	2	0	6	3	1	1	1	3	0	k__Bacteria;p__Firmicutes;c__Clostridia;o__Clostridia vadinBB60 group;f__uncultured bacterium;g__unknown;s__unknown
EU774227.1.1303	18	3	38	45	9	48	3	5	7	6	2	5	82	9	8	15	39	22	3	7	15	14	48	42	8	9	14	10	53	13	15	1	k__Bacteria;p__Spirochaetota;c__Spirochaetia;o__Spirochaetales;f__Spirochaetaceae;g__Treponema;s__uncultured bacterium
FJ367160.1.1352	1	0	0	0	0	0	1	0	0	0	0	0	0	0	1	0	0	0	0	2	0	0	0	0	0	0	0	0	0	0	2	0	k__Bacteria;p__Firmicutes;c__Clostridia;o__Lachnospirales;f__Lachnospiraceae;g__Lachnoclostridium;s__uncultured bacterium
EU474510.1.1379	1	0	0	0	1	0	1	2	0	0	0	0	6	0	0	1	6	1	0	0	0	0	0	0	0	0	0	2	0	0	0	1	k__Bacteria;p__Cyanobacteria;c__Vampirivibrionia;o__Gastranaerophilales;f__uncultured bacterium;g__unknown;s__unknown
EU475641.1.1382	1	0	0	0	0	1	0	0	0	3	0	3	3	0	6	1	1	0	0	0	0	0	3	0	0	0	0	0	0	6	0	0	k__Bacteria;p__Firmicutes;c__Clostridia;o__Clostridia UCG-014;f__uncultured bacterium;g__unknown;s__unknown
AJ250074.1.1561	2	0	0	0	0	0	0	0	0	0	0	0	1	0	0	0	0	0	0	0	0	0	0	0	0	0	0	0	0	0	0	0	k__Bacteria;p__Firmicutes;c__Bacilli;o__Lactobacillales;f__Lactobacillaceae;g__Limosilactobacillus;s__Lactobacillus frumenti
EU475010.1.1387	1	2	2	1	3	4	3	1	1	0	1	1	2	2	5	1	1	2	3	4	0	1	3	3	0	2	0	3	1	1	4	2	k__Bacteria;p__Firmicutes;c__Clostridia;o__Lachnospirales;f__Lachnospiraceae;g__Acetitomaculum;s__uncultured bacterium
CP006011.1358955.1360518	3	1	3	4	4	3	0	3	2	7	1	1	2	3	1	0	0	1	5	4	4	1	4	2	4	2	0	0	3	1	0	1	k__Bacteria;p__Firmicutes;c__Bacilli;o__Lactobacillales;f__Lactobacillaceae;g__Limosilactobacillus;s__Lactobacillus reuteri I5007
EU460197.1.1223	1	0	0	0	0	0	0	0	0	0	0	0	1	0	0	0	0	0	0	1	0	0	0	2	1	2	0	0	0	0	0	2	k__Bacteria;p__Firmicutes;c__Clostridia;o__Lachnospirales;f__Lachnospiraceae;g__[Eubacterium] eligens group;s__uncultured bacterium
AB626924.1.1498	1	0	0	0	0	0	0	0	0	0	0	0	0	0	0	0	1	0	0	0	0	0	0	0	0	1	0	1	0	0	1	0	k__Bacteria;p__Firmicutes;c__Clostridia;o__Lachnospirales;f__Lachnospiraceae;g__uncultured;s__uncultured bacterium
AF371734.1.1430	6	3	2	1	3	6	2	4	0	2	3	0	9	1	0	7	2	2	3	6	1	1	4	8	1	2	2	2	6	10	2	6	k__Bacteria;p__Firmicutes;c__Clostridia;o__Oscillospirales;f__Ruminococcaceae;g__Faecalibacterium;s__uncultured bacterium
DQ806181.1.1394	3	10	3	8	4	8	2	0	1	2	3	2	3	20	1	0	1	0	4	5	2	4	4	4	0	10	5	3	2	3	4	2	k__Bacteria;p__Firmicutes;c__Clostridia;o__Oscillospirales;f__Ruminococcaceae;g__Negativibacillus;s__uncultured bacterium
EU462001.1.1402	1	0	0	0	0	1	0	0	0	0	0	0	0	0	0	0	0	0	0	0	0	0	0	0	0	0	0	0	0	0	0	0	k__Bacteria;p__Bacteroidota;c__Bacteroidia;o__Bacteroidales;f__Prevotellaceae;g__Prevotella_9;s__uncultured bacterium
EU468942.1.1326	1	0	0	0	0	0	0	0	0	0	0	0	0	0	0	0	1	0	0	0	0	0	0	1	0	2	0	0	1	0	0	0	k__Bacteria;p__Firmicutes;c__Clostridia;o__Oscillospirales;f__Ruminococcaceae;g__Ruminococcus;s__uncultured bacterium
AF371679.1.1429	1	3	3	3	5	8	0	0	2	0	0	0	3	2	2	0	80	23	62	35	4	43	12	46	97	117	40	140	42	72	73	426	k__Bacteria;p__Firmicutes;c__Clostridia;o__Lachnospirales;f__Lachnospiraceae;g__uncultured;s__uncultured bacterium
AB506381.1.1523	37	80	31	23	45	44	30	53	26	20	39	15	47	11	66	69	27	101	69	24	16	20	29	33	31	50	14	26	13	29	59	18	k__Bacteria;p__Firmicutes;c__Clostridia;o__Oscillospirales;f__Oscillospiraceae;g__Oscillibacter;s__uncultured bacterium
AB298755.1.1478	1	0	0	0	0	0	0	0	0	0	0	0	0	0	0	0	0	0	0	0	0	0	0	0	0	0	0	0	0	0	0	0	k__Bacteria;p__Firmicutes;c__Clostridia;o__Lachnospirales;f__Lachnospiraceae;g__Anaerocolumna;s__Anaerocolumna cellulosilytica
FJ365161.1.1382	1	1	0	2	0	2	2	0	3	0	2	4	0	1	1	0	0	1	0	0	0	0	0	0	0	0	0	0	0	0	0	0	k__Bacteria;p__Firmicutes;c__Clostridia;o__Oscillospirales;f__[Eubacterium] coprostanoligenes group;g__uncultured bacterium;s__unknown
HM124125.1.1496	17	4	6	3	21	1	2	1	14	4	14	367	2	0	4	1	1	1	7	1	1	6	0	0	0	0	0	1	0	0	2	0	k__Bacteria;p__Firmicutes;c__Clostridia;o__Lachnospirales;f__Lachnospiraceae;g__Coprococcus;s__uncultured bacterium
EU234208.1.1501	1	0	0	0	0	0	0	0	0	0	0	0	0	0	0	0	0	0	0	0	0	0	0	0	0	0	0	0	0	0	0	0	k__Bacteria;p__Firmicutes;c__Bacilli;o__Lactobacillales;f__Carnobacteriaceae;g__Atopococcus;s__uncultured bacterium
DQ105656.1.1515	255	34	76	109	48	233	20	49	25	24	11	7	59	7	21	22	28	135	64	78	91	76	76	38	51	71	16	91	43	92	171	263	k__Bacteria;p__Firmicutes;c__Clostridia;o__Lachnospirales;f__Lachnospiraceae;g__Frisingicoccus;s__uncultured bacterium
DQ807031.1.1284	1	2	1	1	0	1	0	0	0	0	4	2	0	0	0	1	2	2	0	5	5	1	1	0	0	5	0	0	0	24	1	24	k__Bacteria;p__Firmicutes;c__Clostridia;o__Lachnospirales;f__Lachnospiraceae;g__uncultured;s__uncultured bacterium
CDYU01006182.143092.144603	1	0	0	0	0	0	0	0	0	0	0	0	0	0	0	0	0	0	0	0	0	0	0	0	0	0	0	0	0	0	0	0	k__Bacteria;p__Firmicutes;c__Clostridia;o__Oscillospirales;f__Oscillospiraceae;g__NK4A214 group;s__gut metagenome
EU778919.1.1394	4	1	7	6	3	2	8	0	3	0	3	2	11	7	0	2	1	1	1	5	1	3	1	0	0	0	1	1	3	0	2	0	k__Bacteria;p__Firmicutes;c__Clostridia;o__Oscillospirales;f__Ruminococcaceae;g__Ruminococcus;s__uncultured bacterium
DQ105661.1.1522	6	3	2	3	9	3	1	0	4	5	2	12	4	30	5	12	10	5	8	21	2	6	5	9	0	1	12	1	0	2	2	7	k__Bacteria;p__Bacteroidota;c__Bacteroidia;o__Bacteroidales;f__Prevotellaceae;g__Prevotella;s__uncultured bacterium
FJ684118.1.1412	133	15	11	17	4	27	6	4	19	14	6	5	7	10	24	9	24	35	54	23	1	13	7	0	3	28	34	16	15	177	22	73	k__Bacteria;p__Proteobacteria;c__Gammaproteobacteria;o__Enterobacterales;f__Succinivibrionaceae;g__Succinivibrio;s__uncultured bacterium
EF099523.1.1391	1	0	0	0	0	0	0	0	0	0	0	0	1	0	0	0	1	0	0	0	0	0	0	0	0	0	0	1	1	2	0	1	k__Bacteria;p__Firmicutes;c__Clostridia;o__Lachnospirales;f__Lachnospiraceae;g__Lachnospiraceae FCS020 group;s__uncultured bacterium
KR029288.1.1463	4	0	0	0	0	4	3	0	1	0	0	0	0	0	0	0	0	0	0	0	2	2	0	0	0	0	0	0	0	0	1	0	k__Bacteria;p__Firmicutes;c__Clostridia;o__Clostridiales;f__Clostridiaceae;g__Clostridium sensu stricto 13;s__Clostridium sp. mixed culture J16-18
EU767496.1.1347	1	8	0	0	0	0	0	0	0	3	0	0	0	0	0	0	0	0	0	0	0	0	0	0	0	0	0	0	0	6	0	1	k__Bacteria;p__Firmicutes;c__Clostridia;o__Christensenellales;f__Christensenellaceae;g__Christensenellaceae R-7 group;s__uncultured bacterium
GQ138463.1.1365	1	0	0	0	0	0	2	0	1	1	3	0	2	0	0	1	0	0	1	0	0	0	0	0	0	0	0	0	0	0	0	0	k__Bacteria;p__Firmicutes;c__Clostridia;o__Christensenellales;f__Christensenellaceae;g__Christensenellaceae R-7 group;s__uncultured bacterium
DQ815855.1.1510	2	1	2	0	1	2	0	0	1	3	1	0	1	0	0	2	1	1	0	0	0	0	0	2	0	0	0	0	1	1	0	0	k__Bacteria;p__Firmicutes;c__Bacilli;o__Lactobacillales;f__Lactobacillaceae;g__Limosilactobacillus;s__uncultured bacterium
AB746705.1.1500	3	0	0	0	0	0	0	0	0	0	0	0	0	0	0	0	1	2	0	3	0	0	0	2	1	4	19	4	0	12	2	0	k__Bacteria;p__Firmicutes;c__Clostridia;o__Oscillospirales;f__Ruminococcaceae;g__uncultured bacterium;s__unknown
EF097506.1.1346	1	15	9	5	0	3	2	15	1	2	0	0	0	1	0	0	10	19	12	13	4	4	9	17	19	29	5	7	3	5	24	12	k__Bacteria;p__Firmicutes;c__Clostridia;o__Oscillospirales;f__Oscillospiraceae;g__Colidextribacter;s__uncultured bacterium
EU774182.1.1374	1	2	1	0	0	9	1	0	0	0	0	0	2	1	0	0	5	2	1	2	1	1	0	2	0	25	2	2	1	2	2	8	k__Bacteria;p__Firmicutes;c__Clostridia;o__Oscillospirales;f__Ruminococcaceae;g__Ruminococcus;s__uncultured bacterium
FJ681256.1.1398	23	42	9	11	12	9	2	25	6	0	11	11	16	2	10	2	21	23	27	14	27	21	10	15	25	41	5	10	3	22	26	43	k__Bacteria;p__Firmicutes;c__Clostridia;o__Oscillospirales;f__Oscillospiraceae;g__Oscillospira;s__uncultured bacterium
EU467430.1.1257	3	0	5	2	0	0	0	0	0	15	0	2	20	4	0	1	3	0	0	2	0	0	1	0	3	0	0	0	41	12	0	14	k__Bacteria;p__Firmicutes;c__Clostridia;o__Lachnospirales;f__Lachnospiraceae;g__Coprococcus;s__uncultured bacterium
EU778530.1.1238	14	21	10	12	4	19	8	37	3	3	1	5	22	9	2	2	19	14	12	9	16	14	1	10	10	61	27	43	19	39	27	136	k__Bacteria;p__Firmicutes;c__Clostridia;o__Lachnospirales;f__Lachnospiraceae;g__Lachnospiraceae AC2044 group;s__uncultured bacterium
JX095215.1.1403	2	11	2	3	8	4	2	1	10	2	14	4	7	1	1	0	2	1	3	0	1	2	0	2	3	0	0	0	1	0	0	1	k__Bacteria;p__Firmicutes;c__Clostridia;o__Oscillospirales;f__Oscillospiraceae;g__Oscillibacter;s__uncultured bacterium
EU472125.1.1395	12	48	34	25	25	41	79	11	44	4	86	28	19	6	75	29	5	46	40	21	8	22	6	23	2	15	4	9	9	21	9	14	k__Bacteria;p__Firmicutes;c__Clostridia;o__Oscillospirales;f__Butyricicoccaceae;g__UCG-009;s__uncultured bacterium
EU467057.1.1323	1	0	1	1	0	0	0	0	0	1	2	0	0	0	2	0	0	0	1	0	0	1	0	0	0	0	0	2	0	0	1	0	k__Bacteria;p__Firmicutes;c__Clostridia;o__Clostridiales;f__Clostridiaceae;g__Clostridium sensu stricto 1;s__uncultured bacterium
GQ448064.1.1392	17	18	14	11	8	7	53	5	2	1	1	1	3	8	0	3	2	1	4	10	1	6	6	19	1	5	5	3	0	0	0	6	k__Bacteria;p__Firmicutes;c__Clostridia;o__Monoglobales;f__Monoglobaceae;g__Monoglobus;s__uncultured bacterium
EU472112.1.1319	1	0	1	0	0	1	0	0	0	0	0	0	0	0	0	0	0	0	0	0	0	0	0	1	0	0	0	0	0	0	0	0	k__Bacteria;p__Firmicutes;c__Clostridia;o__Oscillospirales;f__[Eubacterium] coprostanoligenes group;g__uncultured bacterium;s__unknown
DQ793644.1.1340	1	7	4	1	0	5	6	0	0	2	6	4	6	2	8	1	2	1	0	0	0	0	0	0	0	0	0	0	0	0	0	0	k__Bacteria;p__Firmicutes;c__Clostridia;o__Oscillospirales;f__[Eubacterium] coprostanoligenes group;g__uncultured bacterium;s__unknown
EU461065.1.1400	1	0	0	0	0	0	0	0	0	0	0	0	0	0	0	0	0	0	0	0	0	0	0	0	0	0	0	0	0	0	0	0	k__Bacteria;p__Firmicutes;c__Clostridia;o__Oscillospirales;f__Ruminococcaceae;g__uncultured;s__uncultured bacterium
EU772233.1.1399	1	1	0	2	0	0	0	0	0	0	0	0	0	0	0	0	0	0	0	0	0	0	0	0	0	0	0	0	0	0	0	0	k__Bacteria;p__Firmicutes;c__Clostridia;o__uncultured;f__uncultured bacterium;g__unknown;s__unknown
FPLO01006248.12.1497	4	1	1	1	0	0	0	0	2	1	4	2	0	0	5	4	1	0	12	1	0	0	0	0	0	0	0	0	0	2	0	2	k__Bacteria;p__Proteobacteria;c__Gammaproteobacteria;o__Enterobacterales;f__Succinivibrionaceae;g__Succinivibrio;s__metagenome
EU464300.1.1400	1	0	0	0	0	0	0	30	0	7	0	6	0	0	3	20	1	0	0	0	0	0	0	0	0	0	0	0	0	0	0	0	k__Bacteria;p__Spirochaetota;c__Spirochaetia;o__Spirochaetales;f__Spirochaetaceae;g__Treponema;s__uncultured bacterium
JQ191131.1.1350	3	20	11	0	1	2	1	0	10	0	3	0	7	1	2	0	0	11	8	6	4	5	2	5	3	1	0	1	2	0	9	3	k__Bacteria;p__Firmicutes;c__Clostridia;o__Monoglobales;f__Monoglobaceae;g__Monoglobus;s__uncultured bacterium
JQ191126.1.1351	10	0	1	0	0	0	1	0	0	3	0	0	1	0	0	0	2	3	7	2	3	0	0	2	2	1	3	1	3	4	1	0	k__Bacteria;p__Firmicutes;c__Clostridia;o__Oscillospirales;f__Oscillospiraceae;g__UCG-005;s__uncultured bacterium
AB506408.1.1519	99	258	116	90	256	122	235	68	74	86	92	109	92	105	77	39	47	164	188	267	100	118	80	94	60	70	103	65	49	55	82	80	k__Bacteria;p__Firmicutes;c__Clostridia;o__Christensenellales;f__Christensenellaceae;g__Christensenellaceae R-7 group;s__uncultured bacterium
AUJM01000010.1.1263	1	0	4	1	0	0	2	0	1	508	2	0	2	0	0	1	0	1	2	15	0	20	2	1	2	1	0	1	42	3	6	0	k__Bacteria;p__Actinobacteriota;c__Actinobacteria;o__Bifidobacteriales;f__Bifidobacteriaceae;g__Bifidobacterium;s__Bifidobacterium sp. AGR2158
AY858502.1.1493	1	3	1	0	0	0	0	0	1	0	3	1	0	0	0	0	0	1	0	0	0	0	0	0	0	1	0	0	0	0	1	1	k__Bacteria;p__Firmicutes;c__Clostridia;o__Christensenellales;f__Christensenellaceae;g__Christensenellaceae R-7 group;s__uncultured bacterium
GU174078.1.1491	5	2	5	1	7	8	17	6	0	8	2	6	6	3	3	0	5	11	16	6	3	4	9	3	3	0	2	0	3	1	2	6	k__Bacteria;p__Firmicutes;c__Clostridia;o__Christensenellales;f__Christensenellaceae;g__Christensenellaceae R-7 group;s__uncultured bacterium
EU461120.1.1370	1	1	0	1	0	3	2	11	0	0	0	0	1	4	0	1	6	2	9	6	5	12	1	1	0	5	3	1	3	1	8	5	k__Bacteria;p__Firmicutes;c__Clostridia;o__Oscillospirales;f__UCG-010;g__uncultured bacterium;s__unknown
EU454384.1.1423	6	3	5	3	2	15	3	3	1	13	3	0	2	2	1	0	4	6	2	23	6	5	7	10	4	1	2	4	12	6	2	9	k__Bacteria;p__Firmicutes;c__Bacilli;o__Lactobacillales;f__Lactobacillaceae;g__Limosilactobacillus;s__uncultured bacterium
AY978859.1.1336	4	0	0	0	0	0	0	0	0	0	0	0	0	0	0	0	0	0	0	0	0	0	0	0	0	0	0	0	0	0	0	0	k__Bacteria;p__Firmicutes;c__Clostridia;o__Oscillospirales;f__Ruminococcaceae;g__Faecalibacterium;s__uncultured bacterium
FJ682111.1.1373	1	2	2	6	3	4	1	2	0	3	4	1	2	6	9	5	1	1	1	4	1	2	2	6	0	1	1	0	0	0	2	1	k__Bacteria;p__Bacteroidota;c__Bacteroidia;o__Bacteroidales;f__Muribaculaceae;g__uncultured bacterium;s__unknown
AB934800.1.1322	3	13	15	18	38	158	1	5	1	6	6	12	8	3	2	0	2	3	2	57	108	19	14	27	7	28	1	12	3	3	2	24	k__Bacteria;p__Proteobacteria;c__Alphaproteobacteria;o__Rhodospirillales;f__uncultured;g__uncultured bacterium;s__unknown
EU779411.1.1399	2	0	0	0	0	0	0	0	0	0	0	0	0	0	0	0	0	0	0	0	0	0	0	0	0	1	0	0	0	0	0	1	k__Bacteria;p__Bacteroidota;c__Bacteroidia;o__Bacteroidales;f__Rikenellaceae;g__Rikenellaceae RC9 gut group;s__uncultured bacterium
EU475192.1.1401	6	0	0	1	2	2	0	0	0	1	0	0	4	0	1	5	1	0	0	0	0	0	0	0	0	2	0	2	0	1	0	0	k__Bacteria;p__Bacteroidota;c__Bacteroidia;o__Bacteroidales;f__Prevotellaceae;g__Prevotella_7;s__uncultured bacterium
HQ716376.1.1423	1	10	0	0	0	0	2	9	2	3	0	1	33	4	0	1	0	2	9	2	0	0	5	0	3	3	1	1	3	0	1	0	k__Bacteria;p__Firmicutes;c__Clostridia;o__Monoglobales;f__Monoglobaceae;g__Monoglobus;s__uncultured bacterium
HQ780614.1.1484	5	4	1	3	0	4	9	0	12	6	10	4	3	3	2	1	1	0	2	3	0	1	0	0	0	2	0	0	2	0	2	0	k__Bacteria;p__Firmicutes;c__Clostridia;o__Peptococcales;f__Peptococcaceae;g__uncultured;s__uncultured organism
HQ717226.1.1310	78	321	16	22	94	79	402	215	37	2306	20	84	372	36	47	51	1951	248	2386	2152	284	3148	1624	395	3209	2525	2529	3787	15771	3587	4740	1113	k__Bacteria;p__Firmicutes;c__Bacilli;o__Lactobacillales;f__Streptococcaceae;g__Streptococcus;s__Streptococcus sp. C2I6
EU775295.1.1405	1	0	0	0	0	0	0	0	0	0	0	0	0	0	0	0	1	0	0	0	0	0	0	0	0	1	1	0	1	0	0	0	k__Bacteria;p__Firmicutes;c__Clostridia;o__Oscillospirales;f__Ruminococcaceae;g__uncultured;s__uncultured bacterium
EU289128.1.1462	1	0	0	0	0	0	0	0	4	0	0	0	1	0	0	0	0	0	0	0	0	0	0	0	0	0	0	0	0	0	0	0	k__Bacteria;p__Actinobacteriota;c__Actinobacteria;o__Actinomycetales;f__Actinomycetaceae;g__Actinomyces;s__uncultured Actinomyces sp.
HQ808105.1.1450	1	0	0	0	0	0	0	0	0	0	0	0	0	0	0	0	0	0	0	1	0	0	0	0	0	0	0	0	0	0	0	0	k__Bacteria;p__Firmicutes;c__Clostridia;o__Lachnospirales;f__Lachnospiraceae;g__uncultured;s__uncultured organism
AM183064.1.1416	3	11	2	3	2	5	4	1	1	6	3	3	7	236	25	14	6	5	12	10	5	5	3	5	2	7	7	1	2	3	9	11	k__Bacteria;p__Firmicutes;c__Clostridia;o__Oscillospirales;f__Oscillospiraceae;g__UCG-005;s__uncultured bacterium
JX657046.1.1256	4	0	0	0	0	0	0	0	0	0	0	0	0	0	0	0	0	0	0	0	0	0	0	0	0	0	0	0	0	0	0	0	k__Bacteria;p__Bacteroidota;c__Bacteroidia;o__Flavobacteriales;f__Flavobacteriaceae;g__Flavobacterium;s__Flavobacterium succinicans
HQ716108.1.1450	161	329	123	113	170	118	79	59	455	109	436	324	61	288	225	100	28	73	78	24	15	18	24	25	4	19	14	17	8	3	26	6	k__Bacteria;p__Firmicutes;c__Clostridia;o__Oscillospirales;f__Oscillospiraceae;g__UCG-002;s__uncultured bacterium
AM934651.1.1484	1	0	0	0	0	0	0	0	0	0	0	0	0	0	0	0	0	0	0	0	0	0	0	0	0	0	0	0	0	0	0	0	k__Bacteria;p__Bacteroidota;c__Bacteroidia;o__Flavobacteriales;f__Flavobacteriaceae;g__Flavobacterium;s__Flavobacterium swingsii
DQ797587.1.1383	9	28	9	18	14	38	18	96	8	1	6	9	12	27	3	6	26	153	100	172	25	152	6	67	50	66	117	23	30	29	539	36	k__Bacteria;p__Firmicutes;c__Clostridia;o__Lachnospirales;f__Lachnospiraceae;g__Lachnospiraceae UCG-008;s__uncultured bacterium
AB506413.1.1616	4	3	6	10	0	20	31	2	8	10	2	7	6	7	7	6	1	4	8	14	1	10	8	2	5	3	11	3	3	14	2	3	k__Bacteria;p__Firmicutes;c__Clostridia;o__Lachnospirales;f__Lachnospiraceae;g__Shuttleworthia;s__uncultured bacterium
JQ183559.1.1330	3	0	2	0	0	2	0	1	0	0	1	0	0	1	0	1	0	1	0	0	0	0	0	1	0	1	0	2	0	0	1	2	k__Bacteria;p__Proteobacteria;c__Alphaproteobacteria;o__Rhodospirillales;f__uncultured;g__uncultured bacterium;s__unknown
HQ716431.1.1452	188	70	83	52	23	48	6	139	51	41	12	164	20	53	55	103	109	65	21	18	64	4	25	161	30	52	28	74	62	71	19	25	k__Bacteria;p__Bacteroidota;c__Bacteroidia;o__Bacteroidales;f__Prevotellaceae;g__Alloprevotella;s__uncultured bacterium
FJ678923.1.1446	14	25	4	15	3	8	3	18	31	6	52	5	13	0	17	21	30	2	26	9	8	8	3	6	5	2	4	4	5	1	0	0	k__Bacteria;p__Bacteroidota;c__Bacteroidia;o__Bacteroidales;f__Prevotellaceae;g__Alloprevotella;s__uncultured bacterium
DQ794775.1.1395	1	0	0	0	0	0	0	0	0	0	0	0	0	0	0	0	0	0	0	0	0	0	0	0	0	0	0	0	0	0	0	0	k__Bacteria;p__Firmicutes;c__Clostridia;o__Lachnospirales;f__Lachnospiraceae;g__Tyzzerella;s__uncultured bacterium
EU774201.1.1264	1	0	0	0	0	0	0	0	0	0	0	0	0	0	0	0	0	0	0	0	0	1	0	0	0	0	0	0	0	0	1	0	k__Bacteria;p__Firmicutes;c__Clostridia;o__Oscillospirales;f__Oscillospiraceae;g__NK4A214 group;s__uncultured bacterium
AB506295.1.1512	59	128	65	61	13	39	18	3	9	17	9	4	3	34	4	1	8	36	53	61	20	11	41	47	33	43	36	18	30	34	60	108	k__Bacteria;p__Firmicutes;c__Clostridia;o__Oscillospirales;f__Oscillospiraceae;g__UCG-005;s__uncultured bacterium
EU772483.1.1398	2	0	3	0	1	4	1	0	1	2	2	0	0	0	1	0	1	1	1	4	0	1	1	12	0	0	0	2	3	8	0	2	k__Bacteria;p__Bacteroidota;c__Bacteroidia;o__Bacteroidales;f__Muribaculaceae;g__uncultured bacterium;s__unknown
AB506400.1.1518	10	5	3	7	9	7	7	5	15	7	20	33	5	7	12	7	1	2	3	7	1	0	4	2	4	2	2	1	3	0	3	3	k__Bacteria;p__Firmicutes;c__Clostridia;o__Christensenellales;f__Christensenellaceae;g__Christensenellaceae R-7 group;s__uncultured bacterium
DQ808457.1.1395	1	0	0	0	0	0	0	0	0	0	0	0	0	0	0	0	0	0	0	0	0	0	0	0	0	0	0	0	0	0	0	0	k__Bacteria;p__Firmicutes;c__Clostridia;o__Lachnospirales;f__Lachnospiraceae;g__Dorea;s__uncultured bacterium
AB506345.1.1524	1	3	1	0	2	2	0	1	0	0	0	0	0	0	0	1	1	0	0	5	0	0	0	0	2	2	2	1	1	0	1	9	k__Bacteria;p__Firmicutes;c__Clostridia;o__Oscillospirales;f__Butyricicoccaceae;g__UCG-008;s__uncultured bacterium
AF126687.1.1497	1	0	4	1	0	2	0	1	0	0	2	0	1	2	0	0	2	2	3	0	0	0	0	1	0	0	2	0	1	1	4	2	k__Bacteria;p__Firmicutes;c__Clostridia;o__Lachnospirales;f__Lachnospiraceae;g__Lachnoclostridium;s__[Clostridium] fimetarium
EF096938.1.1379	2	0	0	0	0	0	0	0	0	0	0	0	0	0	0	0	0	1	1	0	0	0	0	0	0	0	0	0	0	0	2	0	k__Bacteria;p__Firmicutes;c__Clostridia;o__Oscillospirales;f__Oscillospiraceae;g__Colidextribacter;s__uncultured bacterium
EU462233.1.1412	1	0	0	0	1	0	0	1	0	0	1	0	0	0	0	0	0	0	0	0	0	0	0	0	0	0	0	2	0	0	0	0	k__Bacteria;p__Firmicutes;c__Negativicutes;o__Acidaminococcales;f__Acidaminococcaceae;g__Phascolarctobacterium;s__uncultured bacterium
DQ808757.1.1280	1	0	0	0	0	0	0	0	0	0	0	0	0	0	0	1	0	0	0	0	0	0	0	0	0	0	0	0	0	1	0	0	k__Bacteria;p__Firmicutes;c__Clostridia;o__Oscillospirales;f__Ruminococcaceae;g__Faecalibacterium;s__uncultured bacterium
EU774459.1.1287	2	0	0	0	0	0	0	0	0	0	0	2	3	0	0	1	0	0	0	0	0	0	0	0	0	0	0	1	0	0	2	1	k__Bacteria;p__Firmicutes;c__Clostridia;o__Lachnospirales;f__Lachnospiraceae;g__[Eubacterium] oxidoreducens group;s__uncultured bacterium
AF371653.1.1446	20	10	5	3	3	0	1	5	5	0	5	5	3	14	8	7	6	9	8	5	1	11	4	6	1	9	63	7	3	11	18	7	k__Bacteria;p__Firmicutes;c__Clostridia;o__Lachnospirales;f__Lachnospiraceae;g__[Eubacterium] ruminantium group;s__uncultured bacterium
JF160180.1.1268	1	0	0	0	0	0	0	0	0	1	0	0	0	1	0	0	0	0	0	0	0	0	0	0	0	0	0	0	1	0	0	0	k__Bacteria;p__Firmicutes;c__Clostridia;o__Clostridiales;f__Clostridiaceae;g__Clostridium sensu stricto 1;s__uncultured bacterium
HQ155009.1.1388	6	14	27	16	20	13	22	25	3	6	10	3	3	50	3	10	22	23	45	36	16	42	26	35	32	124	76	79	72	169	87	66	k__Bacteria;p__Firmicutes;c__Clostridia;o__Lachnospirales;f__Lachnospiraceae;g__Coprococcus;s__uncultured prokaryote
EU767097.1.1352	1	0	0	0	0	0	0	0	0	1	0	0	0	0	0	0	0	0	1	0	0	1	0	0	0	0	0	0	0	1	0	0	k__Bacteria;p__Firmicutes;c__Clostridia;o__Lachnospirales;f__Lachnospiraceae;g__uncultured;s__uncultured bacterium
EU779293.1.1399	4	2	0	0	0	0	0	0	0	0	0	2	0	2	0	1	5	1	0	0	1	1	0	0	1	1	5	1	2	2	2	1	k__Bacteria;p__Firmicutes;c__Clostridia;o__Oscillospirales;f__[Eubacterium] coprostanoligenes group;g__uncultured bacterium;s__unknown
EU463732.1.1371	1	0	0	0	1	0	0	0	0	0	0	0	0	0	0	0	1	0	0	0	0	0	0	0	0	0	1	0	0	0	0	0	k__Bacteria;p__Firmicutes;c__Clostridia;o__Oscillospirales;f__UCG-010;g__uncultured bacterium;s__unknown
FJ684723.1.1370	1	14	0	4	0	0	14	24	0	0	2	4	2	24	5	1	5	15	3	4	4	4	3	5	1	12	8	5	14	8	15	18	k__Bacteria;p__Firmicutes;c__Clostridia;o__Oscillospirales;f__Oscillospiraceae;g__UCG-005;s__uncultured bacterium
JQ187930.1.1358	2	2	1	0	3	3	0	0	2	2	3	4	0	3	3	0	0	0	0	1	0	1	0	0	0	0	0	1	0	1	2	1	k__Bacteria;p__Firmicutes;c__Clostridia;o__Oscillospirales;f__[Eubacterium] coprostanoligenes group;g__uncultured bacterium;s__unknown
AF371648.1.1457	1	0	0	0	0	0	1	0	0	0	0	0	0	2	1	0	1	1	0	1	3	0	2	1	0	2	0	1	1	3	2	2	k__Bacteria;p__Firmicutes;c__Clostridia;o__Lachnospirales;f__Lachnospiraceae;g__Lachnospira;s__uncultured bacterium
HQ681868.1.1479	5	3	1	7	3	1	7	1	2	1	0	1	2	6	1	4	20	5	3	6	5	5	13	2	19	1	6	3	6	3	12	12	k__Bacteria;p__Firmicutes;c__Clostridia;o__Lachnospirales;f__Lachnospiraceae;g__Lachnospiraceae NC2004 group;s__uncultured bacterium
KU705874.1.1491	1	2	4	0	1	0	0	1	1	1	0	0	2	0	0	0	0	1	1	1	0	0	0	0	0	1	0	0	0	0	1	2	k__Bacteria;p__Firmicutes;c__Clostridia;o__Christensenellales;f__Christensenellaceae;g__Christensenellaceae R-7 group;s__uncultured bacterium
EU453190.1.1396	1	0	0	0	0	0	0	0	0	0	0	0	0	0	1	0	1	1	3	1	1	3	1	0	0	1	3	0	0	1	5	2	k__Bacteria;p__Firmicutes;c__Clostridia;o__Lachnospirales;f__Lachnospiraceae;g__Lachnospiraceae NK4A136 group;s__uncultured bacterium
EU124830.1.1487	1	0	0	0	0	0	0	0	0	0	0	0	0	0	0	0	0	0	0	0	0	1	0	0	0	0	0	0	0	0	0	0	k__Bacteria;p__Firmicutes;c__Clostridia;o__Lachnospirales;f__Lachnospiraceae;g__Roseburia;s__Eubacterium rangiferina
DQ796080.1.1375	1	0	0	0	0	0	1	1	0	0	0	0	2	1	0	2	1	2	2	1	0	1	1	0	2	2	1	0	0	0	1	1	k__Bacteria;p__Firmicutes;c__Clostridia;o__Clostridiales;f__Clostridiaceae;g__Clostridium sensu stricto 1;s__uncultured bacterium
EU460179.1.1393	4	0	0	1	0	0	2	3	0	1	0	0	6	0	0	0	0	0	0	0	0	1	0	0	0	0	0	0	0	0	0	0	k__Bacteria;p__Firmicutes;c__Bacilli;o__Izemoplasmatales;f__uncultured bacterium;g__unknown;s__unknown
EU511996.1.1390	1	0	0	0	0	1	0	0	0	0	0	0	0	1	0	0	0	0	0	0	0	1	0	0	0	1	0	0	0	3	0	1	k__Bacteria;p__Firmicutes;c__Clostridia;o__Lachnospirales;f__Lachnospiraceae;g__uncultured;s__uncultured bacterium
EU472407.1.1381	18	7	8	10	7	11	5	5	16	5	14	0	5	4	4	6	3	5	0	4	8	2	6	6	0	3	2	3	2	3	2	3	k__Bacteria;p__Firmicutes;c__Clostridia;o__Oscillospirales;f__Ruminococcaceae;g__Candidatus Soleaferrea;s__uncultured bacterium
EU474724.1.1373	1	0	0	0	0	0	0	0	0	0	0	0	0	0	0	0	0	0	0	0	0	0	0	0	0	0	0	0	0	0	0	0	k__Bacteria;p__Firmicutes;c__Clostridia;o__Oscillospirales;f__Oscillospiraceae;g__UCG-005;s__uncultured bacterium
EU779012.1.1406	2	0	1	0	0	0	0	0	0	1	0	0	0	0	1	0	1	0	0	0	1	0	0	1	2	0	0	0	1	0	1	0	k__Bacteria;p__Firmicutes;c__Bacilli;o__Lactobacillales;f__Streptococcaceae;g__Streptococcus;s__uncultured bacterium
DQ809943.1.1362	1	0	0	0	0	0	0	0	0	0	0	0	0	0	0	0	0	0	0	0	0	0	0	0	0	0	0	0	0	0	0	0	k__Bacteria;p__Firmicutes;c__Clostridia;o__Peptostreptococcales-Tissierellales;f__Peptostreptococcaceae;g__Romboutsia;s__uncultured bacterium
EU468788.1.1311	34	3	6	11	15	0	7	24	1	2	2	0	6	2	0	1	2	20	4	10	5	24	2	2	3	19	2	15	2	6	0	0	k__Bacteria;p__Firmicutes;c__Bacilli;o__Acholeplasmatales;f__Acholeplasmataceae;g__Anaeroplasma;s__uncultured bacterium
FJ679042.1.1447	1	4	5	0	1	3	2	0	2	4	1	2	1	2	1	1	0	0	0	2	0	1	2	0	2	2	2	1	0	1	0	0	k__Bacteria;p__Bacteroidota;c__Bacteroidia;o__Bacteroidales;f__Muribaculaceae;g__uncultured bacterium;s__unknown
HQ716113.1.1579	1	12	9	4	4	12	13	4	4	10	7	5	13	19	4	9	8	3	14	22	6	4	1	9	9	9	17	2	4	3	16	7	k__Bacteria;p__Firmicutes;c__Clostridia;o__Lachnospirales;f__Lachnospiraceae;g__Lachnospiraceae XPB1014 group;s__uncultured bacterium
DQ129558.1.1479	1	2	2	1	6	1	3	0	6	0	0	3	2	3	0	0	1	1	0	0	2	1	2	0	3	0	1	1	0	1	2	0	k__Bacteria;p__Firmicutes;c__Clostridia;o__Christensenellales;f__Christensenellaceae;g__Christensenellaceae R-7 group;s__uncultured bacterium
EU794118.1.1237	1	0	0	0	0	0	0	0	0	0	0	0	0	0	0	0	0	0	0	0	0	0	0	0	0	0	0	0	0	0	0	0	k__Bacteria;p__Firmicutes;c__Clostridia;o__Oscillospirales;f__UCG-010;g__uncultured Ruminococcaceae bacterium;s__unknown
EU772447.1.1277	1	2	0	0	0	0	0	0	0	0	0	0	0	0	0	0	0	0	0	0	0	0	0	0	0	0	0	0	0	0	0	0	k__Bacteria;p__Firmicutes;c__Clostridia;o__Oscillospirales;f__Oscillospiraceae;g__UCG-005;s__uncultured bacterium
JX095820.1.1364	1	1	0	16	12	0	1	2	3	1	4	0	2	1	0	0	0	2	0	1	0	1	0	0	1	0	1	1	2	0	8	20	k__Bacteria;p__Proteobacteria;c__Gammaproteobacteria;o__Enterobacterales;f__Enterobacteriaceae;g__Escherichia-Shigella;s__uncultured bacterium
EU776445.1.1267	14	14	3	4	10	6	2	15	0	4	2	4	11	8	0	8	5	4	14	2	13	4	2	3	2	3	12	3	2	4	8	6	k__Bacteria;p__Firmicutes;c__Clostridia;o__Oscillospirales;f__UCG-010;g__uncultured bacterium;s__unknown
EU778780.1.1390	10	18	23	14	19	50	18	30	2	1	3	6	10	28	2	13	29	52	35	31	18	46	10	38	53	57	67	57	22	26	93	56	k__Bacteria;p__Firmicutes;c__Clostridia;o__Lachnospirales;f__Lachnospiraceae;g__Lachnospiraceae NC2004 group;s__uncultured bacterium
GQ493589.1.1344	6	17	8	7	5	9	15	23	4	11	1	4	8	22	2	13	24	11	23	31	22	23	14	15	6	28	64	21	25	28	41	6	k__Bacteria;p__Firmicutes;c__Clostridia;o__Lachnospirales;f__Lachnospiraceae;g__Marvinbryantia;s__uncultured bacterium
JQ183864.1.1354	22	20	7	10	0	10	10	10	4	7	3	7	18	28	7	4	1	15	9	8	7	1	6	2	4	6	3	2	6	5	3	3	k__Bacteria;p__Firmicutes;c__Clostridia;o__Oscillospirales;f__Oscillospiraceae;g__UCG-005;s__uncultured bacterium
AF371590.1.1437	1	1	0	0	0	2	1	2	0	2	0	1	0	1	0	0	1	1	6	0	0	2	0	1	2	6	5	5	2	2	2	13	k__Bacteria;p__Firmicutes;c__Clostridia;o__Lachnospirales;f__Lachnospiraceae;g__uncultured;s__uncultured bacterium
JQ820153.1.1498	3	0	0	1	0	0	0	0	0	0	0	0	0	0	0	0	1	1	0	0	0	0	0	0	0	1	0	0	1	0	0	0	k__Bacteria;p__Firmicutes;c__Clostridia;o__Oscillospirales;f__Oscillospiraceae;g__uncultured;s__uncultured bacterium
JF920369.1.1358	5	0	3	5	6	0	1	0	4	0	2	1	1	0	1	2	0	2	3	2	8	4	1	0	6	0	0	0	0	0	2	2	k__Bacteria;p__Firmicutes;c__Clostridia;o__Lachnospirales;f__Lachnospiraceae;g__Cellulosilyticum;s__uncultured bacterium
JQ084886.1.1482	5	13	2	9	1	0	5	4	3	0	0	1	3	6	2	2	1	13	2	0	1	6	5	3	4	3	6	7	1	1	0	0	k__Bacteria;p__Firmicutes;c__Clostridia;o__Clostridia UCG-014;f__uncultured bacterium;g__unknown;s__unknown
DQ809262.1.1398	5	0	2	1	0	0	0	2	1	0	0	1	2	0	0	0	0	3	1	2	0	3	3	15	5	8	8	2	2	2	6	3	k__Bacteria;p__Bacteroidota;c__Bacteroidia;o__Bacteroidales;f__Bacteroidaceae;g__Bacteroides;s__uncultured bacterium
AB606399.1.1479	47	40	51	54	44	34	181	30	53	22	64	16	28	10	11	8	10	56	40	34	14	15	7	11	12	22	4	19	12	10	30	8	k__Bacteria;p__Firmicutes;c__Clostridia;o__Peptostreptococcales-Tissierellales;f__Anaerovoracaceae;g__Family XIII AD3011 group;s__uncultured bacterium
AF371640.1.1453	2	1	0	0	0	1	0	1	1	0	0	0	0	2	0	0	0	0	0	0	0	0	0	1	0	0	0	1	0	2	2	3	k__Bacteria;p__Firmicutes;c__Clostridia;o__Lachnospirales;f__Lachnospiraceae;g__[Eubacterium] ventriosum group;s__uncultured bacterium
AB034045.1.1456	2	1	0	0	0	1	0	0	0	0	0	0	44	21	0	1	14	26	1	11	0	0	1	4	0	0	1	0	1	1	1	9	k__Bacteria;p__Firmicutes;c__Clostridia;o__Clostridia UCG-014;f__uncultured rumen bacterium 5C0d-12;g__unknown;s__unknown
EU766271.1.1356	1	0	0	0	0	1	1	1	2	0	2	1	1	0	0	0	0	0	0	0	0	0	0	0	0	1	1	1	0	2	1	0	k__Bacteria;p__Firmicutes;c__Clostridia;o__Oscillospirales;f__Oscillospiraceae;g__NK4A214 group;s__uncultured bacterium
AF371635.1.1461	1	1	0	0	0	1	0	0	0	1	0	0	1	1	0	0	1	0	0	0	0	1	0	0	0	0	1	1	0	0	2	0	k__Bacteria;p__Firmicutes;c__Clostridia;o__Lachnospirales;f__Lachnospiraceae;g__uncultured;s__uncultured bacterium
EU728703.1.1464	1	0	0	0	0	0	0	0	0	0	0	0	0	0	0	0	0	0	0	0	0	0	0	0	0	0	0	0	0	0	0	0	k__Bacteria;p__Firmicutes;c__Clostridia;o__Lachnospirales;f__Lachnospiraceae;g__Lachnoclostridium;s__Clostridiaceae bacterium DJF_B063
EU510171.1.1390	1	0	0	0	0	0	0	0	0	0	0	0	0	0	0	0	0	0	0	0	0	0	0	0	0	0	0	0	0	0	0	0	k__Bacteria;p__Firmicutes;c__Clostridia;o__Lachnospirales;f__Lachnospiraceae;g__Lachnospiraceae UCG-008;s__uncultured bacterium
EU463401.1.1376	1	1	7	7	7	10	11	1	0	3	1	2	6	2	8	1	1	2	5	1	0	0	1	4	0	1	4	2	0	0	2	0	k__Bacteria;p__Firmicutes;c__Clostridia;o__Oscillospirales;f__UCG-010;g__uncultured bacterium;s__unknown
JX095071.1.1326	4	2	0	0	6	0	0	1	0	0	0	2	2	0	1	1	3	1	3	3	0	1	0	1	0	1	3	1	1	2	0	2	k__Bacteria;p__Firmicutes;c__Clostridia;o__Oscillospirales;f__Oscillospiraceae;g__UCG-005;s__uncultured bacterium
LC028632.1.1506	1	5	3	4	1	2	1	3	4	4	0	0	0	2	1	1	0	1	0	1	1	4	5	1	2	2	1	5	2	1	1	0	k__Bacteria;p__Firmicutes;c__Clostridia;o__Clostridiales;f__Clostridiaceae;g__Clostridium sensu stricto 1;s__uncultured bacterium
NFZJ01010884.4.1398	2	0	0	1	0	9	0	2	0	1	0	0	0	0	0	0	0	9	0	0	0	0	0	0	4	0	0	0	0	1	0	0	k__Bacteria;p__Spirochaetota;c__Spirochaetia;o__Spirochaetales;f__Spirochaetaceae;g__Treponema;s__gut metagenome
AY976203.1.1366	5	0	0	0	0	0	0	0	0	0	0	0	1	0	0	1	0	0	0	0	0	0	0	0	0	0	0	0	0	1	0	2	k__Bacteria;p__Bacteroidota;c__Bacteroidia;o__Bacteroidales;f__Prevotellaceae;g__Prevotella_9;s__uncultured bacterium
HM124013.1.1505	22	4	3	7	20	13	2	7	14	8	14	9	20	4	1	30	1	6	0	0	1	1	0	0	0	0	0	0	0	0	0	0	k__Bacteria;p__Spirochaetota;c__Spirochaetia;o__Spirochaetales;f__Spirochaetaceae;g__Treponema;s__uncultured bacterium
CDZD01043787.9328.10866	1	0	0	0	0	0	0	0	0	0	0	0	0	0	0	0	0	0	0	0	1	0	0	0	1	0	0	0	0	0	0	0	k__Bacteria;p__Firmicutes;c__Bacilli;o__RF39;f__gut metagenome;g__unknown;s__unknown
KF842957.1.1397	1	0	0	0	0	0	1	0	0	0	0	0	1	0	0	0	0	0	0	0	0	0	0	0	0	0	0	0	0	0	0	0	k__Bacteria;p__Bacteroidota;c__Bacteroidia;o__Bacteroidales;f__Rikenellaceae;g__Rikenellaceae RC9 gut group;s__uncultured bacterium
EU509850.1.1381	8	5	1	4	1	5	10	81	6	0	29	2	1	40	2	92	50	81	15	21	8	4	19	141	33	1	9	3	1	2	32	1	k__Bacteria;p__Firmicutes;c__Clostridia;o__Oscillospirales;f__Ruminococcaceae;g__[Eubacterium] siraeum group;s__uncultured bacterium
FJ679342.1.1428	1	1	1	0	0	0	2	1	0	1	0	0	0	0	19	0	1	0	2	0	0	1	1	3	2	0	4	0	0	0	0	1	k__Bacteria;p__Bacteroidota;c__Bacteroidia;o__Bacteroidales;f__Muribaculaceae;g__uncultured bacterium;s__unknown
AB472942.1.1414	1	0	0	0	0	0	0	0	0	3	0	1	1	0	0	0	0	0	0	0	0	0	0	0	0	0	0	0	0	0	0	0	k__Bacteria;p__Proteobacteria;c__Gammaproteobacteria;o__Enterobacterales;f__Aeromonadaceae;g__Aeromonas;s__Aeromonas sobria
FJ678469.1.1435	48	1	0	2	0	8	1	0	3	0	0	0	5	17	0	1	0	1	2	2	0	0	0	0	0	0	2	0	0	0	0	4	k__Bacteria;p__Firmicutes;c__Clostridia;o__Clostridiales;f__Clostridiaceae;g__Clostridium sensu stricto 1;s__uncultured bacterium
EU463714.1.1386	13	2	8	6	1	8	0	0	2	2	0	0	2	1	1	4	2	13	2	8	8	3	0	7	13	10	9	23	8	17	5	36	k__Bacteria;p__Bacteroidota;c__Bacteroidia;o__Bacteroidales;f__Prevotellaceae;g__Alloprevotella;s__uncultured bacterium
EU475156.1.1373	5	14	5	3	8	2	9	7	5	2	7	1	12	6	7	2	1	9	7	8	7	2	9	6	8	7	10	10	4	5	9	14	k__Bacteria;p__Firmicutes;c__Clostridia;o__Oscillospirales;f__Oscillospiraceae;g__UCG-005;s__uncultured bacterium
DQ793300.1.1395	41	7	249	242	117	78	334	164	62	153	109	86	26	7	88	4	137	20	165	3	130	41	104	69	4	23	97	30	102	332	37	144	k__Bacteria;p__Bacteroidota;c__Bacteroidia;o__Bacteroidales;f__Muribaculaceae;g__uncultured bacterium;s__unknown
EU472026.1.1379	1	0	0	0	0	0	0	0	0	0	0	0	1	0	0	0	0	0	0	0	0	1	0	0	0	0	0	0	0	1	0	0	k__Bacteria;p__Firmicutes;c__Clostridia;o__Lachnospirales;f__Lachnospiraceae;g__Lachnospiraceae NK4A136 group;s__uncultured bacterium
EU475469.1.1374	2	0	1	1	1	1	1	0	0	1	0	0	0	1	1	1	0	3	1	1	0	0	0	1	0	3	1	1	0	1	5	0	k__Bacteria;p__Firmicutes;c__Clostridia;o__Oscillospirales;f__Oscillospiraceae;g__UCG-005;s__uncultured bacterium
HQ716713.1.1451	1	4	0	1	0	4	0	1	0	4	0	0	6	9	2	4	0	10	9	3	1	0	1	30	0	2	17	0	0	0	0	0	k__Bacteria;p__Firmicutes;c__Clostridia;o__Lachnospirales;f__Lachnospiraceae;g__[Ruminococcus] gnavus group;s__uncultured bacterium
AB555310.1.1502	1	0	0	1	0	1	0	0	0	0	0	0	0	0	0	0	1	0	0	1	0	1	1	1	1	0	0	2	0	0	0	0	k__Bacteria;p__Proteobacteria;c__Gammaproteobacteria;o__Burkholderiales;f__Sutterellaceae;g__Parasutterella;s__uncultured rumen bacterium
KJ874064.1.1296	15	22	35	19	4	20	47	13	5	1	13	5	3	22	9	10	11	24	40	14	10	31	7	2	5	6	20	7	13	7	26	6	k__Bacteria;p__Firmicutes;c__Clostridia;o__Oscillospirales;f__UCG-010;g__uncultured bacterium;s__unknown
FJ679292.1.1452	2	0	0	1	0	0	0	0	0	0	0	0	0	1	0	6	0	0	0	0	0	0	0	0	0	0	0	0	0	0	0	0	k__Bacteria;p__Bacteroidota;c__Bacteroidia;o__Bacteroidales;f__Prevotellaceae;g__Prevotella_9;s__uncultured bacterium
AF371617.1.1414	2	0	0	0	0	0	0	1	0	0	0	0	0	0	0	0	0	0	0	0	0	0	0	1	0	2	1	1	0	0	2	3	k__Bacteria;p__Firmicutes;c__Clostridia;o__Lachnospirales;f__Lachnospiraceae;g__Roseburia;s__uncultured bacterium
FPLO01005643.4.1519	2	4	8	2	1	2	30	6	4	3	1	1	1	0	8	1	4	12	11	4	7	7	3	4	4	9	5	11	8	8	11	8	k__Bacteria;p__Firmicutes;c__Clostridia;o__Oscillospirales;f__uncultured;g__metagenome;s__unknown
DQ793926.1.1398	5	0	0	0	3	0	2	0	1	3	0	1	1	0	0	0	0	1	2	0	0	0	0	0	0	0	0	0	2	0	0	0	k__Bacteria;p__Firmicutes;c__Clostridia;o__Monoglobales;f__Monoglobaceae;g__Monoglobus;s__uncultured bacterium
JQ191100.1.1399	1	8	2	3	3	3	2	2	5	1	3	3	4	8	6	1	1	1	3	5	2	1	6	1	1	2	2	2	3	0	0	1	k__Bacteria;p__Firmicutes;c__Clostridia;o__Peptococcales;f__Peptococcaceae;g__uncultured;s__uncultured bacterium
EU774809.1.1384	1	0	0	0	0	0	0	0	0	0	0	2	0	0	0	0	0	0	0	1	0	0	0	0	0	0	2	0	0	0	0	1	k__Bacteria;p__Firmicutes;c__Clostridia;o__Lachnospirales;f__Lachnospiraceae;g__Blautia;s__uncultured bacterium
FPLO01007311.12.1523	5	6	4	10	2	9	0	1	1	7	4	4	3	0	2	1	10	2	3	2	1	2	0	2	2	1	3	2	25	17	2	6	k__Bacteria;p__Bacteroidota;c__Bacteroidia;o__Bacteroidales;f__Prevotellaceae;g__Prevotellaceae NK3B31 group;s__metagenome
DQ795880.1.1398	1	0	0	1	0	0	0	0	0	0	0	0	0	0	0	0	1	0	0	0	0	0	0	1	0	0	0	0	0	0	0	0	k__Bacteria;p__Bacteroidota;c__Bacteroidia;o__Bacteroidales;f__Prevotellaceae;g__Prevotella_9;s__uncultured bacterium
EU474656.1.1392	1	0	0	0	0	0	1	0	0	0	0	0	0	0	0	0	0	0	1	1	0	0	0	0	0	0	0	0	0	0	0	0	k__Bacteria;p__Firmicutes;c__Clostridia;o__Oscillospirales;f__Ruminococcaceae;g__uncultured;s__uncultured bacterium
AJ515914.1.1347	2	2	1	7	0	1	0	1	2	1	1	11	0	2	0	2	1	1	0	0	0	0	1	0	1	0	0	0	0	0	1	0	k__Bacteria;p__Firmicutes;c__Clostridia;o__Oscillospirales;f__Ruminococcaceae;g__Ruminococcus;s__Ruminococcus sp. 7L75
EU460098.1.1403	22	3	3	7	3	22	1	5	3	13	4	1	10	3	1	0	7	10	6	19	11	9	5	7	2	8	2	9	5	2	6	5	k__Bacteria;p__Firmicutes;c__Clostridia;o__Clostridia vadinBB60 group;f__uncultured bacterium;g__unknown;s__unknown
CP002464.1653714.1655334	1	0	0	0	0	0	0	0	0	0	0	0	0	0	0	0	0	0	0	0	0	0	0	0	0	0	0	0	1	0	0	0	k__Bacteria;p__Firmicutes;c__Bacilli;o__Lactobacillales;f__Lactobacillaceae;g__Lactobacillus;s__Lactobacillus johnsonii DPC 6026
FJ368910.1.1358	1	0	0	0	0	0	0	0	0	0	0	0	0	0	0	0	0	0	0	0	0	0	0	0	0	0	0	0	0	0	0	0	k__Bacteria;p__Firmicutes;c__Clostridia;o__Lachnospirales;f__Lachnospiraceae;g__[Ruminococcus] torques group;s__uncultured bacterium
EU461652.1.1402	1	0	0	0	0	0	0	0	0	0	0	0	0	0	0	1	0	0	0	0	1	0	0	0	0	0	0	0	0	1	0	0	k__Bacteria;p__Bacteroidota;c__Bacteroidia;o__Bacteroidales;f__Prevotellaceae;g__Prevotella_9;s__uncultured bacterium
HM124281.1.1494	6	0	2	1	1	0	0	0	0	0	0	0	0	0	0	0	0	3	0	0	1	1	0	0	1	0	1	0	0	1	0	2	k__Bacteria;p__Firmicutes;c__Clostridia;o__Monoglobales;f__Monoglobaceae;g__Monoglobus;s__uncultured bacterium
JQ820140.1.1495	9	1	0	1	0	1	0	2	0	2	0	0	3	0	0	0	2	7	0	21	7	2	14	44	3	5	4	3	1	0	0	1	k__Bacteria;p__Spirochaetota;c__Spirochaetia;o__Spirochaetales;f__Spirochaetaceae;g__Sphaerochaeta;s__uncultured bacterium
EF096226.1.1433	1	0	0	0	0	0	0	0	0	0	1	0	0	1	0	0	0	0	0	0	0	0	1	0	0	0	0	0	0	0	0	0	k__Bacteria;p__Firmicutes;c__Bacilli;o__Lactobacillales;f__Lactobacillaceae;g__Limosilactobacillus;s__uncultured bacterium
EU472008.1.1402	13	10	9	5	2	10	21	6	25	10	15	15	11	5	7	10	19	8	6	16	2	9	11	8	4	24	24	8	13	34	32	12	k__Bacteria;p__Firmicutes;c__Clostridia;o__Oscillospirales;f__Oscillospiraceae;g__NK4A214 group;s__uncultured bacterium
DQ797180.1.1402	72	12	8	18	3	5	0	2	12	38	4	27	21	19	32	207	128	5	21	10	10	5	6	12	3	5	16	10	15	177	3	15	k__Bacteria;p__Bacteroidota;c__Bacteroidia;o__Bacteroidales;f__Prevotellaceae;g__Prevotella_9;s__uncultured bacterium
AB669236.1.1511	2	2	0	0	0	0	0	0	1	0	0	0	0	0	0	0	0	0	0	0	0	0	0	0	0	0	0	0	0	0	0	1	k__Bacteria;p__Firmicutes;c__Syntrophomonadia;o__Syntrophomonadales;f__Syntrophomonadaceae;g__Syntrophomonas;s__uncultured Clostridia bacterium
DQ824055.1.1388	1	0	9	8	23	1	16	2	5	0	5	1	7	2	0	2	9	7	1	23	2	0	3	13	11	6	17	17	1	1	2	1	k__Bacteria;p__Cyanobacteria;c__Vampirivibrionia;o__Gastranaerophilales;f__uncultured bacterium;g__unknown;s__unknown
DQ796044.1.1411	2	0	0	2	0	0	0	1	1	0	0	3	0	0	0	3	1	0	1	0	0	0	1	1	0	0	0	0	0	1	0	1	k__Bacteria;p__Bacteroidota;c__Bacteroidia;o__Bacteroidales;f__Prevotellaceae;g__Prevotella_9;s__uncultured bacterium
JX095379.1.1390	4	0	2	2	0	1	0	0	1	0	1	0	2	2	0	0	10	3	2	0	3	0	0	0	2	6	1	9	1	4	18	4	k__Bacteria;p__Firmicutes;c__Clostridia;o__Clostridia vadinBB60 group;f__uncultured bacterium;g__unknown;s__unknown
FR749897.1.1529	2	0	1	1	1	1	1	1	0	0	0	0	1	0	0	0	0	1	1	0	3	0	0	0	0	0	2	0	1	0	0	1	k__Bacteria;p__Firmicutes;c__Clostridia;o__Lachnospirales;f__Lachnospiraceae;g__[Acetivibrio] ethanolgignens group;s__Acetivibrio ethanolgignens
AB507450.1.1536	3	6	9	14	9	25	2	4	3	5	2	4	21	5	4	9	32	31	4	3	8	5	7	59	39	10	8	5	6	1	2	11	k__Bacteria;p__Spirochaetota;c__Spirochaetia;o__Spirochaetales;f__Spirochaetaceae;g__Treponema;s__uncultured bacterium
GQ448628.1.1401	1	0	2	0	0	0	0	0	0	0	0	0	0	1	0	0	0	0	0	0	0	0	0	2	0	0	1	0	0	0	0	0	k__Bacteria;p__Firmicutes;c__Clostridia;o__Oscillospirales;f__[Eubacterium] coprostanoligenes group;g__uncultured bacterium;s__unknown
KF842576.1.1390	1	0	0	0	0	0	0	0	0	0	0	0	1	0	0	0	0	0	0	0	0	0	0	0	0	0	0	0	0	0	0	0	k__Bacteria;p__Bacteroidota;c__Bacteroidia;o__Bacteroidales;f__Prevotellaceae;g__Prevotella_9;s__uncultured bacterium
DQ441303.1.1311	2	0	2	0	3	2	2	1	0	3	1	0	0	1	3	4	2	2	12	4	2	4	0	2	7	6	3	5	3	2	6	5	k__Bacteria;p__Firmicutes;c__Clostridia;o__Lachnospirales;f__Lachnospiraceae;g__Lachnoclostridium;s__uncultured bacterium
AF371572.1.1460	6	1	1	0	0	0	2	7	0	0	0	0	0	0	0	1	5	2	1	1	3	0	1	0	0	3	0	2	0	0	2	1	k__Bacteria;p__Firmicutes;c__Clostridia;o__Lachnospirales;f__Lachnospiraceae;g__uncultured;s__uncultured bacterium
EU458020.1.1432	1	0	0	1	0	0	0	1	1	0	0	0	0	0	0	0	0	0	0	0	0	0	0	0	0	0	0	2	0	2	0	0	k__Bacteria;p__Firmicutes;c__Bacilli;o__Lactobacillales;f__Lactobacillaceae;g__Limosilactobacillus;s__uncultured bacterium
EU464146.1.1375	1	0	1	1	1	0	0	1	0	0	0	0	2	0	0	0	1	1	0	1	0	0	0	0	0	0	0	1	0	0	0	1	k__Bacteria;p__Firmicutes;c__Clostridia;o__Oscillospirales;f__UCG-010;g__uncultured bacterium;s__unknown
GU304516.1.1507	3	5	7	2	3	3	5	2	7	5	8	4	4	1	4	2	1	1	3	2	6	3	0	2	0	1	2	0	0	0	1	0	k__Bacteria;p__Synergistota;c__Synergistia;o__Synergistales;f__Synergistaceae;g__uncultured;s__uncultured rumen bacterium
LC028559.1.1505	2	9	2	3	3	2	4	2	3	2	5	4	2	4	1	1	0	6	2	3	0	1	6	2	2	2	4	3	2	0	4	1	k__Bacteria;p__Firmicutes;c__Clostridia;o__Lachnospirales;f__Lachnospiraceae;g__Lachnospiraceae UCG-008;s__uncultured bacterium
EU779189.1.1400	12	16	4	6	20	9	91	2	13	2	12	1	14	27	8	2	5	89	32	18	34	19	2	3	26	2	39	0	7	4	5	6	k__Bacteria;p__Firmicutes;c__Clostridia;o__Oscillospirales;f__[Eubacterium] coprostanoligenes group;g__uncultured bacterium;s__unknown
KR067911.1.1494	1	0	0	0	0	0	1	0	0	2	0	0	6	0	0	5	0	3	0	0	0	0	0	0	2	1	2	2	0	0	2	0	k__Bacteria;p__Firmicutes;c__Clostridia;o__Clostridia UCG-014;f__uncultured rumen bacterium;g__unknown;s__unknown
FJ365031.1.1342	2	1	0	1	0	0	0	0	0	0	1	0	0	0	0	0	0	0	0	0	0	0	0	0	0	0	1	0	0	0	0	1	k__Bacteria;p__Firmicutes;c__Clostridia;o__Oscillospirales;f__Ruminococcaceae;g__Faecalibacterium;s__uncultured bacterium
EU775251.1.1362	1	0	0	0	0	0	0	0	0	0	0	0	0	0	0	0	0	0	0	0	0	0	0	0	0	0	0	0	0	0	0	0	k__Bacteria;p__Firmicutes;c__Clostridia;o__Peptostreptococcales-Tissierellales;f__Peptostreptococcaceae;g__uncultured;s__uncultured bacterium
FJ673595.1.1397	1021	26	49	67	32	28	9	7	131	80	55	137	116	17	65	341	129	85	116	29	222	46	21	40	13	52	58	176	75	126	5	49	k__Bacteria;p__Bacteroidota;c__Bacteroidia;o__Bacteroidales;f__Prevotellaceae;g__Prevotella_9;s__uncultured bacterium
EU462520.1.1391	2	0	1	0	1	1	0	0	0	5	0	5	0	0	1	3	0	0	0	0	0	0	0	0	0	0	0	0	0	0	0	1	k__Bacteria;p__Firmicutes;c__Clostridia;o__Lachnospirales;f__Lachnospiraceae;g__Oribacterium;s__uncultured bacterium
EU776750.1.1363	2	2	1	0	2	0	0	1	0	0	0	0	1	1	0	0	0	1	0	2	1	1	0	2	2	2	0	0	1	0	0	2	k__Bacteria;p__Firmicutes;c__Negativicutes;o__Acidaminococcales;f__Acidaminococcaceae;g__Phascolarctobacterium;s__uncultured bacterium
GQ897604.1.1489	1	3	0	0	0	0	1	2	0	0	0	0	2	0	1	0	0	0	1	0	0	0	0	1	1	2	0	0	2	0	1	0	k__Bacteria;p__Firmicutes;c__Clostridia;o__Oscillospirales;f__Oscillospiraceae;g__UCG-005;s__uncultured bacterium
EU467281.1.1378	4	1	0	0	0	0	0	0	1	1	1	4	1	0	1	1	3	0	1	0	1	1	1	1	1	1	0	0	2	2	1	2	k__Bacteria;p__Bacteroidota;c__Bacteroidia;o__Bacteroidales;f__Prevotellaceae;g__Prevotella_9;s__uncultured bacterium
DQ777916.1.1457	4	4	10	7	6	6	7	21	0	2	6	2	23	1	2	1	6	9	54	4	6	2	1	2	2	0	5	1	0	1	4	2	k__Bacteria;p__Firmicutes;c__Clostridia;o__Oscillospirales;f__Oscillospiraceae;g__uncultured;s__uncultured bacterium
EU474956.1.1374	1	2	0	0	0	0	2	0	0	1	1	0	1	0	0	1	2	0	3	3	2	1	4	1	1	2	2	2	4	2	5	2	k__Bacteria;p__Firmicutes;c__Clostridia;o__Oscillospirales;f__Oscillospiraceae;g__UCG-005;s__uncultured bacterium
EU475769.1.1374	35	49	0	10	3	16	6	16	9	17	10	12	34	10	5	12	11	58	103	44	6	9	39	12	8	60	57	13	38	61	27	54	k__Bacteria;p__Firmicutes;c__Clostridia;o__Oscillospirales;f__Oscillospiraceae;g__UCG-005;s__uncultured bacterium
DQ797175.1.1392	1	0	0	0	0	0	0	0	0	0	0	0	0	0	1	0	0	0	0	0	0	0	0	0	0	0	0	0	0	0	1	0	k__Bacteria;p__Firmicutes;c__Clostridia;o__Lachnospirales;f__Lachnospiraceae;g__[Ruminococcus] torques group;s__uncultured bacterium
CP013252.473561.475082	1	0	0	0	0	0	0	1	0	0	0	0	0	1	1	0	1	0	1	2	0	0	0	0	0	0	0	0	0	0	0	0	k__Bacteria;p__Firmicutes;c__Clostridia;o__Clostridiales;f__Clostridiaceae;g__Clostridium sensu stricto 1;s__Clostridium butyricum
EU871380.1.1443	1	0	0	0	0	0	0	0	0	0	0	0	1	0	0	0	1	1	1	1	0	1	0	0	1	0	0	0	0	0	0	2	k__Bacteria;p__Cyanobacteria;c__Vampirivibrionia;o__Gastranaerophilales;f__uncultured rumen bacterium;g__unknown;s__unknown
JQ815740.1.1298	2	1	0	0	1	1	0	2	1	0	0	0	0	2	0	1	0	0	0	2	0	0	0	0	1	0	1	0	1	0	0	0	k__Bacteria;p__Firmicutes;c__Clostridia;o__Peptostreptococcales-Tissierellales;f__Peptostreptococcaceae;g__Romboutsia;s__uncultured bacterium
FJ371162.1.1363	36	11	1	2	1	0	3	0	2	50	0	6	4	4	2	56	16	0	48	0	3	1	1	5	0	1	1	1	28	43	2	34	k__Bacteria;p__Bacteroidota;c__Bacteroidia;o__Bacteroidales;f__Prevotellaceae;g__Prevotella;s__uncultured bacterium
EU451092.1.1411	1	0	0	0	0	0	0	0	0	0	0	0	0	0	0	0	0	0	0	0	0	0	0	0	0	0	0	0	0	0	0	0	k__Bacteria;p__Firmicutes;c__Clostridia;o__Lachnospirales;f__Lachnospiraceae;g__Lachnospiraceae NK4A136 group;s__uncultured bacterium
DQ805551.1.1393	1	0	0	0	0	0	2	1	0	0	0	0	0	0	0	0	0	0	0	0	0	0	0	0	0	0	0	0	0	0	0	0	k__Bacteria;p__Firmicutes;c__Clostridia;o__Oscillospirales;f__Oscillospiraceae;g__NK4A214 group;s__uncultured bacterium
AM183020.1.1439	3	3	1	3	2	0	6	2	2	1	1	3	2	1	2	4	3	3	1	2	0	1	1	5	1	1	0	1	0	0	4	1	k__Bacteria;p__Firmicutes;c__Bacilli;o__Erysipelotrichales;f__Erysipelotrichaceae;g__Turicibacter;s__uncultured bacterium
KM823704.1.1516	25	7	19	20	24	15	0	3	5	7	9	18	13	22	5	5	3	8	47	22	27	21	1	6	6	7	2	2	4	2	17	14	k__Bacteria;p__Firmicutes;c__Clostridia;o__Lachnospirales;f__Lachnospiraceae;g__Cellulosilyticum;s__uncultured bacterium
HQ400103.1.1498	1	0	0	0	0	0	0	1	0	0	0	0	0	0	0	0	0	0	1	2	1	1	0	1	1	3	1	1	1	3	2	8	k__Bacteria;p__Firmicutes;c__Clostridia;o__Lachnospirales;f__Lachnospiraceae;g__Roseburia;s__uncultured rumen bacterium
DQ807863.1.1390	1	1	0	0	0	1	0	2	0	1	1	0	1	0	0	1	1	0	0	1	1	4	1	2	1	0	2	1	0	1	1	2	k__Bacteria;p__Firmicutes;c__Clostridia;o__Oscillospirales;f__Ruminococcaceae;g__Subdoligranulum;s__uncultured bacterium
EU777608.1.1383	1	0	0	0	0	0	0	0	0	0	0	0	0	0	0	0	0	0	0	0	0	0	0	0	0	0	0	0	0	0	0	0	k__Bacteria;p__Firmicutes;c__Clostridia;o__Christensenellales;f__Christensenellaceae;g__Christensenellaceae R-7 group;s__uncultured bacterium
AF371554.1.1428	1	0	3	0	0	0	0	3	0	0	0	1	1	0	0	0	2	4	3	10	1	1	4	6	1	10	4	17	3	4	9	2	k__Bacteria;p__Firmicutes;c__Clostridia;o__Lachnospirales;f__Lachnospiraceae;g__Marvinbryantia;s__uncultured bacterium
HQ155183.1.1369	1	10	1	0	0	1	0	0	0	2	0	2	0	0	0	2	0	0	4	0	0	0	0	1	0	0	0	1	0	0	0	0	k__Bacteria;p__Firmicutes;c__Clostridia;o__Christensenellales;f__Christensenellaceae;g__Christensenellaceae R-7 group;s__uncultured prokaryote
AF371917.1.1440	208	288	264	193	128	272	226	384	49	164	161	122	231	210	207	233	270	502	924	334	246	343	148	377	308	316	431	213	137	210	543	150	k__Bacteria;p__Bacteroidota;c__Bacteroidia;o__Bacteroidales;f__Tannerellaceae;g__Parabacteroides;s__uncultured bacterium
GQ451271.1.1517	6	2	2	6	1	2	2	5	2	3	4	3	6	2	4	1	3	4	1	0	2	0	1	0	1	2	4	2	2	2	1	2	k__Bacteria;p__Firmicutes;c__Clostridia;o__Clostridia UCG-014;f__uncultured bacterium;g__unknown;s__unknown
FJ679642.1.1478	1	0	0	0	0	0	1	0	0	0	0	1	0	0	0	1	0	0	0	0	0	0	0	0	0	0	0	1	0	0	0	0	k__Bacteria;p__Bacteroidota;c__Bacteroidia;o__Bacteroidales;f__Prevotellaceae;g__uncultured;s__uncultured bacterium
EU453073.1.1249	1	0	2	0	0	1	0	1	0	0	1	1	1	8	0	3	1	0	1	2	1	1	0	1	0	0	0	1	1	1	2	1	k__Bacteria;p__Firmicutes;c__Clostridia;o__Lachnospirales;f__Lachnospiraceae;g__uncultured;s__uncultured bacterium
EU774420.1.1293	2	0	0	0	0	1	1	1	1	0	0	2	0	1	1	0	0	0	0	0	0	1	0	0	0	0	0	0	0	0	0	0	k__Bacteria;p__Firmicutes;c__Clostridia;o__Lachnospirales;f__Lachnospiraceae;g__Lachnospiraceae AC2044 group;s__uncultured bacterium
FPLO01006362.3.1453	16	18	11	19	9	18	26	5	23	11	19	54	7	28	21	14	3	20	25	10	2	4	12	18	7	12	5	6	8	8	17	2	k__Bacteria;p__Firmicutes;c__Clostridia;o__Clostridia vadinBB60 group;f__metagenome;g__unknown;s__unknown
EU460140.1.1380	3	11	6	5	0	5	22	1	3	2	0	5	7	14	3	11	9	12	21	29	8	7	3	26	16	19	34	21	16	13	38	11	k__Bacteria;p__Firmicutes;c__Clostridia;o__Oscillospirales;f__Oscillospiraceae;g__NK4A214 group;s__uncultured bacterium
AF371872.1.1452	792	695	1349	1499	942	544	518	498	526	594	574	1393	1513	475	2103	1804	945	704	273	398	955	465	541	1610	325	377	295	461	317	324	142	325	k__Bacteria;p__Bacteroidota;c__Bacteroidia;o__Bacteroidales;f__Prevotellaceae;g__Prevotellaceae NK3B31 group;s__uncultured bacterium
EU467308.1.1356	1	0	0	1	1	0	0	0	1	2	0	2	1	0	3	0	1	2	1	2	1	1	0	1	0	0	0	1	0	0	0	0	k__Bacteria;p__Firmicutes;c__Clostridia;o__Clostridiales;f__Clostridiaceae;g__Clostridium sensu stricto 1;s__uncultured bacterium
AF371604.1.1455	5	0	0	4	0	3	0	5	1	0	0	0	2	3	0	11	1	2	1	5	0	0	1	2	1	10	1	6	9	13	3	9	k__Bacteria;p__Firmicutes;c__Clostridia;o__Lachnospirales;f__Lachnospiraceae;g__Agathobacter;s__uncultured bacterium
EU775233.1.1295	6	4	22	21	12	40	135	4	15	0	7	11	9	13	9	0	21	9	8	11	8	15	8	69	8	15	25	23	13	39	8	7	k__Bacteria;p__Firmicutes;c__Clostridia;o__Christensenellales;f__Christensenellaceae;g__Christensenellaceae R-7 group;s__uncultured bacterium
EU475080.1.1298	11	8	2	5	9	8	7	5	3	5	6	2	14	32	4	3	2	16	19	12	18	10	13	7	19	14	13	25	16	14	27	7	k__Bacteria;p__Firmicutes;c__Clostridia;o__Peptostreptococcales-Tissierellales;f__Anaerovoracaceae;g__Family XIII AD3011 group;s__uncultured bacterium
EU776682.1.1343	1	0	0	0	0	0	1	0	0	0	0	0	0	0	0	0	0	0	0	0	0	0	0	0	0	0	0	0	0	0	1	0	k__Bacteria;p__Firmicutes;c__Clostridia;o__Clostridiales;f__Clostridiaceae;g__Clostridium sensu stricto 1;s__uncultured bacterium
EU469557.1.1229	1	0	0	0	0	1	0	0	0	0	0	0	0	0	1	0	0	0	0	0	1	4	0	1	0	2	1	0	1	0	0	2	k__Bacteria;p__Fibrobacterota;c__Fibrobacteria;o__Fibrobacterales;f__Fibrobacteraceae;g__Fibrobacter;s__uncultured bacterium
EU460090.1.1388	2	0	2	0	3	1	0	2	0	1	0	0	1	0	0	0	1	1	3	0	1	0	1	0	0	1	2	0	1	0	1	1	k__Bacteria;p__Firmicutes;c__Clostridia;o__Lachnospirales;f__Lachnospiraceae;g__Dorea;s__uncultured bacterium
EU456584.1.1435	1	2	1	3	1	0	0	2	0	0	0	0	0	1	2	0	1	2	1	1	0	1	0	2	0	0	0	0	0	1	1	0	k__Bacteria;p__Firmicutes;c__Bacilli;o__Lactobacillales;f__Lactobacillaceae;g__Limosilactobacillus;s__uncultured bacterium
HQ716577.1.1429	2	23	1	5	7	10	50	29	3	11	5	2	3	8	2	54	11	54	7	92	8	5	7	13	51	112	22	84	47	3	83	6	k__Bacteria;p__Firmicutes;c__Clostridia;o__Oscillospirales;f__Oscillospiraceae;g__UCG-005;s__uncultured bacterium
JQ183202.1.1389	1	0	0	0	0	0	0	0	0	0	0	0	0	0	0	0	0	0	0	0	0	0	0	0	0	0	0	0	0	0	0	0	k__Bacteria;p__Firmicutes;c__Bacilli;o__RF39;f__uncultured bacterium;g__unknown;s__unknown
EU475075.1.1373	1	0	1	0	0	0	0	0	0	0	1	0	0	0	0	0	0	0	0	0	0	0	0	0	1	0	0	0	0	1	1	1	k__Bacteria;p__Firmicutes;c__Clostridia;o__Oscillospirales;f__uncultured;g__uncultured bacterium;s__unknown
EF604623.1.1508	1	0	1	1	3	1	2	0	2	3	2	2	2	0	4	2	0	0	2	1	1	0	0	0	0	0	0	0	0	0	1	0	k__Bacteria;p__Firmicutes;c__Clostridia;o__Lachnospirales;f__Lachnospiraceae;g__Lachnospiraceae NK4A136 group;s__uncultured bacterium
GU390226.1.1305	3	0	1	0	0	0	5	0	1	0	1	0	0	0	0	0	13	2	0	0	4	1	0	0	0	1	0	2	0	4	1	2	k__Bacteria;p__Firmicutes;c__Clostridia;o__Lachnospirales;f__Lachnospiraceae;g__Herbinix;s__uncultured bacterium
HQ400348.1.1486	3	37	5	7	8	11	10	3	40	9	35	11	5	8	14	14	0	3	3	1	1	0	1	1	0	2	4	2	5	0	1	3	k__Bacteria;p__Firmicutes;c__Clostridia;o__Oscillospirales;f__Oscillospiraceae;g__V9D2013 group;s__uncultured rumen bacterium
EU451392.1.1402	1	0	0	0	0	0	0	0	0	0	1	0	0	0	0	0	0	0	0	0	0	0	0	0	0	0	0	0	0	0	0	0	k__Bacteria;p__Firmicutes;c__Clostridia;o__Lachnospirales;f__Lachnospiraceae;g__uncultured;s__uncultured bacterium
HQ716632.1.1454	41	45	87	61	36	65	46	108	18	24	89	15	53	29	53	32	79	117	233	127	93	180	55	110	119	137	130	134	59	60	308	73	k__Bacteria;p__Bacteroidota;c__Bacteroidia;o__Bacteroidales;f__Tannerellaceae;g__Parabacteroides;s__uncultured bacterium
AM500810.1.1483	4	5	1	4	0	10	8	4	0	2	0	1	2	5	1	7	4	2	14	1	2	5	5	2	0	2	18	7	4	58	4	7	k__Bacteria;p__Firmicutes;c__Bacilli;o__Erysipelotrichales;f__Erysipelatoclostridiaceae;g__Erysipelotrichaceae UCG-003;s__uncultured bacterium
DQ797475.1.1389	1	0	0	0	0	0	0	0	0	0	0	0	0	0	0	0	0	0	0	0	0	0	0	0	0	0	0	0	0	0	0	0	k__Bacteria;p__Firmicutes;c__Clostridia;o__Oscillospirales;f__Ruminococcaceae;g__Faecalibacterium;s__uncultured bacterium
EU774047.1.1390	4	23	9	14	5	12	2	1	0	4	6	8	7	2	2	15	3	44	14	22	6	1	6	9	2	7	0	6	2	1	28	4	k__Bacteria;p__Firmicutes;c__Clostridia;o__Lachnospirales;f__Lachnospiraceae;g__uncultured;s__uncultured bacterium
AM500755.1.1490	5	1	0	0	0	5	0	0	12	0	10	0	0	2	2	2	0	0	2	1	0	7	0	0	3	0	8	0	0	1	2	11	k__Bacteria;p__Firmicutes;c__Clostridia;o__Oscillospirales;f__[Eubacterium] coprostanoligenes group;g__uncultured bacterium;s__unknown
DQ798280.1.1322	140	153	145	124	150	263	149	77	69	158	258	177	137	21	280	92	75	283	267	176	123	79	153	144	106	195	114	186	102	145	112	68	k__Bacteria;p__Desulfobacterota;c__Desulfovibrionia;o__Desulfovibrionales;f__Desulfovibrionaceae;g__Desulfovibrio;s__uncultured bacterium
HQ780697.1.1445	1	0	0	0	0	0	0	0	0	0	0	0	0	0	0	1	0	0	0	0	0	0	0	0	0	0	0	0	0	0	0	0	k__Bacteria;p__Bacteroidota;c__Bacteroidia;o__Bacteroidales;f__Prevotellaceae;g__Prevotella_9;s__uncultured organism
EU469189.1.1267	12	33	16	21	15	7	31	6	6	6	9	5	7	8	6	4	7	23	16	14	8	22	20	19	30	8	32	10	18	48	25	24	k__Bacteria;p__Firmicutes;c__Clostridia;o__Oscillospirales;f__Oscillospiraceae;g__Papillibacter;s__uncultured bacterium
DQ796008.1.1284	1	0	0	0	0	0	0	1	0	1	0	0	0	0	0	0	0	0	0	0	0	0	0	0	0	0	0	0	0	0	0	1	k__Bacteria;p__Firmicutes;c__Clostridia;o__Oscillospirales;f__Ruminococcaceae;g__Subdoligranulum;s__uncultured bacterium
EU774996.1.1392	2	0	0	0	0	0	1	0	1	0	0	0	0	0	0	1	0	0	3	1	0	0	0	0	1	3	0	0	2	2	1	2	k__Bacteria;p__Firmicutes;c__Clostridia;o__Lachnospirales;f__Lachnospiraceae;g__XBB1006;s__uncultured bacterium
EU474888.1.1394	3	0	4	3	4	1	4	1	1	4	0	0	9	0	1	3	1	10	1	4	8	1	3	0	3	0	2	0	3	3	4	2	k__Bacteria;p__Firmicutes;c__Clostridia;o__Monoglobales;f__Monoglobaceae;g__Monoglobus;s__uncultured bacterium
AB554987.1.1472	7	1	2	1	0	5	2	2	0	1	0	1	1	5	1	0	4	1	0	1	0	1	3	2	1	2	2	1	2	2	3	3	k__Bacteria;p__Firmicutes;c__Clostridia;o__Oscillospirales;f__Ruminococcaceae;g__Ruminococcus;s__uncultured rumen bacterium
EU469943.1.1397	1	0	0	0	0	0	0	0	0	0	0	0	0	0	0	0	0	0	0	0	0	0	0	0	0	0	0	0	0	0	0	0	k__Bacteria;p__Firmicutes;c__Clostridia;o__Christensenellales;f__Christensenellaceae;g__Christensenellaceae R-7 group;s__uncultured bacterium
EU475125.1.1399	15	36	6	9	21	9	96	169	20	5	20	2	8	10	4	63	26	3	14	11	8	2	9	8	5	2	19	6	3	7	14	6	k__Bacteria;p__Firmicutes;c__Clostridia;o__Oscillospirales;f__[Eubacterium] coprostanoligenes group;g__uncultured bacterium;s__unknown
EF096508.1.1433	2	0	2	0	0	0	0	2	2	5	2	0	2	2	0	0	1	5	0	2	2	4	3	1	0	1	2	1	2	0	0	3	k__Bacteria;p__Firmicutes;c__Bacilli;o__Lactobacillales;f__Lactobacillaceae;g__Lactobacillus;s__uncultured bacterium
EU465559.1.1400	11	8	10	8	11	6	12	5	21	13	31	1	9	2	9	2	1	6	1	3	8	0	0	0	0	2	0	0	0	0	0	0	k__Bacteria;p__Firmicutes;c__Clostridia;o__uncultured;f__uncultured bacterium;g__unknown;s__unknown
KF842232.1.1375	1	0	0	0	0	0	0	0	0	0	0	0	0	0	0	0	0	0	0	0	0	0	0	0	1	0	0	0	0	0	0	0	k__Bacteria;p__Proteobacteria;c__Gammaproteobacteria;o__Enterobacterales;f__Succinivibrionaceae;g__Succinivibrio;s__uncultured bacterium
EU470301.1.1402	1	0	0	1	1	0	3	0	0	2	0	0	2	1	0	0	1	2	1	2	1	4	0	2	1	2	1	2	0	1	0	2	k__Bacteria;p__Bacteroidota;c__Bacteroidia;o__Bacteroidales;f__Rikenellaceae;g__Rikenellaceae RC9 gut group;s__uncultured bacterium
GQ448234.1.1288	1	0	0	0	0	0	0	0	0	0	0	0	0	1	0	0	1	0	0	0	0	0	0	0	0	0	0	1	0	0	0	0	k__Bacteria;p__Cyanobacteria;c__Vampirivibrionia;o__Gastranaerophilales;f__uncultured bacterium;g__unknown;s__unknown
KF843050.1.1381	5	0	0	2	0	0	0	0	0	1	0	1	1	0	0	1	1	0	0	0	0	0	1	0	0	0	0	0	0	8	0	0	k__Bacteria;p__Bacteroidota;c__Bacteroidia;o__Bacteroidales;f__Prevotellaceae;g__Prevotella_9;s__uncultured bacterium
FJ879868.1.1476	5	3	0	0	1	0	1	6	4	1	2	0	1	8	3	1	0	1	0	1	0	1	0	0	0	0	0	0	0	0	0	1	k__Bacteria;p__Firmicutes;c__Clostridia;o__Oscillospirales;f__Oscillospiraceae;g__UCG-005;s__uncultured bacterium
EU778295.1.1326	1	0	0	0	0	0	0	0	0	0	0	0	0	0	0	0	0	0	0	0	0	0	0	0	0	0	0	0	0	0	0	0	k__Bacteria;p__Firmicutes;c__Clostridia;o__Lachnospirales;f__Lachnospiraceae;g__Lachnospiraceae ND3007 group;s__uncultured bacterium
EU469194.1.1344	6	123	15	15	71	8	17	1	29	18	21	4	87	53	9	16	7	15	13	6	7	26	7	5	9	1	2	2	10	2	21	36	k__Bacteria;p__Firmicutes;c__Clostridia;o__Monoglobales;f__Monoglobaceae;g__Monoglobus;s__uncultured bacterium
AJ440982.1.1473	3	0	0	0	0	0	0	0	12	0	2	1	2	0	0	0	0	0	0	0	0	0	0	0	0	0	0	0	0	0	0	0	k__Bacteria;p__Proteobacteria;c__Gammaproteobacteria;o__Burkholderiales;f__Oxalobacteraceae;g__Janthinobacterium;s__Antarctic bacterium R-7614
EF686600.1.1504	5	3	3	4	4	0	16	3	1	1	0	0	7	25	1	1	10	15	14	2	14	6	4	10	2	14	2	8	3	5	8	7	k__Bacteria;p__Firmicutes;c__Clostridia;o__Oscillospirales;f__Ruminococcaceae;g__uncultured;s__uncultured rumen bacterium
AMCI01000298.46.1568	1	0	0	0	0	1	0	0	0	0	0	0	0	0	1	2	0	1	0	0	1	0	0	0	3	0	0	0	0	0	0	0	k__Bacteria;p__Bacteroidota;c__Bacteroidia;o__Bacteroidales;f__Prevotellaceae;g__Alloprevotella;s__gut metagenome
KJ874015.1.1309	2	4	8	8	0	0	0	2	0	0	0	0	0	1	0	0	4	2	2	0	0	0	3	10	0	1	3	1	0	2	1	0	k__Bacteria;p__Firmicutes;c__Clostridia;o__Oscillospirales;f__Ruminococcaceae;g__Candidatus Soleaferrea;s__uncultured bacterium
DQ805828.1.1294	1	2	0	0	0	1	0	0	0	0	0	0	0	1	1	0	1	0	0	0	0	0	1	0	0	3	0	1	0	0	0	0	k__Bacteria;p__Firmicutes;c__Clostridia;o__Monoglobales;f__Monoglobaceae;g__Monoglobus;s__uncultured bacterium
AF371904.1.1455	343	8	31	33	19	67	2	98	40	8	83	9	23	3	45	121	179	100	97	16	146	53	46	27	43	14	30	37	3	109	10	55	k__Bacteria;p__Bacteroidota;c__Bacteroidia;o__Bacteroidales;f__Prevotellaceae;g__Alloprevotella;s__uncultured bacterium
EU454940.1.1433	2	4	1	2	0	5	0	2	0	3	0	2	2	0	0	1	2	1	1	3	6	2	3	2	0	1	0	3	0	0	0	3	k__Bacteria;p__Firmicutes;c__Bacilli;o__Lactobacillales;f__Lactobacillaceae;g__Limosilactobacillus;s__uncultured bacterium
GQ138628.1.1373	7	2	5	5	2	10	16	24	1	5	3	1	2	22	6	12	11	6	15	13	16	20	15	9	5	19	65	27	30	81	33	31	k__Bacteria;p__Firmicutes;c__Clostridia;o__Lachnospirales;f__Lachnospiraceae;g__Blautia;s__uncultured bacterium
EU474930.1.1355	104	209	112	152	128	151	54	296	70	93	167	86	95	79	53	46	120	242	93	212	179	169	83	22	132	122	135	117	93	89	230	141	k__Bacteria;p__Firmicutes;c__Clostridia;o__Christensenellales;f__Christensenellaceae;g__Christensenellaceae R-7 group;s__uncultured bacterium
FJ682880.1.1383	8	8	4	7	4	0	1	14	9	2	15	3	7	8	2	2	4	9	5	10	7	1	4	2	0	1	4	10	2	8	1	0	k__Bacteria;p__Cyanobacteria;c__Vampirivibrionia;o__Gastranaerophilales;f__uncultured bacterium;g__unknown;s__unknown
EU471695.1.1373	1	0	0	0	0	0	0	0	0	0	0	0	0	0	0	0	0	0	0	0	0	0	0	0	0	0	0	0	0	0	0	0	k__Bacteria;p__Firmicutes;c__Bacilli;o__Mycoplasmatales;f__Mycoplasmataceae;g__Mycoplasma;s__uncultured bacterium
KM244859.1.1493	54	66	76	87	133	155	84	61	32	87	37	22	150	95	26	53	149	193	297	259	291	30	78	142	197	215	384	139	145	198	361	144	k__Bacteria;p__Bacteroidota;c__Bacteroidia;o__Bacteroidales;f__Rikenellaceae;g__Rikenellaceae RC9 gut group;s__uncultured beta proteobacterium
DQ800018.1.1436	2	1	0	0	2	0	2	1	1	1	3	1	0	3	0	0	1	2	2	2	1	2	1	1	0	1	1	1	1	1	2	3	k__Bacteria;p__Firmicutes;c__Clostridia;o__Peptococcales;f__Peptococcaceae;g__uncultured;s__uncultured bacterium
KF843400.1.1328	5	0	0	0	0	0	0	0	0	0	2	0	0	0	0	1	0	1	0	1	0	1	5	0	0	0	0	0	0	0	0	0	k__Bacteria;p__Proteobacteria;c__Gammaproteobacteria;o__Enterobacterales;f__Succinivibrionaceae;g__Succinivibrio;s__uncultured bacterium
EU461871.1.1318	1	0	0	0	0	0	0	0	0	0	0	0	0	0	0	0	0	0	0	0	0	0	0	0	0	0	0	0	0	0	0	0	k__Bacteria;p__Firmicutes;c__Bacilli;o__Lactobacillales;f__Streptococcaceae;g__Streptococcus;s__uncultured bacterium
EU474925.1.1423	10	20	13	19	23	32	6	16	10	14	11	11	11	36	13	11	10	18	13	31	9	8	7	6	7	2	2	6	3	11	2	21	k__Bacteria;p__Firmicutes;c__Bacilli;o__Lactobacillales;f__Lactobacillaceae;g__Lactobacillus;s__uncultured bacterium
JQ799166.1.1490	2	4	4	3	16	7	10	8	6	3	22	22	11	1	10	5	10	2	20	6	8	23	1	10	8	10	16	6	2	8	14	9	k__Bacteria;p__Bacteroidota;c__Bacteroidia;o__Bacteroidales;f__Tannerellaceae;g__Parabacteroides;s__uncultured bacterium
KT261193.1.1389	1	0	0	0	0	0	0	0	0	0	0	0	0	0	0	0	0	0	0	0	0	0	0	0	0	0	0	0	0	0	0	0	k__Bacteria;p__Proteobacteria;c__Gammaproteobacteria;o__Enterobacterales;f__Enterobacteriaceae;g__Escherichia-Shigella;s__Escherichia coli
JQ084093.1.1510	1	0	0	1	0	1	0	0	0	0	0	0	0	0	0	0	0	0	0	1	2	0	0	0	0	0	0	1	0	0	0	0	k__Bacteria;p__Firmicutes;c__Clostridia;o__Clostridia UCG-014;f__uncultured bacterium;g__unknown;s__unknown
GQ448179.1.1384	2	4	1	4	3	1	1	2	0	1	1	3	1	4	0	1	1	1	2	5	1	2	0	1	1	4	4	1	3	2	1	2	k__Bacteria;p__Firmicutes;c__Clostridia;o__Oscillospirales;f__Ruminococcaceae;g__Ruminococcus;s__uncultured bacterium
EU777532.1.1369	1	0	0	1	0	0	0	0	0	0	0	1	0	0	0	0	0	0	0	0	0	0	0	0	0	0	0	0	0	0	0	0	k__Bacteria;p__Firmicutes;c__Clostridia;o__Oscillospirales;f__Ruminococcaceae;g__Ruminococcus;s__uncultured bacterium
HQ716246.1.1462	7	4	2	0	3	6	3	2	8	6	5	5	0	6	8	2	1	1	5	4	1	5	0	2	0	0	0	1	3	0	2	1	k__Bacteria;p__Firmicutes;c__Clostridia;o__Peptococcales;f__Peptococcaceae;g__uncultured;s__uncultured bacterium
EU775165.1.1390	2	2	2	2	3	1	1	1	2	0	1	3	3	2	0	2	1	1	3	2	1	1	0	0	0	2	1	0	0	0	6	1	k__Bacteria;p__Firmicutes;c__Clostridia;o__Lachnospirales;f__Lachnospiraceae;g__[Eubacterium] oxidoreducens group;s__uncultured bacterium
EU474880.1.1386	2	2	2	2	3	0	1	0	0	0	0	0	0	1	0	0	2	2	3	1	4	1	0	5	1	3	4	2	2	2	1	1	k__Bacteria;p__Bacteroidota;c__Bacteroidia;o__Bacteroidales;f__p-251-o5;g__uncultured bacterium;s__unknown
KC846013.1.1493	1	0	0	0	0	0	0	0	0	0	0	0	0	1	0	0	0	0	0	0	0	0	0	0	0	0	0	0	0	0	0	0	k__Bacteria;p__Firmicutes;c__Bacilli;o__Lactobacillales;f__Carnobacteriaceae;g__Atopococcus;s__uncultured bacterium
DQ793396.1.1293	1	0	0	0	0	0	0	0	0	0	0	0	0	0	0	0	0	0	1	0	0	0	0	0	0	1	0	0	0	0	0	1	k__Bacteria;p__Firmicutes;c__Clostridia;o__Lachnospirales;f__Lachnospiraceae;g__Dorea;s__uncultured bacterium
EU772348.1.1397	53	62	39	54	133	70	75	77	66	75	69	29	80	53	54	49	41	121	60	187	45	72	72	90	113	43	83	37	47	32	47	31	k__Bacteria;p__Firmicutes;c__Clostridia;o__Christensenellales;f__Christensenellaceae;g__Christensenellaceae R-7 group;s__uncultured bacterium
HQ775416.1.1455	5	0	0	1	1	7	0	2	0	1	2	2	1	0	0	0	2	2	2	6	11	6	2	3	1	6	0	10	0	3	5	4	k__Bacteria;p__Proteobacteria;c__Gammaproteobacteria;o__Burkholderiales;f__Sutterellaceae;g__Sutterella;s__uncultured organism
EU469226.1.1330	2	1	0	2	0	3	0	0	0	0	0	0	1	2	0	0	1	1	3	3	0	7	2	1	1	6	3	2	2	1	13	5	k__Bacteria;p__Firmicutes;c__Clostridia;o__Oscillospirales;f__Oscillospiraceae;g__UCG-005;s__uncultured bacterium
EU453055.1.1416	1	0	2	0	1	3	0	1	0	0	0	0	1	0	0	1	1	0	0	1	0	0	1	1	0	0	0	0	0	0	0	0	k__Bacteria;p__Firmicutes;c__Bacilli;o__Lactobacillales;f__Lactobacillaceae;g__Limosilactobacillus;s__uncultured bacterium
JQ186564.1.1345	1	2	2	4	22	6	0	13	0	1	1	0	3	0	0	2	0	2	0	6	1	5	1	3	0	2	0	0	0	0	0	0	k__Bacteria;p__Elusimicrobiota;c__Elusimicrobia;o__Elusimicrobiales;f__Elusimicrobiaceae;g__Elusimicrobium;s__uncultured bacterium
GQ138615.1.1402	1	3	2	0	2	1	6	0	2	5	2	3	0	1	2	2	0	2	2	2	0	1	1	2	1	2	0	2	0	0	1	2	k__Bacteria;p__Firmicutes;c__Bacilli;o__Erysipelotrichales;f__Erysipelotrichaceae;g__Turicibacter;s__uncultured bacterium
AF371786.1.1437	52	255	17	21	60	26	67	5	47	29	78	26	22	120	4	16	107	52	105	92	85	74	105	80	38	150	201	58	65	38	107	182	k__Bacteria;p__Firmicutes;c__Clostridia;o__Oscillospirales;f__Oscillospiraceae;g__UCG-005;s__uncultured bacterium
KP745021.1.1437	4	10	2	0	2	1	8	2	0	0	0	0	3	4	1	0	1	3	1	4	0	3	0	2	2	10	5	3	2	2	7	2	k__Bacteria;p__Firmicutes;c__Clostridia;o__Oscillospirales;f__UCG-010;g__uncultured bacterium;s__unknown
EU455372.1.1415	3	1	0	1	0	1	0	24	1	0	2	1	1	0	0	0	4	2	1	2	6	2	3	3	0	0	2	1	1	26	3	1	k__Bacteria;p__Firmicutes;c__Bacilli;o__Lactobacillales;f__Lactobacillaceae;g__Limosilactobacillus;s__uncultured bacterium
GQ327241.1.1375	1	1	4	3	5	1	1	2	0	3	0	0	3	1	0	3	8	2	3	5	4	2	0	1	10	1	1	2	5	2	8	2	k__Bacteria;p__Firmicutes;c__Clostridia;o__Oscillospirales;f__Hydrogenoanaerobacterium;g__uncultured rumen bacterium;s__unknown
KF842209.1.1378	14	0	0	2	0	0	0	0	1	1	1	0	1	0	0	0	0	0	2	0	0	3	0	0	0	1	1	1	0	53	1	1	k__Bacteria;p__Firmicutes;c__Clostridia;o__Clostridia UCG-014;f__uncultured bacterium;g__unknown;s__unknown
EU772285.1.1350	2	1	2	2	0	3	2	0	3	3	2	1	3	1	0	1	1	2	2	1	4	0	1	0	0	2	1	2	1	1	1	0	k__Bacteria;p__Firmicutes;c__Clostridia;o__Oscillospirales;f__UCG-010;g__uncultured bacterium;s__unknown
GQ175433.1.1429	2	8	0	2	5	0	5	4	7	2	15	11	3	0	7	6	10	3	2	10	0	0	7	7	0	4	2	4	1	1	14	0	k__Bacteria;p__Firmicutes;c__Clostridia;o__Oscillospirales;f__Ruminococcaceae;g__uncultured;s__uncultured bacterium
JX095290.1.1386	3	10	8	10	20	17	42	9	24	8	24	4	28	10	3	5	7	17	16	2	3	2	10	7	4	7	8	2	3	2	12	1	k__Bacteria;p__Firmicutes;c__Clostridia;o__Oscillospirales;f__Oscillospiraceae;g__UCG-005;s__uncultured bacterium
LT629783.2532731.2534271	1	0	0	0	0	0	0	0	0	0	0	0	0	0	0	0	0	0	0	0	0	0	0	0	0	0	0	0	0	0	0	0	k__Bacteria;p__Proteobacteria;c__Gammaproteobacteria;o__Pseudomonadales;f__Pseudomonadaceae;g__Pseudomonas;s__Pseudomonas fragi
EU259452.1.1494	1	0	0	0	0	0	1	0	0	0	0	0	0	0	0	0	0	0	0	0	0	0	0	1	0	0	0	0	0	0	0	0	k__Bacteria;p__Firmicutes;c__Clostridia;o__Oscillospirales;f__Oscillospiraceae;g__NK4A214 group;s__uncultured rumen bacterium
EU767285.1.1360	1	0	0	0	0	0	0	0	0	0	0	0	0	0	0	0	0	0	0	0	0	0	0	0	0	0	0	0	0	0	0	0	k__Bacteria;p__Firmicutes;c__Clostridia;o__Lachnospirales;f__Lachnospiraceae;g__[Eubacterium] ventriosum group;s__uncultured bacterium
AB606342.1.1495	1	0	3	2	0	0	0	5	0	0	0	0	1	0	0	1	11	1	1	1	5	10	0	1	5	2	1	2	2	0	0	9	k__Bacteria;p__Firmicutes;c__Clostridia;o__Lachnospirales;f__Lachnospiraceae;g__uncultured;s__uncultured bacterium
AF371518.1.1458	4	3	5	11	1	8	43	6	0	3	2	2	2	8	0	3	4	15	18	9	0	3	13	23	5	16	22	7	15	4	19	12	k__Bacteria;p__Firmicutes;c__Bacilli;o__Erysipelotrichales;f__Erysipelotrichaceae;g__uncultured;s__uncultured bacterium
BABA01013952.1.1506	4	14	12	13	2	14	18	10	10	3	5	2	8	15	0	6	4	16	15	14	2	2	17	13	9	13	32	7	8	17	11	14	k__Bacteria;p__Firmicutes;c__Clostridia;o__Lachnospirales;f__Lachnospiraceae;g__Moryella;s__human gut metagenome
EU463497.1.1377	24	15	15	10	10	12	25	2	98	7	42	24	3	0	10	7	2	2	10	2	0	1	0	4	2	0	2	2	2	0	1	1	k__Bacteria;p__Firmicutes;c__Clostridia;o__Oscillospirales;f__Oscillospiraceae;g__NK4A214 group;s__uncultured bacterium
GQ358491.1.1401	1	0	0	0	0	0	0	0	13	0	8	1	0	2	0	6	1	3	0	6	1	0	0	0	0	1	1	1	0	0	0	2	k__Bacteria;p__Firmicutes;c__Clostridia;o__Clostridia UCG-014;f__uncultured Ruminococcaceae bacterium;g__unknown;s__unknown
HQ716183.1.1435	3	16	2	2	9	8	13	1	0	1	0	3	3	3	0	1	0	1	4	5	8	4	3	16	3	19	15	9	5	15	20	2	k__Bacteria;p__Firmicutes;c__Clostridia;o__Oscillospirales;f__Oscillospiraceae;g__UCG-005;s__uncultured bacterium
EU474489.1.1369	1	3	0	1	0	2	0	5	0	2	2	0	0	2	1	2	0	5	7	3	1	4	4	14	0	2	8	2	0	2	0	0	k__Bacteria;p__Firmicutes;c__Clostridia;o__Oscillospirales;f__Ruminococcaceae;g__uncultured;s__uncultured bacterium
GQ448479.1.1426	3	0	1	1	3	2	1	1	0	1	2	0	1	0	0	0	0	0	0	1	1	4	3	0	0	0	0	0	0	1	1	4	k__Bacteria;p__Firmicutes;c__Bacilli;o__Lactobacillales;f__Lactobacillaceae;g__Limosilactobacillus;s__uncultured bacterium
HQ716233.1.1452	1	0	3	7	2	2	6	2	2	3	1	0	9	2	0	0	2	2	3	0	1	0	0	0	1	1	0	0	0	0	0	0	k__Bacteria;p__Firmicutes;c__Clostridia;o__Clostridia UCG-014;f__uncultured bacterium;g__unknown;s__unknown
JQ215375.1.1360	5	2	5	0	1	4	14	4	1	0	2	0	3	3	0	1	1	5	9	10	2	4	9	5	4	6	14	5	6	7	10	7	k__Bacteria;p__Firmicutes;c__Bacilli;o__Erysipelotrichales;f__Erysipelotrichaceae;g__uncultured;s__uncultured bacterium
DQ802322.1.1388	1	0	0	0	0	0	0	0	0	0	1	0	1	0	0	0	0	0	0	0	0	0	0	0	0	0	0	0	0	0	0	0	k__Bacteria;p__Firmicutes;c__Clostridia;o__Lachnospirales;f__Lachnospiraceae;g__[Ruminococcus] torques group;s__uncultured bacterium
EU469163.1.1272	1	1	0	1	0	0	2	0	0	0	3	1	1	1	2	1	0	1	0	1	0	1	3	0	1	0	0	0	0	1	2	5	k__Bacteria;p__Firmicutes;c__Clostridia;o__Lachnospirales;f__Lachnospiraceae;g__Lachnospiraceae UCG-010;s__uncultured bacterium
KF842096.1.1413	2	0	0	0	0	0	0	0	1	0	0	0	0	0	0	0	0	0	0	0	0	0	0	0	0	1	0	0	0	0	0	0	k__Bacteria;p__Proteobacteria;c__Gammaproteobacteria;o__Enterobacterales;f__Enterobacteriaceae;g__Escherichia-Shigella;s__uncultured bacterium
EU777133.1.1263	1	0	0	0	0	0	0	0	0	0	0	0	0	0	0	0	0	0	0	0	0	0	0	0	0	0	0	0	0	0	0	0	k__Bacteria;p__Firmicutes;c__Clostridia;o__Oscillospirales;f__Ruminococcaceae;g__Ruminococcus;s__uncultured bacterium
EU475675.1.1389	1	0	0	0	0	0	0	0	0	0	0	0	0	0	0	0	0	0	0	0	0	0	0	0	0	1	0	0	0	0	0	0	k__Bacteria;p__Firmicutes;c__Negativicutes;o__Veillonellales-Selenomonadales;f__Selenomonadaceae;g__Quinella;s__uncultured bacterium
GQ133368.1.1408	19	3	10	17	9	2	37	1	5	8	19	67	5	0	8	3	1	0	0	1	4	9	0	0	1	0	1	0	0	0	5	0	k__Bacteria;p__Firmicutes;c__Clostridia;o__Lachnospirales;f__Lachnospiraceae;g__Lachnospiraceae UCG-004;s__uncultured bacterium
FJ678294.1.1402	3	3	2	2	1	0	0	2	1	0	0	0	1	0	1	1	0	2	0	2	2	2	1	1	0	2	0	0	0	0	1	1	k__Bacteria;p__Bacteroidota;c__Bacteroidia;o__Bacteroidales;f__Muribaculaceae;g__uncultured bacterium;s__unknown
GQ451222.1.1508	1	2	1	1	1	8	0	0	0	2	2	0	4	1	1	2	1	1	2	5	1	0	0	1	0	0	4	0	0	0	0	0	k__Bacteria;p__Firmicutes;c__Clostridia;o__Lachnospirales;f__Lachnospiraceae;g__uncultured;s__uncultured bacterium
EU778595.1.1393	1	0	0	0	0	0	0	0	0	0	0	0	0	0	0	0	0	0	2	0	0	0	1	0	0	1	0	0	0	0	1	0	k__Bacteria;p__Firmicutes;c__Clostridia;o__Lachnospirales;f__Lachnospiraceae;g__[Eubacterium] oxidoreducens group;s__uncultured bacterium
FJ681708.1.1412	1	0	0	0	0	0	0	0	0	0	0	0	0	0	0	0	0	0	0	0	0	0	0	0	0	0	0	1	0	0	0	1	k__Bacteria;p__Firmicutes;c__Clostridia;o__Lachnospirales;f__Lachnospiraceae;g__Roseburia;s__uncultured bacterium
JQ084388.1.1483	1	0	0	0	0	0	0	2	0	0	0	0	0	0	0	0	1	0	0	0	0	0	0	2	0	0	0	0	0	1	0	0	k__Bacteria;p__Cyanobacteria;c__Vampirivibrionia;o__Gastranaerophilales;f__uncultured bacterium;g__unknown;s__unknown
EU777832.1.1396	1	0	0	0	0	0	0	0	0	0	0	0	0	0	0	0	0	0	0	0	0	0	0	0	0	0	0	0	0	0	0	0	k__Bacteria;p__Firmicutes;c__Clostridia;o__Oscillospirales;f__Oscillospiraceae;g__NK4A214 group;s__uncultured bacterium
LN612693.1.1530	5	3	0	0	0	0	2	0	0	0	0	0	1	0	0	0	0	1	3	0	0	2	0	0	1	2	1	2	5	2	1	1	k__Bacteria;p__Firmicutes;c__Clostridia;o__Clostridia UCG-014;f__uncultured bacterium;g__unknown;s__unknown
AB849365.1.1408	1	1	1	0	0	0	0	0	0	0	0	0	0	2	1	1	1	0	0	0	0	0	0	2	0	1	1	1	1	0	2	2	k__Bacteria;p__Firmicutes;c__Negativicutes;o__Veillonellales-Selenomonadales;f__Selenomonadaceae;g__Anaerovibrio;s__Anaerovibrio lipolyticus
HQ716546.1.1492	1	1	1	1	0	1	4	6	0	1	3	0	5	6	0	2	2	0	0	2	2	0	0	5	4	3	0	0	3	2	3	4	k__Bacteria;p__Firmicutes;c__Clostridia;o__Lachnospirales;f__Lachnospiraceae;g__Lachnospiraceae NC2004 group;s__uncultured bacterium
HW066446.1.1509	1	2	0	0	2	2	0	0	0	0	0	0	1	0	1	0	0	2	2	0	1	0	0	0	0	1	0	1	0	1	1	1	k__Bacteria;p__Firmicutes;c__Clostridia;o__Lachnospirales;f__Lachnospiraceae;g__Lachnospiraceae NK4A136 group;s__unidentified
GQ135998.1.1368	2	0	2	0	1	0	1	0	0	0	1	0	2	2	0	1	0	1	3	1	1	1	2	1	2	2	2	1	1	1	2	0	k__Bacteria;p__Firmicutes;c__Clostridia;o__Peptostreptococcales-Tissierellales;f__Anaerovoracaceae;g__uncultured;s__uncultured bacterium
GQ448784.1.1400	1	0	1	0	0	0	0	0	0	0	0	0	0	0	0	0	0	0	0	0	1	0	0	0	0	0	0	0	0	0	0	0	k__Bacteria;p__Bacteroidota;c__Bacteroidia;o__Bacteroidales;f__Rikenellaceae;g__Rikenellaceae RC9 gut group;s__uncultured bacterium
EU469531.1.1402	1	0	0	0	0	0	0	0	0	0	0	0	1	0	0	0	0	0	0	0	0	0	0	0	0	0	0	0	0	0	0	0	k__Bacteria;p__Bacteroidota;c__Bacteroidia;o__Bacteroidales;f__Prevotellaceae;g__Prevotella_9;s__uncultured bacterium
EU842956.1.1502	1	0	1	0	1	3	0	0	0	0	2	0	0	0	0	0	0	1	0	0	0	0	0	0	1	0	0	1	0	0	1	1	k__Bacteria;p__Firmicutes;c__Clostridia;o__Clostridia UCG-014;f__uncultured bacterium;g__unknown;s__unknown
EU462403.1.1376	3	0	1	4	1	3	2	0	6	4	2	4	13	1	0	2	2	8	3	0	0	1	0	2	0	1	0	1	0	0	0	0	k__Bacteria;p__Firmicutes;c__Clostridia;o__Oscillospirales;f__UCG-010;g__uncultured bacterium;s__unknown
GQ135104.1.1385	1	0	0	0	0	0	0	0	0	0	1	0	1	0	0	0	1	0	0	0	0	0	0	0	0	0	0	0	0	0	0	0	k__Bacteria;p__Firmicutes;c__Clostridia;o__Lachnospirales;f__Lachnospiraceae;g__[Ruminococcus] torques group;s__uncultured bacterium
EU457721.1.1430	1	0	0	0	0	0	0	0	0	0	0	0	1	0	0	0	0	0	0	0	1	0	1	0	0	0	0	0	0	0	0	0	k__Bacteria;p__Firmicutes;c__Bacilli;o__Lactobacillales;f__Lactobacillaceae;g__Limosilactobacillus;s__uncultured bacterium
DQ800941.1.1376	10	0	2	1	1	5	6	2	3	5	1	0	10	6	1	1	4	6	3	9	7	5	6	3	2	7	6	4	2	8	8	10	k__Bacteria;p__Firmicutes;c__Clostridia;o__Clostridia vadinBB60 group;f__uncultured bacterium;g__unknown;s__unknown
FJ680795.1.1393	2	2	2	0	0	2	0	0	0	4	0	0	0	0	2	2	1	1	1	0	1	0	0	0	0	0	0	2	0	0	0	6	k__Bacteria;p__Firmicutes;c__Clostridia;o__Lachnospirales;f__Lachnospiraceae;g__uncultured;s__uncultured bacterium
EU779132.1.1403	1	0	0	0	1	0	1	0	0	0	0	1	0	0	0	0	0	2	0	0	1	2	0	0	0	0	1	1	0	0	0	0	k__Bacteria;p__Firmicutes;c__Clostridia;o__Oscillospirales;f__Oscillospiraceae;g__UCG-005;s__uncultured bacterium
EU778264.1.1404	1	0	0	0	1	0	0	0	0	1	0	0	1	0	0	4	1	0	0	0	0	0	0	0	0	0	1	1	0	1	0	0	k__Bacteria;p__Bacteroidota;c__Bacteroidia;o__Bacteroidales;f__Prevotellaceae;g__Prevotella_9;s__uncultured bacterium
KM244828.1.1494	76	17	51	50	18	13	7	24	17	19	19	33	95	14	27	110	51	27	15	27	27	7	44	63	24	18	26	28	20	7	5	10	k__Bacteria;p__Bacteroidota;c__Bacteroidia;o__Bacteroidales;f__Prevotellaceae;g__Prevotellaceae NK3B31 group;s__uncultured Prevotella sp.
FJ366045.1.1350	3	4	1	1	1	1	6	0	4	4	1	1	0	2	4	1	2	2	2	1	0	0	0	0	0	0	0	0	0	0	1	0	k__Bacteria;p__Firmicutes;c__Clostridia;o__Christensenellales;f__Christensenellaceae;g__Christensenellaceae R-7 group;s__uncultured bacterium
GQ448779.1.1373	1	1	0	0	0	1	0	0	0	0	0	0	0	0	0	0	1	2	4	4	0	1	0	1	4	2	0	2	0	1	2	5	k__Bacteria;p__Firmicutes;c__Clostridia;o__Lachnospirales;f__Lachnospiraceae;g__uncultured;s__uncultured bacterium
JQ188913.1.1377	1	0	0	0	0	0	0	0	0	0	0	0	0	0	0	1	0	0	0	0	0	0	0	0	0	0	0	0	0	0	1	0	k__Bacteria;p__Bacteroidota;c__Bacteroidia;o__Bacteroidales;f__Prevotellaceae;g__Prevotella_9;s__uncultured bacterium
DQ796300.1.1391	4	2	0	4	0	0	0	2	1	1	0	1	0	1	0	4	2	1	10	3	0	1	2	3	1	3	1	1	0	4	2	5	k__Bacteria;p__Firmicutes;c__Clostridia;o__Lachnospirales;f__Lachnospiraceae;g__Blautia;s__uncultured bacterium
LC028820.1.1523	1	0	0	1	0	2	1	0	0	0	0	0	1	0	0	0	1	2	0	0	1	1	2	0	0	2	0	4	3	1	2	1	k__Bacteria;p__Firmicutes;c__Clostridia;o__Oscillospirales;f__Oscillospiraceae;g__UCG-005;s__uncultured bacterium
LC028815.1.1523	2	1	0	1	2	1	6	0	3	1	1	0	2	1	0	0	1	2	4	2	4	2	1	0	3	1	2	0	1	1	0	1	k__Bacteria;p__Firmicutes;c__Clostridia;o__Oscillospirales;f__[Eubacterium] coprostanoligenes group;g__uncultured bacterium;s__unknown
EF686514.1.1487	2	1	0	0	0	0	0	0	0	0	0	1	2	0	0	1	0	1	2	0	1	1	0	2	1	1	0	0	0	0	2	2	k__Bacteria;p__Firmicutes;c__Clostridia;o__Clostridia vadinBB60 group;f__uncultured rumen bacterium;g__unknown;s__unknown
EU779127.1.1372	1	0	0	0	0	0	0	1	0	0	0	0	0	0	0	0	1	0	0	0	0	0	0	0	1	0	0	0	1	1	0	0	k__Bacteria;p__Firmicutes;c__Clostridia;o__Oscillospirales;f__UCG-010;g__uncultured bacterium;s__unknown
JX096385.1.1401	6	4	5	0	17	11	6	2	2	3	4	3	3	0	4	0	3	10	3	2	2	3	2	2	11	3	2	0	2	5	6	2	k__Bacteria;p__Firmicutes;c__Clostridia;o__Lachnospirales;f__Lachnospiraceae;g__Tuzzerella;s__uncultured bacterium
JQ183716.1.1336	11	17	8	11	18	21	23	29	16	4	20	9	12	35	3	1	2	8	5	4	3	0	6	37	5	7	9	4	2	3	6	4	k__Bacteria;p__Firmicutes;c__Clostridia;o__Oscillospirales;f__Oscillospiraceae;g__UCG-005;s__uncultured bacterium
KT834747.1.1479	1	8	2	0	0	4	11	2	6	2	3	4	1	3	4	1	2	0	5	2	1	4	5	1	4	3	1	4	2	0	2	5	k__Bacteria;p__Firmicutes;c__Clostridia;o__Clostridiales;f__Clostridiaceae;g__Clostridium sensu stricto 1;s__uncultured bacterium
EF404225.1.1485	1	2	3	4	3	0	5	2	7	1	2	0	4	10	4	3	3	2	5	5	0	4	1	2	2	4	2	5	3	4	1	2	k__Bacteria;p__Firmicutes;c__Clostridia;o__Clostridia UCG-014;f__uncultured bacterium;g__unknown;s__unknown
FJ679475.1.1508	1	0	0	0	0	0	0	0	0	0	0	0	0	0	1	0	0	0	1	0	1	0	0	0	0	0	0	0	0	0	0	0	k__Bacteria;p__Bacteroidota;c__Bacteroidia;o__Bacteroidales;f__Prevotellaceae;g__Prevotella_9;s__uncultured bacterium
KF843632.1.1406	1	1	0	0	0	1	0	0	0	0	0	1	2	1	0	0	1	0	1	2	0	0	0	0	0	0	0	0	0	0	0	0	k__Bacteria;p__Firmicutes;c__Clostridia;o__Oscillospirales;f__Oscillospiraceae;g__UCG-005;s__uncultured bacterium
KM244820.1.1500	14	15	11	6	9	12	15	5	23	15	13	12	11	10	2	11	7	15	3	13	5	15	1	9	4	4	4	1	20	5	0	5	k__Bacteria;p__Firmicutes;c__Clostridia;o__Oscillospirales;f__[Eubacterium] coprostanoligenes group;g__uncultured Clostridium sp.;s__unknown
DQ809432.1.1391	1	0	0	0	0	0	0	0	0	0	2	0	0	0	0	0	0	0	0	0	0	0	0	0	0	0	0	0	0	0	0	0	k__Bacteria;p__Firmicutes;c__Clostridia;o__Oscillospirales;f__Oscillospiraceae;g__Colidextribacter;s__uncultured bacterium
HQ716220.1.1482	108	93	26	35	76	39	11	232	7	69	18	30	39	8	38	130	81	162	55	359	71	34	106	45	85	230	8	95	19	13	134	123	k__Bacteria;p__Bacteroidota;c__Bacteroidia;o__Bacteroidales;f__Prevotellaceae;g__Prevotellaceae NK3B31 group;s__uncultured bacterium
AM930369.1.1508	2	5	2	2	1	5	7	2	0	4	2	5	2	2	1	2	0	2	1	1	1	0	3	0	0	0	2	1	0	0	1	0	k__Bacteria;p__Firmicutes;c__Clostridia;o__Clostridia UCG-014;f__uncultured bacterium;g__unknown;s__unknown
LN612675.1.1474	9	2	2	1	0	11	1	0	1	0	0	0	0	0	0	0	33	5	54	16	21	8	2	6	12	5	0	3	9	1	8	0	k__Bacteria;p__Firmicutes;c__Clostridia;o__Oscillospirales;f__Hungateiclostridiaceae;g__UCG-012;s__uncultured bacterium
EU452524.1.1430	2	1	9	3	3	4	1	3	4	5	3	1	2	3	1	0	2	5	1	2	2	2	4	6	2	2	1	0	2	2	4	2	k__Bacteria;p__Firmicutes;c__Bacilli;o__Lactobacillales;f__Lactobacillaceae;g__HT002;s__uncultured bacterium
EU468595.1.1351	2	0	3	0	2	0	8	0	5	4	9	1	0	0	0	1	1	3	8	2	3	1	0	0	0	0	0	0	0	0	5	0	k__Bacteria;p__Firmicutes;c__Clostridia;o__Monoglobales;f__Monoglobaceae;g__Monoglobus;s__uncultured bacterium
KR067994.1.1480	1	0	0	0	0	0	0	5	1	0	4	3	2	0	0	1	0	0	0	0	0	1	0	1	0	0	0	0	1	0	0	0	k__Bacteria;p__Cyanobacteria;c__Vampirivibrionia;o__Gastranaerophilales;f__uncultured rumen bacterium;g__unknown;s__unknown
DQ808601.1.1285	7	35	11	9	1	1	13	5	46	7	26	4	22	29	21	4	4	19	8	5	2	7	11	6	4	23	28	16	11	2	22	2	k__Bacteria;p__Firmicutes;c__Clostridia;o__Oscillospirales;f__Oscillospiraceae;g__UCG-002;s__uncultured bacterium
EU771123.1.1404	7	12	11	18	8	21	36	5	30	12	36	18	5	31	3	7	8	25	17	2	4	6	2	2	7	1	4	1	1	1	5	1	k__Bacteria;p__Firmicutes;c__Clostridia;o__Oscillospirales;f__UCG-010;g__uncultured bacterium;s__unknown
MG586172.1.1508	1	0	0	0	0	0	0	0	0	0	0	0	0	0	0	0	0	0	0	0	0	0	0	0	0	0	0	0	0	0	0	1	k__Bacteria;p__Firmicutes;c__Clostridia;o__Oscillospirales;f__UCG-010;g__uncultured bacterium;s__unknown
FJ684462.1.1373	3	1	0	0	1	0	0	3	0	0	2	0	0	1	0	0	1	2	2	2	0	1	14	2	4	6	2	4	1	8	11	7	k__Bacteria;p__Firmicutes;c__Clostridia;o__Oscillospirales;f__Ruminococcaceae;g__Paludicola;s__uncultured bacterium
EU775116.1.1403	7	4	5	4	10	8	7	4	0	5	5	4	3	3	4	4	2	2	0	0	0	0	0	0	1	0	0	0	0	0	0	0	k__Bacteria;p__Firmicutes;c__Clostridia;o__Oscillospirales;f__[Eubacterium] coprostanoligenes group;g__uncultured bacterium;s__unknown
EU794261.1.1453	29	4	5	7	7	9	19	8	2	5	19	3	12	11	1	4	39	29	27	36	18	55	24	66	30	34	28	9	22	34	19	24	k__Bacteria;p__Bacteroidota;c__Bacteroidia;o__Bacteroidales;f__Rikenellaceae;g__Rikenellaceae RC9 gut group;s__uncultured Bacteroidales bacterium
KY941246.1.1375	1	0	0	0	0	0	0	0	0	0	0	0	0	0	0	0	0	0	0	0	0	0	0	0	0	0	0	0	0	0	0	0	k__Bacteria;p__Proteobacteria;c__Alphaproteobacteria;o__Rhizobiales;f__Xanthobacteraceae;g__Bradyrhizobium;s__Bradyrhizobium sp.
DQ807047.1.1371	1	0	0	0	0	0	0	0	0	0	0	0	0	0	0	0	0	0	0	1	0	0	0	0	0	0	0	0	0	0	0	0	k__Bacteria;p__Firmicutes;c__Clostridia;o__Oscillospirales;f__Ruminococcaceae;g__Ruminococcus;s__uncultured bacterium
KC290827.1.1486	1	1	3	1	0	0	0	0	1	0	0	0	0	4	1	0	4	0	0	7	10	0	0	1	1	0	7	0	0	0	0	0	k__Bacteria;p__Proteobacteria;c__Alphaproteobacteria;o__Rhodospirillales;f__uncultured;g__uncultured bacterium;s__unknown
EU775697.1.1372	1	0	2	0	2	1	2	0	0	3	1	1	1	1	8	1	1	2	1	4	0	2	0	0	0	1	0	2	0	0	1	2	k__Bacteria;p__Firmicutes;c__Clostridia;o__Clostridiales;f__Clostridiaceae;g__Clostridium sensu stricto 1;s__uncultured bacterium
EU771436.1.1390	1	2	1	3	4	4	4	0	2	0	0	3	0	1	0	3	1	2	1	0	0	1	0	0	1	1	0	2	0	2	1	0	k__Bacteria;p__Firmicutes;c__Clostridia;o__Oscillospirales;f__[Eubacterium] coprostanoligenes group;g__uncultured bacterium;s__unknown
FJ825573.1.1329	9	0	9	10	0	6	23	0	1	24	2	4	44	22	5	8	0	15	47	3	0	17	20	12	35	18	8	17	11	8	9	4	k__Bacteria;p__Firmicutes;c__Clostridia;o__Clostridia UCG-014;f__uncultured bacterium;g__unknown;s__unknown
JX841326.1.1525	11	8	2	3	14	2	7	0	10	9	45	1	2	0	2	0	6	1	2	0	0	9	0	6	11	6	1	16	1	0	1	0	k__Bacteria;p__Firmicutes;c__Clostridia;o__Monoglobales;f__Monoglobaceae;g__Monoglobus;s__uncultured bacterium
LC028802.1.1535	1	1	0	1	1	1	0	2	0	1	0	0	3	2	0	3	4	4	9	4	6	3	0	1	2	1	7	3	3	3	2	7	k__Bacteria;p__Firmicutes;c__Clostridia;o__Lachnospirales;f__Lachnospiraceae;g__Lachnoclostridium;s__uncultured bacterium
FJ366658.1.1357	1	0	1	0	0	0	0	1	0	0	0	1	0	0	0	0	0	0	0	0	0	0	0	0	0	0	0	0	0	0	0	0	k__Bacteria;p__Firmicutes;c__Clostridia;o__Oscillospirales;f__Oscillospiraceae;g__UCG-005;s__uncultured bacterium
DQ796858.1.1399	4	1	5	0	0	3	6	4	4	2	3	2	3	0	4	1	1	2	1	1	1	0	2	0	1	0	0	1	0	0	3	1	k__Bacteria;p__Firmicutes;c__Clostridia;o__Oscillospirales;f__Oscillospiraceae;g__Oscillibacter;s__uncultured bacterium
EU468577.1.1330	1	9	2	0	4	4	36	1	4	1	6	1	5	2	1	0	1	13	16	7	0	7	4	8	4	3	1	0	4	6	4	2	k__Bacteria;p__Firmicutes;c__Clostridia;o__Christensenellales;f__Christensenellaceae;g__Christensenellaceae R-7 group;s__uncultured bacterium
KM650214.1.1389	2	1	2	6	3	8	1	7	0	0	3	1	0	0	0	0	1	4	6	0	7	6	0	1	3	0	0	3	0	0	5	3	k__Bacteria;p__Proteobacteria;c__Alphaproteobacteria;o__Rhodospirillales;f__uncultured;g__uncultured proteobacterium;s__unknown
EU774621.1.1395	1	1	1	3	0	2	1	1	2	2	2	1	0	0	0	0	0	0	0	2	0	0	0	0	0	0	2	0	0	0	0	0	k__Bacteria;p__Firmicutes;c__Clostridia;o__Oscillospirales;f__Oscillospiraceae;g__UCG-002;s__uncultured bacterium
KR068158.1.1459	1	3	6	5	4	24	60	14	0	5	1	1	6	2	1	0	86	31	30	20	0	24	13	6	0	19	5	8	26	17	14	2	k__Bacteria;p__Proteobacteria;c__Alphaproteobacteria;o__Rickettsiales;f__uncultured;g__uncultured rumen bacterium;s__unknown
AF371737.1.1436	8	7	4	0	8	3	1	5	5	0	0	4	22	9	1	8	72	15	49	6	15	62	17	16	33	24	43	10	9	80	19	11	k__Bacteria;p__Firmicutes;c__Clostridia;o__Oscillospirales;f__Ruminococcaceae;g__[Eubacterium] siraeum group;s__uncultured bacterium
EU471951.1.1400	1	2	2	0	0	1	2	5	0	3	3	15	3	1	29	4	1	5	3	2	1	0	6	11	0	0	0	0	0	1	0	1	k__Bacteria;p__Bacteroidota;c__Bacteroidia;o__Bacteroidales;f__Prevotellaceae;g__Prevotellaceae NK3B31 group;s__uncultured bacterium
EU772236.1.1400	1	4	5	4	0	3	2	158	0	1	2	0	3	0	0	1	4	18	4	1	10	1	2	11	9	6	0	4	1	2	2	0	k__Bacteria;p__Firmicutes;c__Clostridia;o__Oscillospirales;f__UCG-010;g__uncultured bacterium;s__unknown
EU766105.1.1352	2	6	2	1	0	0	3	4	12	0	3	2	0	0	0	3	4	0	7	5	0	0	3	6	4	2	0	2	3	0	12	3	k__Bacteria;p__Firmicutes;c__Clostridia;o__Oscillospirales;f__Oscillospiraceae;g__Oscillibacter;s__uncultured bacterium
JQ187278.1.1349	1	0	0	0	0	0	0	0	0	0	1	0	0	0	0	0	0	0	0	0	0	0	0	0	0	0	0	0	0	0	0	0	k__Bacteria;p__Firmicutes;c__Clostridia;o__Clostridiales;f__Clostridiaceae;g__Clostridium sensu stricto 1;s__uncultured bacterium
JQ187701.1.1354	11	4	1	0	5	3	9	0	4	3	0	19	4	6	0	0	1	0	1	0	0	1	1	2	0	2	0	2	2	0	1	0	k__Bacteria;p__Firmicutes;c__Clostridia;o__Monoglobales;f__Monoglobaceae;g__Monoglobus;s__uncultured bacterium
AM930356.1.1472	1	0	1	0	1	2	1	0	2	1	0	0	1	1	2	0	0	0	2	0	0	0	2	1	0	1	1	0	0	0	2	1	k__Bacteria;p__Firmicutes;c__Clostridia;o__Peptostreptococcales-Tissierellales;f__Peptostreptococcaceae;g__Terrisporobacter;s__uncultured bacterium
JQ189958.1.1351	6	0	1	0	0	0	0	0	2	1	0	3	3	0	0	0	0	4	0	0	1	0	0	0	0	0	1	0	0	0	0	0	k__Bacteria;p__Firmicutes;c__Clostridia;o__Oscillospirales;f__Ruminococcaceae;g__uncultured;s__uncultured bacterium
KF843564.1.1378	2	0	0	1	0	0	0	0	0	1	0	1	1	1	0	0	2	1	0	0	0	0	1	0	0	0	1	1	1	0	0	13	k__Bacteria;p__Bacteroidota;c__Bacteroidia;o__Bacteroidales;f__Prevotellaceae;g__uncultured;s__uncultured bacterium
EU454087.1.1428	3	3	2	1	0	0	1	3	0	1	0	0	0	5	0	0	1	2	0	5	0	1	2	0	0	1	0	0	0	1	1	4	k__Bacteria;p__Firmicutes;c__Bacilli;o__Lactobacillales;f__Lactobacillaceae;g__Limosilactobacillus;s__uncultured bacterium
HQ716502.1.1373	42	8	3	7	0	50	2	5	3	2	3	0	21	3	1	10	16	20	35	14	56	7	14	22	11	55	14	48	31	43	59	125	k__Bacteria;p__Firmicutes;c__Clostridia;o__Lachnospirales;f__Lachnospiraceae;g__Acetitomaculum;s__uncultured bacterium
KF843246.1.1393	2	0	0	1	0	0	0	0	0	1	0	0	1	0	0	1	0	0	0	0	0	0	0	0	0	1	0	0	0	0	0	0	k__Bacteria;p__Bacteroidota;c__Bacteroidia;o__Bacteroidales;f__Prevotellaceae;g__Prevotella_9;s__uncultured bacterium
JQ186520.1.1368	50	8	9	19	12	3	1	4	14	16	14	33	18	25	58	183	28	8	10	5	27	6	11	15	4	14	28	31	19	175	1	18	k__Bacteria;p__Bacteroidota;c__Bacteroidia;o__Bacteroidales;f__Prevotellaceae;g__Prevotella_9;s__uncultured bacterium
AB861982.1.1489	5	0	2	1	1	4	0	7	3	0	0	0	2	0	0	0	15	21	2	3	2	20	22	1	2	4	1	2	3	42	2	142	k__Bacteria;p__Bacteroidota;c__Bacteroidia;o__Bacteroidales;f__Bacteroidaceae;g__Bacteroides;s__Bacteroides caecigallinarum
EU145990.1.1399	2	0	0	0	0	0	0	0	0	0	0	0	0	0	0	0	0	0	0	0	0	0	0	0	0	0	0	0	0	0	0	0	k__Bacteria;p__Proteobacteria;c__Alphaproteobacteria;o__Rhizobiales;f__Xanthobacteraceae;g__Bradyrhizobium;s__Bradyrhizobium liaoningense
EU779051.1.1400	13	3	17	14	2	7	2	9	0	0	1	0	3	1	2	1	16	17	15	2	7	33	6	5	16	21	5	8	2	9	18	5	k__Bacteria;p__Firmicutes;c__Clostridia;o__Oscillospirales;f__Oscillospiraceae;g__Oscillospira;s__uncultured bacterium
HQ716134.1.1434	4	19	5	7	18	2	1	0	4	1	3	4	0	2	0	0	7	4	3	2	5	2	1	35	6	16	4	4	1	14	7	2	k__Bacteria;p__Firmicutes;c__Clostridia;o__Oscillospirales;f__Oscillospiraceae;g__UCG-005;s__uncultured bacterium
JQ188832.1.1367	1	0	0	0	0	0	0	0	0	0	0	1	0	0	4	1	1	1	0	1	0	0	0	0	0	1	0	1	1	4	1	5	k__Bacteria;p__Bacteroidota;c__Bacteroidia;o__Bacteroidales;f__Prevotellaceae;g__Prevotella_9;s__uncultured bacterium
EU474763.1.1371	26	105	142	93	32	105	115	22	19	17	24	19	55	50	5	10	90	238	121	101	93	71	106	213	119	246	175	129	76	92	241	216	k__Bacteria;p__Firmicutes;c__Clostridia;o__Oscillospirales;f__Oscillospiraceae;g__UCG-005;s__uncultured bacterium
JQ189963.1.1368	1	0	0	0	0	0	0	0	0	0	0	2	1	0	0	0	0	0	0	0	0	0	0	0	0	0	0	0	0	0	0	0	k__Bacteria;p__Bacteroidota;c__Bacteroidia;o__Bacteroidales;f__Prevotellaceae;g__Prevotella_9;s__uncultured bacterium
DQ793665.1.1389	1	0	0	0	0	0	1	1	1	0	0	2	0	0	0	0	0	1	0	0	1	0	0	1	0	2	0	0	0	0	1	0	k__Bacteria;p__Firmicutes;c__Clostridia;o__Oscillospirales;f__UCG-011;g__uncultured bacterium;s__unknown
FJ366014.1.1351	1	4	0	0	0	1	2	1	0	0	1	1	1	1	0	1	1	2	2	1	0	2	2	3	1	6	4	2	7	1	2	6	k__Bacteria;p__Firmicutes;c__Clostridia;o__Oscillospirales;f__Oscillospiraceae;g__UCG-005;s__uncultured bacterium
FJ679757.1.1437	1	0	0	0	0	0	0	0	0	0	0	0	0	0	0	0	0	0	0	0	0	0	0	0	0	0	0	0	0	0	0	0	k__Bacteria;p__Firmicutes;c__Clostridia;o__Lachnospirales;f__Lachnospiraceae;g__Anaerostipes;s__uncultured bacterium
HW066420.1.1494	2	3	0	3	0	3	2	1	0	0	1	1	0	0	0	1	6	2	8	3	3	2	2	4	0	4	1	7	5	6	5	16	k__Bacteria;p__Firmicutes;c__Clostridia;o__Monoglobales;f__Monoglobaceae;g__Monoglobus;s__unidentified
EU474758.1.1380	1	1	1	0	0	1	0	2	0	0	0	0	0	0	1	0	1	0	3	0	0	1	0	1	2	2	1	1	0	1	7	2	k__Bacteria;p__Firmicutes;c__Clostridia;o__Lachnospirales;f__Lachnospiraceae;g__Lachnospiraceae NK4A136 group;s__uncultured bacterium
GQ448748.1.1375	8	22	23	11	23	15	24	0	9	33	20	10	17	2	3	13	9	17	31	8	2	12	1	9	11	2	5	1	0	1	15	4	k__Bacteria;p__Firmicutes;c__Clostridia;o__Oscillospirales;f__UCG-010;g__uncultured bacterium;s__unknown
EU844606.1.1522	1	1	0	0	0	0	2	3	0	0	0	0	0	3	0	0	0	3	2	4	0	3	1	2	0	2	1	2	1	1	4	2	k__Bacteria;p__Firmicutes;c__Clostridia;o__Lachnospirales;f__Lachnospiraceae;g__Lachnospiraceae UCG-006;s__uncultured bacterium
EU471896.1.1386	8	23	7	5	2	5	2	2	19	3	10	6	7	3	3	6	1	1	3	5	6	2	5	4	6	1	10	1	2	0	5	2	k__Bacteria;p__Firmicutes;c__Clostridia;o__Christensenellales;f__Christensenellaceae;g__Christensenellaceae R-7 group;s__uncultured bacterium
DQ325890.1.1356	1	0	0	0	0	0	1	2	0	0	0	0	2	0	0	0	0	0	0	1	2	0	0	0	0	0	0	0	0	1	2	0	k__Bacteria;p__Firmicutes;c__Clostridia;o__Lachnospirales;f__Lachnospiraceae;g__Roseburia;s__uncultured bacterium
GQ448072.1.1386	1	7	2	1	3	5	0	5	7	2	2	9	4	3	4	1	1	0	1	0	1	4	2	0	1	0	0	1	0	0	1	0	k__Bacteria;p__Firmicutes;c__Clostridia;o__Oscillospirales;f__[Eubacterium] coprostanoligenes group;g__uncultured bacterium;s__unknown
AB555362.1.1506	1	0	0	0	0	1	0	4	0	3	0	1	3	13	1	4	2	0	0	3	2	0	1	0	3	12	0	9	4	2	1	0	k__Bacteria;p__Firmicutes;c__Clostridia;o__Oscillospirales;f__[Eubacterium] coprostanoligenes group;g__uncultured rumen bacterium;s__unknown
EU473632.1.1387	1	4	1	1	1	5	1	0	1	0	0	0	2	0	0	0	0	3	6	0	1	1	1	0	2	0	1	1	0	0	3	1	k__Bacteria;p__Firmicutes;c__Clostridia;o__Oscillospirales;f__Ruminococcaceae;g__uncultured;s__uncultured bacterium
EU472428.1.1317	5	9	12	16	13	10	5	3	23	2	4	4	7	1	12	4	6	1	8	1	4	2	4	4	14	4	9	2	1	7	4	12	k__Bacteria;p__Firmicutes;c__Clostridia;o__Oscillospirales;f__Oscillospiraceae;g__uncultured;s__uncultured bacterium
FJ676259.1.1459	2	0	0	0	0	0	0	0	0	2	0	0	0	0	0	1	0	0	1	0	0	0	0	0	0	0	0	0	0	1	0	1	k__Bacteria;p__Bacteroidota;c__Bacteroidia;o__Bacteroidales;f__Prevotellaceae;g__Prevotella;s__uncultured bacterium
GQ448067.1.1392	6	3	3	4	4	7	3	0	1	7	2	14	2	6	2	1	1	2	2	0	0	1	0	4	0	2	1	1	1	2	0	2	k__Bacteria;p__Bacteroidota;c__Bacteroidia;o__Bacteroidales;f__Muribaculaceae;g__uncultured bacterium;s__unknown
GQ133269.1.1352	87	29	14	13	10	61	118	346	31	22	50	27	68	15	46	13	37	37	57	15	6	46	60	38	6	1	27	3	22	8	30	22	k__Bacteria;p__Firmicutes;c__Clostridia;o__Christensenellales;f__Christensenellaceae;g__Christensenellaceae R-7 group;s__uncultured bacterium
GQ327810.1.1298	1	0	0	0	0	0	0	0	0	0	0	0	3	0	0	0	0	0	0	0	0	0	1	0	1	0	2	0	0	0	0	1	k__Bacteria;p__Proteobacteria;c__Alphaproteobacteria;o__Rickettsiales;f__uncultured;g__uncultured rumen bacterium;s__unknown
AB506371.1.1509	45	43	194	163	50	61	91	15	139	192	127	230	149	96	286	26	6	149	173	0	13	7	28	28	135	5	139	6	0	1	12	2	k__Bacteria;p__Firmicutes;c__Clostridia;o__Christensenellales;f__Christensenellaceae;g__Christensenellaceae R-7 group;s__uncultured bacterium
EU462249.1.1401	9	4	12	12	2	12	5	8	2	15	12	23	6	17	93	39	5	8	8	12	11	10	13	7	12	6	12	16	17	19	0	1	k__Bacteria;p__Bacteroidota;c__Bacteroidia;o__Bacteroidales;f__Prevotellaceae;g__uncultured;s__uncultured bacterium
EU451580.1.1414	13	1	1	0	3	2	1	2	2	6	0	0	4	2	0	0	1	1	0	2	2	6	2	11	2	5	2	1	0	4	1	4	k__Bacteria;p__Firmicutes;c__Bacilli;o__Lactobacillales;f__Lactobacillaceae;g__Lactobacillus;s__uncultured bacterium
DQ801024.1.1288	11	3	0	0	1	6	0	7	4	4	3	3	1	12	0	0	2	1	14	0	1	2	0	0	0	2	5	2	1	2	0	1	k__Bacteria;p__Firmicutes;c__Clostridia;o__Oscillospirales;f__UCG-010;g__uncultured bacterium;s__unknown
EU777365.1.1388	84	111	131	127	116	84	170	56	282	119	325	39	90	90	44	44	18	47	42	28	23	30	34	38	31	11	25	11	19	21	29	9	k__Bacteria;p__Firmicutes;c__Clostridia;o__Oscillospirales;f__Ruminococcaceae;g__Candidatus Soleaferrea;s__uncultured bacterium
GQ138766.1.1351	3	4	1	1	3	0	6	2	1	0	4	2	2	1	5	1	1	4	6	1	3	1	0	1	0	3	5	1	2	1	5	4	k__Bacteria;p__Firmicutes;c__Clostridia;o__Oscillospirales;f__Oscillospiraceae;g__Oscillibacter;s__uncultured bacterium
JQ183898.1.1354	1	5	2	5	3	2	3	2	1	2	2	3	3	7	0	6	0	2	2	2	2	2	0	2	5	0	1	0	0	1	2	0	k__Bacteria;p__Firmicutes;c__Bacilli;o__RF39;f__uncultured bacterium;g__unknown;s__unknown
JQ191129.1.1352	2	1	5	5	0	3	1	1	1	0	2	0	1	0	0	2	1	1	2	2	1	4	3	0	1	0	0	1	0	1	2	0	k__Bacteria;p__Firmicutes;c__Clostridia;o__Oscillospirales;f__Ruminococcaceae;g__uncultured;s__uncultured bacterium
AB506416.1.1531	32	21	32	29	35	29	48	7	25	41	39	90	19	10	51	40	12	10	7	2	5	4	3	3	3	0	4	0	0	0	2	0	k__Bacteria;p__Firmicutes;c__Clostridia;o__Lachnospirales;f__Lachnospiraceae;g__Lachnospiraceae NK4A136 group;s__uncultured bacterium
EU459248.1.1348	1	2	0	0	1	0	1	1	1	0	0	0	1	2	1	0	0	0	3	2	1	2	0	0	0	1	1	1	2	2	0	1	k__Bacteria;p__Firmicutes;c__Clostridia;o__Clostridiales;f__Clostridiaceae;g__Clostridium sensu stricto 1;s__uncultured bacterium
EF406461.1.1499	2	1	2	2	10	4	2	8	6	7	8	3	1	2	9	2	1	5	5	2	2	1	3	2	4	0	7	0	4	8	0	1	k__Bacteria;p__Bacteroidota;c__Bacteroidia;o__Bacteroidales;f__Muribaculaceae;g__uncultured bacterium;s__unknown
FJ682745.1.1420	1	0	0	0	0	0	0	0	0	0	0	0	0	1	1	0	1	0	0	0	0	0	0	0	1	0	0	0	0	0	0	0	k__Bacteria;p__Firmicutes;c__Negativicutes;o__Veillonellales-Selenomonadales;f__Selenomonadaceae;g__Anaerovibrio;s__uncultured bacterium
JX462522.1.1484	3	0	2	2	4	0	6	0	1	2	3	18	0	0	3	0	0	0	0	0	1	0	0	0	0	0	0	0	0	0	1	0	k__Bacteria;p__Firmicutes;c__Clostridia;o__Lachnospirales;f__Lachnospiraceae;g__uncultured;s__uncultured Clostridium sp.
HQ738441.1.1505	2	0	0	0	0	0	0	0	0	0	0	0	0	0	0	0	0	0	0	0	0	0	0	0	0	0	0	0	0	0	0	0	k__Bacteria;p__Firmicutes;c__Bacilli;o__Lactobacillales;f__Carnobacteriaceae;g__Trichococcus;s__uncultured bacterium
JQ189945.1.1354	1	16	8	10	0	2	11	2	4	13	4	6	9	19	23	2	4	7	5	2	3	2	0	3	1	1	2	1	2	4	1	1	k__Bacteria;p__Firmicutes;c__Clostridia;o__Oscillospirales;f__Oscillospiraceae;g__UCG-005;s__uncultured bacterium
EU475195.1.1354	27	27	8	14	8	5	15	21	7	7	3	3	19	41	16	28	14	10	5	2	5	1	2	34	8	3	6	5	3	1	2	1	k__Bacteria;p__Patescibacteria;c__Saccharimonadia;o__Saccharimonadales;f__Saccharimonadaceae;g__Candidatus Saccharimonas;s__uncultured bacterium
AM183090.1.1485	2	2	0	0	0	0	0	0	1	1	0	0	0	2	0	0	0	0	0	0	0	0	1	0	0	0	0	0	0	0	0	2	k__Bacteria;p__Firmicutes;c__Bacilli;o__Lactobacillales;f__Lactobacillaceae;g__Lactobacillus;s__uncultured bacterium
GQ448685.1.1365	11	10	12	7	10	11	27	3	11	15	10	53	28	24	9	11	7	31	21	10	1	2	4	22	4	4	5	2	3	6	2	3	k__Bacteria;p__Firmicutes;c__Clostridia;o__Oscillospirales;f__UCG-010;g__uncultured bacterium;s__unknown
EU381953.1.1485	1	7	3	2	4	3	11	1	10	4	12	2	4	3	1	0	0	5	4	3	4	1	4	2	3	2	2	2	2	1	5	0	k__Bacteria;p__Firmicutes;c__Clostridia;o__Oscillospirales;f__uncultured;g__uncultured rumen bacterium;s__unknown
FJ677064.1.1397	4	0	2	0	0	1	0	0	1	3	1	0	1	3	3	12	2	1	7	2	4	0	1	2	1	19	1	35	3	1	0	28	k__Bacteria;p__Bacteroidota;c__Bacteroidia;o__Bacteroidales;f__Prevotellaceae;g__Prevotella_9;s__uncultured bacterium
HQ716429.1.1450	782	463	898	1088	696	429	156	438	377	533	489	699	1030	268	826	1174	536	771	246	507	474	277	277	387	189	147	297	234	297	273	92	142	k__Bacteria;p__Bacteroidota;c__Bacteroidia;o__Bacteroidales;f__Prevotellaceae;g__Prevotellaceae NK3B31 group;s__uncultured bacterium
EU772473.1.1310	401	1537	526	419	681	1263	294	43	880	879	689	1343	271	1608	307	178	382	43	163	34	55	566	75	253	7	72	140	69	173	212	15	518	k__Bacteria;p__Bacteroidota;c__Bacteroidia;o__Bacteroidales;f__Muribaculaceae;g__uncultured bacterium;s__unknown
EU470379.1.1387	29	8	9	26	21	2	47	5	30	41	21	281	37	1	71	66	0	5	13	9	7	12	1	2	2	5	0	0	3	0	0	5	k__Bacteria;p__Firmicutes;c__Clostridia;o__Lachnospirales;f__Lachnospiraceae;g__Cellulosilyticum;s__uncultured bacterium
DQ797282.1.1391	1	0	0	0	0	0	0	0	0	0	1	0	0	0	0	0	0	0	1	1	1	0	0	0	0	0	0	0	0	0	0	2	k__Bacteria;p__Firmicutes;c__Clostridia;o__Lachnospirales;f__Lachnospiraceae;g__Roseburia;s__uncultured bacterium
KC734146.1.1425	1	0	0	0	0	0	0	0	0	0	0	0	0	0	0	0	0	0	0	0	0	0	0	0	0	0	0	0	0	0	1	1	k__Bacteria;p__Proteobacteria;c__Gammaproteobacteria;o__Enterobacterales;f__Enterobacteriaceae;g__Escherichia-Shigella;s__bacterium 14W114
DQ129316.1.1480	1	2	3	3	1	1	2	1	0	2	2	0	2	0	1	1	0	0	2	2	1	4	0	1	0	1	2	2	2	1	1	0	k__Bacteria;p__Firmicutes;c__Clostridia;o__Lachnospirales;f__Lachnospiraceae;g__Lachnospiraceae UCG-007;s__uncultured bacterium
GQ448104.1.1386	5	0	3	1	0	14	5	6	1	7	0	1	8	10	1	0	1	2	0	1	0	0	5	3	4	0	0	1	1	0	19	1	k__Bacteria;p__Firmicutes;c__Clostridia;o__Clostridia vadinBB60 group;f__uncultured bacterium;g__unknown;s__unknown
EU466252.1.1399	1	0	0	0	0	1	1	2	0	0	0	0	0	0	0	0	1	0	1	5	0	1	1	2	5	10	1	8	2	6	1	6	k__Bacteria;p__Firmicutes;c__Clostridia;o__Oscillospirales;f__Oscillospiraceae;g__Colidextribacter;s__uncultured bacterium
EU468228.1.1319	5	4	2	4	3	10	0	2	1	0	0	0	1	2	0	0	1	1	0	0	0	1	0	1	0	14	0	2	0	1	0	2	k__Bacteria;p__Firmicutes;c__Clostridia;o__Oscillospirales;f__Ruminococcaceae;g__Ruminococcus;s__uncultured bacterium
DQ793897.1.1291	1	0	0	0	0	0	0	0	0	0	0	1	0	0	0	0	0	0	0	0	0	2	1	0	0	0	0	0	0	0	0	0	k__Bacteria;p__Firmicutes;c__Clostridia;o__Oscillospirales;f__Oscillospiraceae;g__NK4A214 group;s__uncultured bacterium
EU844543.1.1490	2	1	2	3	0	0	1	0	0	0	2	0	3	2	1	0	1	3	4	2	1	1	3	0	2	1	3	1	0	3	1	1	k__Bacteria;p__Firmicutes;c__Clostridia;o__Oscillospirales;f__Oscillospiraceae;g__UCG-005;s__uncultured bacterium
EF653416.1.1486	4	0	0	2	0	1	0	0	1	0	0	0	1	0	0	0	0	0	0	2	0	0	0	1	0	0	0	0	0	0	0	0	k__Bacteria;p__Firmicutes;c__Bacilli;o__Lactobacillales;f__Lactobacillaceae;g__Limosilactobacillus;s__uncultured bacterium
GQ871711.1.1489	2	0	0	1	0	0	0	12	0	1	0	7	5	0	0	1	1	34	0	9	2	1	6	2	42	2	2	2	3	1	3	2	k__Bacteria;p__Bacteroidota;c__Bacteroidia;o__Bacteroidales;f__Bacteroidaceae;g__Bacteroides;s__uncultured bacterium
AB506348.1.1522	35	82	12	8	30	28	39	36	27	20	9	8	54	5	28	29	19	29	30	26	8	17	14	21	24	11	19	7	8	21	23	6	k__Bacteria;p__Firmicutes;c__Clostridia;o__Monoglobales;f__Monoglobaceae;g__Monoglobus;s__uncultured bacterium
GQ493297.1.1338	1	0	0	1	2	0	0	0	0	0	0	0	1	0	0	1	1	4	1	1	0	0	0	0	0	0	2	0	1	1	2	1	k__Bacteria;p__Bacteroidota;c__Bacteroidia;o__Bacteroidales;f__Prevotellaceae;g__Prevotella_9;s__uncultured bacterium
KF843220.1.1367	2	1	0	2	0	1	1	0	1	1	1	0	1	1	1	1	0	0	0	0	0	0	0	0	0	1	0	0	0	0	1	1	k__Bacteria;p__Firmicutes;c__Clostridia;o__Clostridiales;f__Clostridiaceae;g__Clostridium sensu stricto 1;s__uncultured bacterium
EU463422.1.1404	27	4	145	174	29	33	2	1	8	16	9	19	21	18	10	31	377	189	62	34	133	533	63	516	231	71	106	83	177	159	85	24	k__Bacteria;p__Spirochaetota;c__Spirochaetia;o__Spirochaetales;f__Spirochaetaceae;g__Treponema;s__uncultured bacterium
DQ801011.1.1402	1	0	0	0	0	0	0	0	0	0	0	0	1	0	0	3	0	0	0	0	0	0	0	0	0	0	0	0	0	0	0	0	k__Bacteria;p__Bacteroidota;c__Bacteroidia;o__Bacteroidales;f__Prevotellaceae;g__Prevotella_9;s__uncultured bacterium
FJ881177.1.1490	2	5	3	1	0	2	2	2	0	1	1	0	0	1	4	0	1	0	5	1	2	0	1	1	4	3	0	2	1	1	2	2	k__Bacteria;p__Firmicutes;c__Clostridia;o__Oscillospirales;f__Oscillospiraceae;g__UCG-003;s__uncultured bacterium
AB192177.1.1438	15	2	14	11	4	3	3	10	0	2	5	6	10	21	1	4	29	9	6	17	14	8	8	21	3	19	2	6	19	20	4	48	k__Bacteria;p__Firmicutes;c__Clostridia;o__Oscillospirales;f__[Eubacterium] coprostanoligenes group;g__uncultured Clostridiaceae bacterium;s__unknown
DQ793266.1.1370	16	7	3	0	32	6	20	1	80	22	55	62	12	7	33	7	1	12	4	7	2	1	3	6	2	2	4	3	1	1	2	2	k__Bacteria;p__Firmicutes;c__Clostridia;o__Oscillospirales;f__UCG-010;g__uncultured bacterium;s__unknown
EF099082.1.1392	1	0	0	0	2	0	0	0	1	1	1	4	0	0	0	0	0	2	0	0	0	1	0	1	0	0	1	0	0	0	1	1	k__Bacteria;p__Firmicutes;c__Clostridia;o__Oscillospirales;f__Oscillospiraceae;g__Colidextribacter;s__uncultured bacterium
GQ358361.1.1290	1	0	0	3	0	0	0	1	0	1	0	0	0	0	1	0	1	0	0	0	0	0	0	0	0	0	0	0	1	0	0	0	k__Bacteria;p__Bacteroidota;c__Bacteroidia;o__Bacteroidales;f__Prevotellaceae;g__Prevotella_9;s__uncultured Prevotellaceae bacterium
AB824397.1.1521	5	32	0	3	0	11	0	0	0	0	0	2	21	2	0	2	120	25	8	63	33	121	17	17	12	3	20	11	49	35	34	58	k__Bacteria;p__Bacteroidota;c__Bacteroidia;o__Bacteroidales;f__Prevotellaceae;g__Prevotellaceae UCG-003;s__uncultured bacterium
JQ188433.1.1358	1	1	0	0	0	1	0	2	0	0	1	0	0	0	0	1	1	0	1	1	5	1	1	1	1	2	2	1	2	2	4	0	k__Bacteria;p__Bacteroidota;c__Bacteroidia;o__Bacteroidales;f__Bacteroidaceae;g__Bacteroides;s__uncultured bacterium
KF756279.1.1260	1	1	1	0	0	0	0	0	5	1	3	0	1	0	0	0	0	0	0	0	0	0	0	0	0	0	0	0	0	0	0	0	k__Bacteria;p__Proteobacteria;c__Gammaproteobacteria;o__Pseudomonadales;f__Pseudomonadaceae;g__Pseudomonas;s__uncultured bacterium
FJ825542.1.1395	3	0	2	2	3	3	0	4	4	1	1	0	0	0	0	0	8	18	17	5	13	7	1	3	13	31	12	41	6	3	44	52	k__Bacteria;p__Firmicutes;c__Clostridia;o__Lachnospirales;f__Lachnospiraceae;g__uncultured;s__uncultured bacterium
EU777284.1.1362	5	1	1	0	12	2	2	0	1	0	2	4	1	1	2	0	2	5	8	6	1	13	0	21	6	0	5	1	2	0	12	1	k__Bacteria;p__Firmicutes;c__Clostridia;o__Oscillospirales;f__[Eubacterium] coprostanoligenes group;g__uncultured bacterium;s__unknown
GQ327361.1.1329	1	0	0	0	0	0	0	0	0	0	0	0	0	0	0	0	0	0	0	1	0	0	0	0	0	0	0	0	0	0	0	0	k__Bacteria;p__Firmicutes;c__Clostridia;o__Christensenellales;f__Christensenellaceae;g__Christensenellaceae R-7 group;s__uncultured rumen bacterium
FJ372377.1.1338	1	0	0	0	0	0	0	0	0	0	0	1	0	0	0	0	0	0	0	0	0	0	0	0	0	0	0	0	0	0	0	0	k__Bacteria;p__Firmicutes;c__Clostridia;o__Oscillospirales;f__Ruminococcaceae;g__Faecalibacterium;s__uncultured bacterium
HQ716371.1.1450	2	2	3	4	57	15	1	12	13	119	12	2	20	85	17	49	3	124	0	6	0	0	6	0	3	2	0	0	0	0	0	0	k__Bacteria;p__Bacteroidota;c__Bacteroidia;o__Bacteroidales;f__Rikenellaceae;g__Rikenellaceae RC9 gut group;s__uncultured bacterium
EU461110.1.1399	1	0	0	0	0	0	0	0	0	0	0	0	0	0	0	0	0	0	0	0	0	0	0	0	0	0	0	0	1	0	0	1	k__Bacteria;p__Bacteroidota;c__Bacteroidia;o__Bacteroidales;f__Prevotellaceae;g__Alloprevotella;s__uncultured bacterium
EU474682.1.1375	1	2	0	0	1	2	5	1	1	0	1	3	2	1	1	1	0	2	7	2	1	0	3	3	2	6	4	4	3	13	9	16	k__Bacteria;p__Firmicutes;c__Clostridia;o__Lachnospirales;f__Lachnospiraceae;g__Lachnospiraceae NK4A136 group;s__uncultured bacterium
FJ363770.1.1481	1	0	0	0	0	0	0	0	0	0	0	0	0	0	0	0	0	0	0	0	0	0	0	0	0	0	0	0	0	0	0	0	k__Bacteria;p__Firmicutes;c__Clostridia;o__Oscillospirales;f__Ruminococcaceae;g__Subdoligranulum;s__uncultured bacterium
FJ684408.1.1394	1	1	0	0	0	0	0	1	0	3	0	0	1	0	1	0	1	0	1	1	0	2	2	1	0	7	2	2	1	0	5	7	k__Bacteria;p__Firmicutes;c__Clostridia;o__Lachnospirales;f__Lachnospiraceae;g__Roseburia;s__uncultured bacterium
LC028598.1.1524	39	81	21	14	15	51	34	40	20	75	20	1	27	13	134	80	23	6	85	9	48	2	4	1	5	1	0	0	2	0	4	1	k__Bacteria;p__Firmicutes;c__Clostridia;o__Lachnospirales;f__Lachnospiraceae;g__Lachnospiraceae NK4A136 group;s__uncultured bacterium
LT598548.1.1495	1	0	0	0	0	0	0	0	0	0	0	0	0	0	0	0	0	0	0	0	0	0	0	0	0	0	0	0	0	0	0	0	k__Bacteria;p__Firmicutes;c__Clostridia;o__Oscillospirales;f__Oscillospiraceae;g__uncultured;s__Intestinimonas massiliensis
EU778520.1.1366	2	2	2	4	2	3	2	22	1	0	3	1	3	15	0	3	14	9	7	2	2	10	2	11	8	15	51	10	11	31	14	17	k__Bacteria;p__Firmicutes;c__Clostridia;o__Oscillospirales;f__Ruminococcaceae;g__[Eubacterium] siraeum group;s__uncultured bacterium
EU773291.1.1390	1	0	0	0	0	0	0	0	0	0	0	0	0	0	0	0	0	0	0	0	0	0	0	0	0	0	0	0	0	0	0	0	k__Bacteria;p__Firmicutes;c__Clostridia;o__Lachnospirales;f__Lachnospiraceae;g__Blautia;s__uncultured bacterium
GU304555.1.1490	1	0	1	1	1	2	1	0	1	2	1	0	2	1	0	1	4	5	3	3	4	3	2	0	1	6	2	2	3	3	1	2	k__Bacteria;p__Bacteroidota;c__Bacteroidia;o__Bacteroidales;f__Bacteroidales RF16 group;g__uncultured rumen bacterium;s__unknown
GQ327669.1.1346	3	0	0	1	3	1	0	0	0	1	1	0	3	1	0	0	2	1	1	2	2	2	0	2	0	7	3	2	1	1	13	1	k__Bacteria;p__Firmicutes;c__Clostridia;o__Clostridia vadinBB60 group;f__uncultured rumen bacterium;g__unknown;s__unknown
GQ449167.1.1392	4	3	15	28	18	8	42	18	5	4	4	2	6	1	1	3	21	21	4	16	31	30	4	2	38	29	35	23	13	60	77	31	k__Bacteria;p__Firmicutes;c__Clostridia;o__Lachnospirales;f__Lachnospiraceae;g__uncultured;s__uncultured bacterium
DQ318873.1.1545	1	7	2	2	2	3	1	2	0	0	0	1	1	4	1	1	2	1	0	2	0	1	0	0	0	1	1	0	0	0	0	3	k__Bacteria;p__Firmicutes;c__Bacilli;o__Lactobacillales;f__Lactobacillaceae;g__Lactobacillus;s__uncultured bacterium
FJ172827.1.1491	1	0	0	0	0	0	1	0	0	0	0	0	0	0	0	0	0	0	1	0	0	1	0	1	0	1	0	0	1	2	0	2	k__Bacteria;p__Firmicutes;c__Clostridia;o__Lachnospirales;f__Lachnospiraceae;g__Pseudobutyrivibrio;s__uncultured bacterium
EU467297.1.1329	10	3	9	4	1	6	1	0	12	21	5	0	6	2	0	5	0	1	0	0	0	0	0	0	0	2	0	0	0	0	2	0	k__Bacteria;p__Firmicutes;c__Clostridia;o__Christensenellales;f__Christensenellaceae;g__Christensenellaceae R-7 group;s__uncultured bacterium
AM275414.1.1511	42	36	43	54	3	30	211	8	26	29	40	4	49	3	28	10	1	16	12	0	10	2	2	0	16	0	5	2	0	1	0	0	k__Bacteria;p__Firmicutes;c__Bacilli;o__RF39;f__uncultured bacterium;g__unknown;s__unknown
EU775635.1.1324	1	1	0	1	0	0	2	0	0	0	0	0	0	0	1	0	0	1	1	0	0	0	0	0	0	0	0	1	0	1	0	0	k__Bacteria;p__Firmicutes;c__Clostridia;o__Clostridiales;f__Clostridiaceae;g__Clostridium sensu stricto 1;s__uncultured bacterium
AB506340.1.1528	1	1	0	0	4	2	0	1	3	2	2	1	1	1	1	0	0	1	3	0	2	0	1	1	0	2	1	0	0	0	1	1	k__Bacteria;p__Firmicutes;c__Clostridia;o__Christensenellales;f__Christensenellaceae;g__Christensenellaceae R-7 group;s__uncultured bacterium
EU772510.1.1293	1	3	1	1	1	0	3	1	0	1	0	0	0	0	1	0	0	0	1	1	0	0	0	2	0	2	2	0	0	2	1	0	k__Bacteria;p__Firmicutes;c__Clostridia;o__Lachnospirales;f__Lachnospiraceae;g__uncultured;s__uncultured bacterium
EU771274.1.1402	4	0	2	0	1	9	0	2	6	1	15	0	5	0	1	2	1	3	0	4	1	1	0	0	0	1	1	0	0	0	0	0	k__Bacteria;p__Proteobacteria;c__Gammaproteobacteria;o__Burkholderiales;f__Sutterellaceae;g__Sutterella;s__uncultured bacterium
AB824379.1.1513	2	8	0	0	7	4	6	14	6	6	8	5	17	1	1	1	28	4	2	36	2	0	11	14	14	10	3	8	2	0	7	0	k__Bacteria;p__Cyanobacteria;c__Vampirivibrionia;o__Gastranaerophilales;f__uncultured bacterium;g__unknown;s__unknown
HQ765657.1.1419	1	11	2	5	3	0	12	2	2	6	4	1	3	3	7	1	2	1	2	4	1	5	0	4	0	2	3	2	3	1	5	2	k__Bacteria;p__Firmicutes;c__Clostridia;o__Peptostreptococcales-Tissierellales;f__Peptostreptococcaceae;g__uncultured organism;s__unknown
AB741690.1.1324	1	0	0	0	0	0	0	0	0	0	0	0	0	0	0	0	0	0	0	0	0	0	0	0	0	0	0	0	0	0	0	0	k__Bacteria;p__Proteobacteria;c__Gammaproteobacteria;o__Enterobacterales;f__Enterobacteriaceae;g__Citrobacter;s__Citrobacter sp. NBRC 13544
EU779270.1.1287	1	0	11	7	1	0	0	2	0	1	0	0	0	0	1	0	1	0	3	2	1	11	14	2	15	3	3	1	0	0	3	2	k__Bacteria;p__Firmicutes;c__Clostridia;o__Lachnospirales;f__Lachnospiraceae;g__Roseburia;s__uncultured bacterium
MF278278.1.1229	3	18	1	0	0	2	0	0	9	33	70	7	2	10	2	1	1	0	0	0	0	0	0	0	0	0	0	0	0	0	0	0	k__Bacteria;p__Proteobacteria;c__Gammaproteobacteria;o__Pseudomonadales;f__Pseudomonadaceae;g__Pseudomonas;s__Pseudomonas fluorescens
EU457223.1.1433	1	0	0	0	0	0	0	0	0	0	0	0	0	0	0	0	0	0	0	0	0	0	0	0	0	1	0	0	0	0	2	0	k__Bacteria;p__Firmicutes;c__Bacilli;o__Lactobacillales;f__Lactobacillaceae;g__Lactobacillus;s__uncultured bacterium
JQ188996.1.1370	1	0	0	0	0	0	0	0	0	0	0	0	1	0	0	0	1	0	1	0	0	0	0	0	0	2	0	0	0	1	1	0	k__Bacteria;p__Bacteroidota;c__Bacteroidia;o__Bacteroidales;f__Prevotellaceae;g__Prevotella_9;s__uncultured bacterium
HL953380.2.1216	1	0	0	0	0	0	0	0	8	1	0	4	0	1	0	0	0	0	0	0	0	0	0	0	0	0	0	0	0	0	0	0	k__Bacteria;p__Proteobacteria;c__Gammaproteobacteria;o__Pseudomonadales;f__Pseudomonadaceae;g__Pseudomonas;s__unidentified
JN013053.1.1492	1	0	0	0	0	0	1	0	0	0	2	1	0	0	0	0	0	0	0	0	0	0	0	0	0	0	0	1	0	0	1	0	k__Bacteria;p__Firmicutes;c__Clostridia;o__Lachnospirales;f__Lachnospiraceae;g__Lachnospiraceae NK4A136 group;s__uncultured bacterium
EU462486.1.1391	213	253	2510	2338	138	4408	142	51	366	419	536	191	526	83	106	52	174	161	444	183	622	512	82	162	64	712	149	258	164	122	925	276	k__Bacteria;p__Bacteroidota;c__Bacteroidia;o__Bacteroidales;f__F082;g__uncultured bacterium;s__unknown
DQ326341.1.1343	1	0	1	0	0	0	2	0	0	0	0	1	0	0	0	0	0	0	1	0	0	0	0	0	0	0	0	0	0	0	0	0	k__Bacteria;p__Firmicutes;c__Clostridia;o__Christensenellales;f__Christensenellaceae;g__Christensenellaceae R-7 group;s__uncultured bacterium
KF843465.1.1399	1	0	0	0	0	0	0	0	0	0	0	0	0	0	0	1	1	0	0	0	0	0	0	0	0	0	0	0	0	0	1	1	k__Bacteria;p__Bacteroidota;c__Bacteroidia;o__Bacteroidales;f__Prevotellaceae;g__Prevotella_9;s__uncultured bacterium
KX356505.1.1412	22	12	24	29	13	6	11	2	5	19	6	51	4	9	15	110	4	6	46	9	2	4	1	2	2	2	0	0	2	1	2	2	k__Bacteria;p__Firmicutes;c__Clostridia;o__Lachnospirales;f__Lachnospiraceae;g__45044;s__Kineothrix alysoides
EU775317.1.1366	4	1	0	3	0	4	3	5	1	3	0	1	1	8	4	1	2	0	0	7	0	2	3	2	0	3	0	1	0	0	1	1	k__Bacteria;p__Firmicutes;c__Clostridia;o__Oscillospirales;f__Ruminococcaceae;g__Ruminococcus;s__uncultured bacterium
DQ801937.1.1384	2	0	0	0	0	1	0	0	0	0	0	1	1	0	0	1	1	0	0	0	0	0	0	1	0	0	0	0	1	1	0	1	k__Bacteria;p__Firmicutes;c__Clostridia;o__Lachnospirales;f__Lachnospiraceae;g__Lachnospiraceae UCG-008;s__uncultured bacterium
AY983791.1.1372	1	0	0	0	0	0	0	0	0	0	1	0	1	1	0	0	0	0	0	0	0	0	0	1	0	1	0	1	0	0	0	0	k__Bacteria;p__Bacteroidota;c__Bacteroidia;o__Bacteroidales;f__Prevotellaceae;g__Prevotella_9;s__uncultured bacterium
EU474982.1.1374	1	4	0	0	0	4	5	1	0	0	1	0	0	2	0	0	1	2	2	2	5	4	4	2	2	6	5	2	0	3	4	6	k__Bacteria;p__Firmicutes;c__Clostridia;o__Oscillospirales;f__Oscillospiraceae;g__UCG-005;s__uncultured bacterium
FJ684350.1.1394	1	0	0	0	0	0	0	0	0	0	0	0	0	0	0	0	0	0	0	0	0	0	0	0	0	0	0	0	0	0	0	0	k__Bacteria;p__Bacteroidota;c__Bacteroidia;o__Bacteroidales;f__Prevotellaceae;g__Prevotella;s__uncultured bacterium
JQ207370.1.1362	1	1	0	0	0	0	0	2	0	0	0	1	1	4	0	1	1	0	0	0	0	0	0	0	0	0	0	0	0	0	0	0	k__Bacteria;p__Bacteroidota;c__Bacteroidia;o__Bacteroidales;f__Prevotellaceae;g__Alloprevotella;s__uncultured bacterium
FJ681846.1.1448	1	1	0	2	0	1	0	2	1	0	0	0	1	0	0	1	25	0	8	2	1	4	4	2	2	13	12	14	9	35	21	53	k__Bacteria;p__Firmicutes;c__Clostridia;o__Lachnospirales;f__Lachnospiraceae;g__Blautia;s__uncultured bacterium
DQ797246.1.1393	14	2	2	4	1	1	0	1	2	0	2	4	0	4	2	9	1	2	1	3	2	1	0	5	0	4	1	2	1	1	2	2	k__Bacteria;p__Firmicutes;c__Clostridia;o__Lachnospirales;f__Lachnospiraceae;g__Coprococcus;s__uncultured bacterium
AB218292.1.1436	7	3	5	3	2	5	14	1	4	2	3	1	7	3	7	1	0	1	3	10	4	0	2	2	0	1	3	0	1	3	1	2	k__Bacteria;p__Firmicutes;c__Clostridia;o__Clostridiales;f__Clostridiaceae;g__Clostridium sensu stricto 1;s__uncultured Clostridiaceae bacterium
FJ679713.1.1448	50	16	21	32	31	14	0	13	10	20	9	19	44	32	22	137	77	12	45	19	22	8	39	18	14	22	41	72	34	338	8	16	k__Bacteria;p__Bacteroidota;c__Bacteroidia;o__Bacteroidales;f__Prevotellaceae;g__Prevotella_9;s__uncultured bacterium
EU774767.1.1392	1	0	0	0	0	0	0	0	0	0	0	0	0	0	0	0	0	0	0	0	0	0	0	0	0	0	0	0	0	0	0	0	k__Bacteria;p__Firmicutes;c__Clostridia;o__Christensenellales;f__Christensenellaceae;g__Christensenellaceae R-7 group;s__uncultured bacterium
EU463649.1.1291	170	196	332	183	564	309	541	14	208	236	162	108	110	89	88	105	447	225	857	112	162	348	48	78	443	96	697	66	81	170	923	166	k__Bacteria;p__Firmicutes;c__Clostridia;o__Lachnospirales;f__Lachnospiraceae;g__Lachnospiraceae NK4A136 group;s__uncultured bacterium
EU460206.1.1402	6	0	2	0	1	0	0	1	0	0	0	0	0	0	0	5	0	1	0	2	0	0	1	2	0	1	0	2	0	0	0	4	k__Bacteria;p__Bacteroidota;c__Bacteroidia;o__Bacteroidales;f__Prevotellaceae;g__Prevotella_9;s__uncultured bacterium
AB507453.1.1509	5	0	1	0	0	2	2	0	1	1	0	0	7	0	0	0	1	0	1	1	5	2	1	0	2	2	4	2	0	3	15	11	k__Bacteria;p__Firmicutes;c__Clostridia;o__Clostridia vadinBB60 group;f__uncultured bacterium;g__unknown;s__unknown
AY916205.1.1351	3	15	6	8	6	1	7	5	6	2	3	36	4	3	7	4	3	12	6	0	1	2	6	6	6	7	6	5	5	8	6	1	k__Bacteria;p__Firmicutes;c__Clostridia;o__Monoglobales;f__Monoglobaceae;g__Monoglobus;s__uncultured bacterium
KF843502.1.1408	1	0	0	0	0	0	0	0	0	0	0	0	0	0	0	0	0	0	0	0	0	0	0	0	0	0	0	0	0	0	0	0	k__Bacteria;p__Bacteroidota;c__Bacteroidia;o__Bacteroidales;f__Prevotellaceae;g__Prevotella_9;s__uncultured bacterium
EU468465.1.1328	1	7	2	1	3	3	0	1	1	0	3	2	1	3	1	0	3	1	3	2	3	2	2	1	2	2	3	1	1	3	5	3	k__Bacteria;p__Firmicutes;c__Clostridia;o__Oscillospirales;f__Oscillospiraceae;g__UCG-005;s__uncultured bacterium
EU779320.1.1391	6	0	1	0	0	0	5	2	1	1	2	0	1	3	0	2	1	1	1	2	0	0	1	0	0	0	0	0	0	0	0	0	k__Bacteria;p__Firmicutes;c__Clostridia;o__Christensenellales;f__Christensenellaceae;g__uncultured;s__uncultured bacterium
EU776771.1.1396	18	5	15	38	2	22	2	5	1	4	2	5	18	2	6	23	7	8	1	2	7	5	2	13	0	0	0	6	3	1	0	5	k__Bacteria;p__Bacteroidota;c__Bacteroidia;o__Bacteroidales;f__Muribaculaceae;g__uncultured bacterium;s__unknown
KF843452.1.1372	3	0	0	0	0	0	0	0	0	0	1	0	0	0	0	0	0	0	0	2	1	0	0	0	0	0	0	0	0	0	0	0	k__Bacteria;p__Proteobacteria;c__Gammaproteobacteria;o__Enterobacterales;f__Succinivibrionaceae;g__Succinivibrio;s__uncultured bacterium
EU506287.1.1363	1	0	0	0	0	0	0	0	0	0	0	0	0	0	0	0	0	0	0	0	0	0	0	0	0	0	0	0	0	0	0	0	k__Bacteria;p__Proteobacteria;c__Alphaproteobacteria;o__Rhizobiales;f__Beijerinckiaceae;g__Methylobacterium-Methylorubrum;s__uncultured bacterium
EU450981.1.1434	1	0	0	0	0	0	0	0	0	0	0	0	0	0	0	0	0	0	0	0	0	0	0	0	0	0	0	0	0	0	0	0	k__Bacteria;p__Firmicutes;c__Bacilli;o__Lactobacillales;f__Lactobacillaceae;g__Lactobacillus;s__uncultured bacterium
JX095387.1.1379	3	4	2	4	4	2	23	1	14	3	26	0	2	0	0	0	1	2	3	1	3	0	2	0	0	2	3	3	3	7	0	2	k__Bacteria;p__Firmicutes;c__Clostridia;o__Lachnospirales;f__Lachnospiraceae;g__Tyzzerella;s__uncultured bacterium
JQ465285.1.1388	1	0	0	0	0	0	0	0	0	0	0	0	0	0	0	0	0	0	0	0	0	0	0	0	0	0	0	0	0	0	0	0	k__Bacteria;p__Firmicutes;c__Clostridia;o__Peptostreptococcales-Tissierellales;f__Family XI;g__Parvimonas;s__uncultured bacterium
FJ534995.1.1486	2	0	2	1	2	3	0	11	0	5	0	0	4	0	1	0	5	0	3	3	3	12	2	2	1	4	2	2	0	2	12	3	k__Bacteria;p__Bacteroidota;c__Bacteroidia;o__Bacteroidales;f__Paludibacteraceae;g__uncultured;s__uncultured bacterium
DQ014991.1.1339	5	0	0	0	1	1	4	2	11	0	4	0	2	2	0	0	1	0	1	1	0	1	0	0	0	6	2	7	1	4	0	0	k__Bacteria;p__Firmicutes;c__Clostridia;o__Clostridia UCG-014;f__uncultured bacterium;g__unknown;s__unknown
HQ716666.1.1494	1	1	3	2	1	0	6	0	2	5	1	0	2	2	4	0	2	3	1	2	1	1	2	1	0	2	0	0	1	2	0	2	k__Bacteria;p__Firmicutes;c__Clostridia;o__Clostridiales;f__Clostridiaceae;g__Clostridium sensu stricto 1;s__uncultured bacterium
EU456287.1.1431	1	1	0	0	0	0	0	0	0	1	0	0	0	0	0	0	0	0	0	0	0	0	0	0	0	1	0	0	1	1	0	2	k__Bacteria;p__Firmicutes;c__Bacilli;o__Lactobacillales;f__Lactobacillaceae;g__Limosilactobacillus;s__uncultured bacterium
AF371888.1.1455	365	22	132	124	39	17	7	174	35	20	29	42	118	5	36	132	107	11	48	12	55	17	39	49	59	35	20	115	19	17	9	54	k__Bacteria;p__Bacteroidota;c__Bacteroidia;o__Bacteroidales;f__Prevotellaceae;g__uncultured;s__uncultured bacterium
LC028617.1.1502	6	1	5	6	29	7	2	16	4	4	3	1	12	7	1	33	3	3	9	19	4	4	3	10	4	22	8	12	4	15	10	2	k__Bacteria;p__Firmicutes;c__Clostridia;o__Oscillospirales;f__UCG-010;g__uncultured bacterium;s__unknown
EU464154.1.1373	4	5	6	3	0	4	9	2	1	2	1	1	4	0	5	0	0	7	6	2	1	0	0	0	4	1	8	5	0	3	7	2	k__Bacteria;p__Firmicutes;c__Clostridia;o__Oscillospirales;f__Oscillospiraceae;g__UCG-005;s__uncultured bacterium
EU775617.1.1401	1	0	0	0	0	0	0	0	0	0	0	0	1	0	0	0	0	0	0	0	0	0	0	0	0	0	0	0	0	0	0	0	k__Bacteria;p__Proteobacteria;c__Gammaproteobacteria;o__Enterobacterales;f__Enterobacteriaceae;g__Escherichia-Shigella;s__uncultured bacterium
EU766574.1.1357	1	1	1	2	0	0	5	0	0	0	0	0	0	0	0	0	0	1	0	0	0	0	0	0	0	0	2	0	0	0	1	0	k__Bacteria;p__Firmicutes;c__Clostridia;o__Oscillospirales;f__Oscillospiraceae;g__UCG-005;s__uncultured bacterium
EU794131.1.1446	1	2	3	3	2	4	2	0	0	0	0	0	0	3	1	1	7	24	4	50	9	32	12	25	11	6	5	10	5	8	8	11	k__Bacteria;p__Firmicutes;c__Clostridia;o__Lachnospirales;f__Lachnospiraceae;g__Coprococcus;s__uncultured Lachnospiraceae bacterium
JQ388596.1.1363	2	0	0	1	0	1	2	0	2	0	0	0	0	0	0	0	1	4	0	0	0	0	0	0	0	0	0	0	0	3	0	0	k__Bacteria;p__Firmicutes;c__Clostridia;o__Clostridiales;f__Clostridiaceae;g__Clostridium sensu stricto 6;s__Clostridium bornimense
AB616260.1.1490	1	0	0	0	0	0	0	0	0	0	0	0	0	0	0	0	1	0	0	0	1	0	0	0	0	0	0	4	0	0	0	1	k__Bacteria;p__Bacteroidota;c__Bacteroidia;o__Bacteroidales;f__Prevotellaceae;g__Prevotellaceae UCG-003;s__uncultured rumen bacterium
EU774123.1.1361	1	1	2	1	6	2	2	5	1	0	1	4	0	0	1	5	0	2	0	0	2	3	0	0	3	0	2	1	3	0	2	2	k__Bacteria;p__Bacteroidota;c__Bacteroidia;o__Bacteroidales;f__Prevotellaceae;g__Prevotella;s__uncultured bacterium
EU766256.1.1365	2	0	0	0	1	0	0	0	0	1	0	0	0	0	0	0	1	3	0	1	0	1	0	0	9	3	4	3	9	5	34	1	k__Bacteria;p__Firmicutes;c__Clostridia;o__Monoglobales;f__Monoglobaceae;g__Monoglobus;s__uncultured bacterium
EU453838.1.1443	1	1	0	1	1	0	0	0	1	1	0	0	0	1	0	0	0	1	0	0	0	0	1	0	0	0	0	0	0	0	1	1	k__Bacteria;p__Firmicutes;c__Bacilli;o__Lactobacillales;f__Lactobacillaceae;g__Lactobacillus;s__uncultured bacterium
EU463599.1.1376	14	51	20	10	18	7	135	34	15	44	28	9	13	73	105	63	20	11	62	23	5	3	22	26	18	70	35	86	43	44	8	85	k__Bacteria;p__Firmicutes;c__Clostridia;o__Oscillospirales;f__UCG-010;g__uncultured bacterium;s__unknown
EU462518.1.1378	1	0	2	0	1	0	0	0	0	1	0	0	0	0	0	0	0	0	0	0	0	0	0	0	0	0	1	0	1	0	0	0	k__Bacteria;p__Firmicutes;c__Clostridia;o__Oscillospirales;f__Oscillospiraceae;g__NK4A214 group;s__uncultured bacterium
KF843079.1.1396	1	1	0	0	0	1	0	0	0	0	0	0	1	4	1	2	2	3	1	1	0	0	1	1	1	0	0	0	1	1	1	0	k__Bacteria;p__Firmicutes;c__Clostridia;o__Oscillospirales;f__Ruminococcaceae;g__Ruminococcus;s__uncultured bacterium
FJ673648.1.1395	3	0	1	0	0	0	1	1	0	0	0	1	0	0	0	1	4	1	0	0	1	0	0	4	0	0	1	0	0	1	0	0	k__Bacteria;p__Bacteroidota;c__Bacteroidia;o__Bacteroidales;f__Prevotellaceae;g__Alloprevotella;s__uncultured bacterium
EU510787.1.1393	1	1	0	2	0	0	0	0	0	0	0	0	0	0	0	0	0	0	0	0	0	0	0	0	1	0	1	0	0	0	1	1	k__Bacteria;p__Firmicutes;c__Clostridia;o__Lachnospirales;f__Lachnospiraceae;g__uncultured;s__uncultured bacterium
GQ134406.1.1396	5	0	2	0	4	6	3	3	1	5	3	4	3	3	9	3	0	1	3	0	2	4	0	0	1	0	0	0	0	0	0	0	k__Bacteria;p__Firmicutes;c__Clostridia;o__Lachnospirales;f__Lachnospiraceae;g__Lachnospiraceae NK4A136 group;s__uncultured bacterium
KM244898.1.1488	1027	236	922	1099	437	387	48	220	192	380	852	409	1246	47	387	317	303	576	137	279	1369	379	304	242	565	91	113	137	175	62	83	51	k__Bacteria;p__Bacteroidota;c__Bacteroidia;o__Bacteroidales;f__Rikenellaceae;g__dgA-11 gut group;s__uncultured Bacteroidales bacterium
AF371930.1.1353	2	4	3	3	7	2	0	3	0	4	2	4	3	2	0	2	28	14	8	9	21	7	8	15	38	10	2	14	11	3	8	7	k__Bacteria;p__Synergistota;c__Synergistia;o__Synergistales;f__Synergistaceae;g__Pyramidobacter;s__uncultured bacterium
FJ366483.1.1343	1	0	0	0	0	0	0	0	0	0	0	2	0	0	0	0	0	1	1	0	0	1	1	2	0	0	1	1	0	0	1	1	k__Bacteria;p__Firmicutes;c__Clostridia;o__Oscillospirales;f__Oscillospiraceae;g__UCG-005;s__uncultured bacterium
EU475151.1.1374	102	14	94	81	43	50	6	3	9	5	8	0	0	0	0	4	5	38	51	16	68	14	12	0	13	0	10	0	12	22	30	177	k__Bacteria;p__Firmicutes;c__Clostridia;o__Oscillospirales;f__uncultured;g__uncultured bacterium;s__unknown
KT005643.1.1200	10	1	0	1	1	0	0	0	67	18	13	14	15	0	0	0	0	2	0	0	0	0	0	0	0	0	0	0	0	0	0	0	k__Bacteria;p__Proteobacteria;c__Gammaproteobacteria;o__Burkholderiales;f__Oxalobacteraceae;g__Janthinobacterium;s__Janthinobacterium sp. 4cultural_26
DQ798051.1.1390	1	1	0	0	0	0	0	0	0	0	0	0	0	1	0	2	1	0	0	0	0	0	1	0	0	1	0	0	1	0	0	1	k__Bacteria;p__Firmicutes;c__Clostridia;o__Lachnospirales;f__Lachnospiraceae;g__Coprococcus;s__uncultured bacterium
EU009801.1.1452	1	2	0	0	2	3	1	1	0	0	0	0	1	0	0	0	0	1	0	0	0	0	0	1	0	2	0	0	0	0	2	1	k__Bacteria;p__Firmicutes;c__Clostridia;o__Oscillospirales;f__Oscillospiraceae;g__Oscillibacter;s__uncultured bacterium
DQ823913.1.1360	1	0	0	0	0	0	0	0	0	0	0	0	0	0	0	0	0	0	0	0	0	0	1	1	0	0	0	0	0	0	0	1	k__Bacteria;p__Firmicutes;c__Clostridia;o__Monoglobales;f__Monoglobaceae;g__Monoglobus;s__uncultured bacterium
AM500831.1.1532	5	10	4	3	2	7	14	33	5	6	27	14	17	15	5	0	6	2	2	0	0	25	0	2	0	0	0	0	0	0	0	0	k__Bacteria;p__Firmicutes;c__Bacilli;o__RF39;f__uncultured bacterium;g__unknown;s__unknown
HM008833.1.1488	2	0	0	2	1	1	0	2	1	2	1	3	1	1	2	1	4	0	2	1	0	0	3	1	1	2	4	3	1	0	2	3	k__Bacteria;p__Firmicutes;c__Negativicutes;o__Veillonellales-Selenomonadales;f__Selenomonadaceae;g__Anaerovibrio;s__uncultured bacterium
JN899152.1.1390	22	5	4	5	3	1	2	1	2	10	8	36	5	1	23	12	1	1	25	17	3	7	0	0	0	0	0	0	0	0	1	0	k__Bacteria;p__Firmicutes;c__Clostridia;o__Lachnospirales;f__Lachnospiraceae;g__Anaerocolumna;s__uncultured bacterium
CCYH01000050.193.1720	2	1	1	2	1	1	1	1	1	1	1	2	1	1	0	3	1	1	2	0	0	0	0	0	1	2	1	2	0	1	1	1	k__Bacteria;p__Firmicutes;c__Clostridia;o__Oscillospirales;f__Ruminococcaceae;g__Candidatus Soleaferrea;s__Candidatus Soleaferrea massiliensis
EU772069.1.1395	4	1	1	0	0	0	1	3	1	0	0	0	0	0	0	1	1	1	0	2	0	1	0	1	3	15	1	15	0	0	1	9	k__Bacteria;p__Firmicutes;c__Clostridia;o__Lachnospirales;f__Lachnospiraceae;g__uncultured;s__uncultured bacterium
CP014786.1073491.1075075	1	0	0	0	0	0	0	0	0	2	0	0	0	1	0	0	0	0	0	1	0	1	0	1	1	0	0	1	1	0	0	0	k__Bacteria;p__Firmicutes;c__Bacilli;o__Lactobacillales;f__Lactobacillaceae;g__Limosilactobacillus;s__Lactobacillus reuteri
AF087643.1.1516	3	0	1	0	3	0	1	0	1	3	0	7	2	0	0	2	0	0	1	0	0	1	0	0	0	0	0	0	0	0	0	0	k__Bacteria;p__Firmicutes;c__Clostridia;o__Lachnospirales;f__Lachnospiraceae;g__Cellulosilyticum;s__bacterium PS7
JN012835.1.1445	1	2	2	0	0	0	0	2	0	0	1	0	1	0	1	2	1	0	3	1	1	2	0	0	0	2	0	0	0	0	0	0	k__Bacteria;p__Firmicutes;c__Clostridia;o__Lachnospirales;f__Lachnospiraceae;g__Lachnospiraceae NK4A136 group;s__uncultured bacterium
EF096479.1.1431	4	0	1	2	1	0	0	2	0	4	1	0	3	1	2	0	1	3	0	4	1	3	2	1	1	1	1	2	0	3	0	2	k__Bacteria;p__Firmicutes;c__Bacilli;o__Lactobacillales;f__Lactobacillaceae;g__Lactobacillus;s__uncultured bacterium
DQ796347.1.1286	1	0	2	1	1	1	1	0	0	1	1	2	0	0	0	0	0	1	1	2	0	0	0	0	0	1	2	0	0	0	0	0	k__Bacteria;p__Firmicutes;c__Clostridia;o__Peptostreptococcales-Tissierellales;f__Peptostreptococcaceae;g__Romboutsia;s__uncultured bacterium
EU459817.1.1288	67	179	132	187	84	85	334	164	45	46	45	26	51	58	29	11	30	69	71	166	52	60	60	31	70	98	67	100	38	19	26	52	k__Bacteria;p__Firmicutes;c__Clostridia;o__Christensenellales;f__Christensenellaceae;g__Christensenellaceae R-7 group;s__uncultured bacterium
JQ190467.1.1351	3	6	2	0	0	1	1	0	1	12	1	11	2	4	1	2	0	1	0	1	0	0	0	0	0	0	0	0	0	0	0	0	k__Bacteria;p__Firmicutes;c__Clostridia;o__Lachnospirales;f__Lachnospiraceae;g__Oribacterium;s__uncultured bacterium
KF842198.1.1417	1	0	0	0	0	0	0	1	0	0	1	0	0	2	0	0	0	0	0	0	0	0	0	0	0	0	1	0	0	0	0	0	k__Bacteria;p__Firmicutes;c__Clostridia;o__Clostridia UCG-014;f__uncultured bacterium;g__unknown;s__unknown
AY980938.1.1340	6	9	5	9	4	7	0	0	20	1	5	19	27	6	8	43	28	3	20	3	51	9	3	9	1	5	11	22	7	19	1	7	k__Bacteria;p__Bacteroidota;c__Bacteroidia;o__Bacteroidales;f__Prevotellaceae;g__Prevotella_9;s__uncultured bacterium
EU777235.1.1269	4	3	1	0	0	5	3	1	2	0	2	0	2	1	2	0	1	0	5	1	2	0	0	2	3	3	2	0	0	0	2	2	k__Bacteria;p__Firmicutes;c__Clostridia;o__Oscillospirales;f__Oscillospiraceae;g__NK4A214 group;s__uncultured bacterium
KY357339.1.1444	2	0	1	1	0	0	0	0	1	0	0	0	1	1	0	0	0	0	0	0	0	0	0	1	0	0	0	0	0	0	0	0	k__Bacteria;p__Proteobacteria;c__Gammaproteobacteria;o__Burkholderiales;f__Burkholderiaceae;g__Burkholderia-Caballeronia-Paraburkholderia;s__Burkholderia sp.
EU511592.1.1413	1	0	0	0	0	0	0	0	0	0	0	0	0	0	0	0	0	1	0	0	0	0	1	0	1	0	1	0	0	0	0	0	k__Bacteria;p__Firmicutes;c__Bacilli;o__Lactobacillales;f__Lactobacillaceae;g__Lactobacillus;s__uncultured bacterium
DQ796978.1.1400	43	7	3	14	3	2	1	6	14	8	5	33	9	15	36	126	48	5	5	4	18	11	5	23	4	5	30	2	22	55	0	11	k__Bacteria;p__Bacteroidota;c__Bacteroidia;o__Bacteroidales;f__Prevotellaceae;g__Prevotella_9;s__uncultured bacterium
FQXX01000006.451362.452869	80	12	67	138	14	103	52	10	233	54	385	5	50	5	197	22	6	181	4	8	18	17	1	14	4	0	2	1	1	0	0	1	k__Bacteria;p__Bacteroidota;c__Bacteroidia;o__Bacteroidales;f__Bacteroidaceae;g__Bacteroides;s__Bacteroides sp. Marseille-P3166
HG931333.1.1508	1	0	0	0	0	1	1	0	0	0	0	0	1	0	1	0	0	0	0	0	0	0	0	0	1	0	1	0	2	1	0	1	k__Bacteria;p__Firmicutes;c__Clostridia;o__Lachnospirales;f__Lachnospiraceae;g__Clostridium sp. BMD1;s__unknown
MH714546.1.1365	2	2	4	5	2	2	1	1	3	1	4	1	3	2	2	0	0	1	0	4	2	4	2	3	3	0	1	2	2	2	0	8	k__Bacteria;p__Firmicutes;c__Bacilli;o__Lactobacillales;f__Lactobacillaceae;g__Limosilactobacillus;s__Lactobacillus reuteri
EU381786.1.1474	1	0	0	0	0	0	0	0	0	0	0	0	0	0	0	0	0	0	0	0	0	0	0	0	0	0	0	2	0	0	0	0	k__Bacteria;p__Firmicutes;c__Clostridia;o__Oscillospirales;f__Ruminococcaceae;g__Ruminococcus;s__uncultured rumen bacterium
EU776422.1.1401	54	149	79	72	55	44	110	86	81	18	17	54	63	30	89	21	112	42	148	70	55	138	65	56	69	198	58	64	63	184	145	78	k__Bacteria;p__Firmicutes;c__Clostridia;o__Oscillospirales;f__Oscillospiraceae;g__uncultured;s__uncultured bacterium
KM244885.1.1481	5	17	9	13	4	7	4	11	1	1	1	7	4	19	3	3	16	9	17	18	7	10	15	17	4	22	43	18	11	48	17	22	k__Bacteria;p__Firmicutes;c__Bacilli;o__Erysipelotrichales;f__Erysipelotrichaceae;g__uncultured;s__uncultured Solobacterium sp.
JN613170.1.1353	84	10	2	6	9	2	0	5	9	25	7	100	9	17	9	47	42	0	7	2	0	1	2	0	1	2	3	2	1	66	3	81	k__Bacteria;p__Firmicutes;c__Negativicutes;o__Veillonellales-Selenomonadales;f__Selenomonadaceae;g__Anaerovibrio;s__Anaerovibrio sp. 765
FJ678396.1.1383	1	0	2	4	1	2	0	7	0	1	0	1	1	0	0	1	5	4	3	3	6	4	2	9	1	4	4	2	0	5	7	11	k__Bacteria;p__Firmicutes;c__Clostridia;o__Lachnospirales;f__Lachnospiraceae;g__uncultured;s__uncultured bacterium
HQ399789.1.1510	4	2	1	1	1	0	2	0	0	0	0	1	2	0	1	1	2	1	0	1	0	0	2	6	0	2	5	0	0	2	2	0	k__Bacteria;p__Firmicutes;c__Negativicutes;o__Veillonellales-Selenomonadales;f__Selenomonadaceae;g__Anaerovibrio;s__uncultured rumen bacterium
AF371875.1.1469	112	250	244	319	261	85	118	173	186	174	221	227	190	653	397	589	74	43	38	15	55	53	35	18	4	25	229	54	69	56	5	55	k__Bacteria;p__Bacteroidota;c__Bacteroidia;o__Bacteroidales;f__Prevotellaceae;g__Prevotellaceae NK3B31 group;s__uncultured bacterium
AM500808.1.1472	14	37	6	7	3	25	15	2	16	7	15	12	6	28	3	8	43	44	60	29	17	28	48	35	25	119	45	33	35	43	80	88	k__Bacteria;p__Firmicutes;c__Clostridia;o__Oscillospirales;f__Oscillospiraceae;g__UCG-005;s__uncultured bacterium
KM244890.1.1489	2	4	2	1	2	1	0	2	0	4	3	1	2	1	0	0	2	2	1	3	8	2	2	1	4	1	3	0	2	1	0	2	k__Bacteria;p__Bacteroidota;c__Bacteroidia;o__Bacteroidales;f__Rikenellaceae;g__dgA-11 gut group;s__uncultured Bacteroidales bacterium
AY212760.1.1508	2	0	1	0	1	0	5	0	0	2	1	1	1	0	2	0	0	0	2	2	3	1	0	0	0	2	1	2	2	0	3	1	k__Bacteria;p__Firmicutes;c__Clostridia;o__Lachnospirales;f__Lachnospiraceae;g__Lachnospiraceae NK4A136 group;s__uncultured bacterium
AB824353.1.1538	1	0	0	0	0	1	0	1	2	0	0	0	0	0	0	1	0	0	0	0	0	0	0	0	0	0	0	0	0	0	0	0	k__Bacteria;p__Spirochaetota;c__Spirochaetia;o__Spirochaetales;f__Spirochaetaceae;g__Treponema;s__uncultured bacterium
EU776417.1.1371	1	1	0	0	0	0	0	0	0	0	0	0	0	0	0	0	0	2	1	0	1	1	0	1	1	0	2	0	1	1	1	0	k__Bacteria;p__Firmicutes;c__Clostridia;o__Oscillospirales;f__Oscillospiraceae;g__UCG-005;s__uncultured bacterium
EU472621.1.1313	1	0	0	0	1	0	1	2	0	0	1	0	0	0	2	0	1	2	0	1	0	0	0	0	1	1	1	0	0	0	0	0	k__Bacteria;p__Firmicutes;c__Clostridia;o__Lachnospirales;f__Lachnospiraceae;g__Lachnospiraceae UCG-008;s__uncultured bacterium
EU465585.1.1393	1	1	1	2	1	1	2	2	0	0	0	0	0	2	1	0	22	5	3	26	16	14	5	2	4	21	43	26	5	10	25	63	k__Bacteria;p__Firmicutes;c__Clostridia;o__Christensenellales;f__Christensenellaceae;g__Christensenellaceae R-7 group;s__uncultured bacterium
JX095969.1.1221	45	124	106	91	57	59	280	67	182	139	104	52	103	95	182	69	27	56	70	179	67	130	66	36	19	26	81	56	33	5	86	17	k__Bacteria;p__Firmicutes;c__Clostridia;o__Peptostreptococcales-Tissierellales;f__Peptostreptococcaceae;g__uncultured;s__uncultured bacterium
EU775872.1.1369	1	0	0	0	0	0	2	0	1	0	0	3	0	2	2	0	0	2	0	1	1	0	0	0	1	0	0	1	0	0	0	0	k__Bacteria;p__Actinobacteriota;c__Coriobacteriia;o__Coriobacteriales;f__Eggerthellaceae;g__Enterorhabdus;s__uncultured bacterium
JX096219.1.1400	6	9	5	6	3	10	9	1	1	3	0	3	9	1	3	4	2	1	10	0	3	12	0	2	11	1	1	2	2	15	2	10	k__Bacteria;p__Firmicutes;c__Clostridia;o__Monoglobales;f__Monoglobaceae;g__Monoglobus;s__uncultured bacterium
AY995252.1.1359	15	5	3	3	12	4	2	22	10	24	4	0	8	3	4	1	5	5	2	11	3	6	6	2	3	6	0	1	2	6	2	10	k__Bacteria;p__Firmicutes;c__Bacilli;o__Lactobacillales;f__Lactobacillaceae;g__Lactobacillus;s__uncultured Lactobacillus sp.
EU474951.1.1384	39	2	2	3	0	2	0	8	5	2	1	8	2	2	2	1	40	16	8	10	25	6	13	6	10	9	11	18	8	5	7	6	k__Bacteria;p__Firmicutes;c__Clostridia;o__Clostridia UCG-014;f__uncultured bacterium;g__unknown;s__unknown
EU540307.1.1380	1	0	0	0	0	0	0	0	0	0	0	0	1	0	0	0	0	0	0	0	0	0	0	0	0	0	0	0	0	0	0	0	k__Bacteria;p__Proteobacteria;c__Gammaproteobacteria;o__Burkholderiales;f__Oxalobacteraceae;g__Janthinobacterium;s__uncultured bacterium
EU474578.1.1393	1	0	0	0	1	0	0	0	0	0	0	0	0	0	0	0	1	0	1	0	0	1	0	0	0	0	0	0	0	0	0	0	k__Bacteria;p__Firmicutes;c__Clostridia;o__Oscillospirales;f__UCG-010;g__uncultured bacterium;s__unknown
DQ805491.1.1388	1	1	5	2	1	1	1	0	0	0	0	1	1	0	1	0	0	0	0	0	0	0	0	1	1	0	2	2	0	1	0	1	k__Bacteria;p__Firmicutes;c__Clostridia;o__Monoglobales;f__Monoglobaceae;g__Monoglobus;s__uncultured bacterium
FJ679632.1.1511	1	0	0	2	0	0	0	0	0	1	1	0	0	0	0	0	0	0	1	0	1	1	0	0	0	0	1	0	1	2	1	1	k__Bacteria;p__Bacteroidota;c__Bacteroidia;o__Bacteroidales;f__Prevotellaceae;g__Prevotella_9;s__uncultured bacterium
JN173082.1.1497	1	2	2	2	2	0	1	2	0	4	1	0	1	0	1	1	2	2	3	2	1	0	2	1	0	2	2	1	1	1	0	0	k__Bacteria;p__Firmicutes;c__Bacilli;o__Erysipelotrichales;f__Erysipelotrichaceae;g__Turicibacter;s__uncultured Turicibacter sp.
EU472579.1.1397	1	0	0	1	0	2	2	2	0	1	3	1	0	1	1	0	0	1	0	1	0	0	0	2	1	0	1	1	0	0	0	2	k__Bacteria;p__Firmicutes;c__Clostridia;o__Christensenellales;f__Christensenellaceae;g__Christensenellaceae R-7 group;s__uncultured bacterium
AB491723.1.1422	1	3	0	0	0	1	0	2	1	1	3	0	2	0	0	1	0	1	3	1	1	1	0	0	2	2	0	2	0	0	2	0	k__Bacteria;p__Firmicutes;c__Clostridia;o__Oscillospirales;f__Hydrogenoanaerobacterium;g__uncultured bacterium;s__unknown
EU461619.1.1402	1	0	0	0	0	0	0	0	0	0	0	0	0	0	0	0	0	0	0	0	0	0	0	0	0	0	0	0	0	0	0	0	k__Bacteria;p__Bacteroidota;c__Bacteroidia;o__Bacteroidales;f__Prevotellaceae;g__Prevotella_9;s__uncultured bacterium
DQ795834.1.1287	5	4	2	1	1	2	2	1	0	2	0	0	1	1	0	4	1	0	1	1	3	0	0	2	1	0	1	0	0	1	2	0	k__Bacteria;p__Firmicutes;c__Clostridia;o__Lachnospirales;f__Lachnospiraceae;g__Coprococcus;s__uncultured bacterium
EU510125.1.1406	1	0	0	0	0	0	0	0	0	0	0	0	0	0	0	0	0	0	0	0	0	0	0	0	0	0	0	0	0	0	0	0	k__Bacteria;p__Bacteroidota;c__Bacteroidia;o__Bacteroidales;f__Muribaculaceae;g__uncultured bacterium;s__unknown
EU766543.1.1343	1	1	1	0	0	1	0	0	0	0	0	0	0	0	0	0	0	0	1	0	0	2	0	0	0	1	1	2	0	2	0	0	k__Bacteria;p__Firmicutes;c__Clostridia;o__Lachnospirales;f__Lachnospiraceae;g__[Eubacterium] ruminantium group;s__uncultured bacterium
EU454938.1.1420	1	0	0	1	0	0	0	0	1	0	0	0	0	0	0	0	0	0	0	0	0	0	1	1	0	0	0	0	0	1	0	0	k__Bacteria;p__Firmicutes;c__Bacilli;o__Lactobacillales;f__Lactobacillaceae;g__Lactobacillus;s__uncultured bacterium
GQ133462.1.1373	1	2	0	0	0	0	0	0	0	1	0	0	0	1	2	1	0	0	0	0	1	0	1	1	0	0	1	0	0	0	0	0	k__Bacteria;p__Firmicutes;c__Clostridia;o__Clostridiales;f__Clostridiaceae;g__Clostridium sensu stricto 1;s__uncultured bacterium
CDZG01021438.4610.6121	1	1	2	2	2	4	1	1	7	7	8	3	2	1	3	4	1	1	1	0	4	1	0	0	1	1	1	0	0	0	1	1	k__Bacteria;p__Firmicutes;c__Clostridia;o__Oscillospirales;f__[Eubacterium] coprostanoligenes group;g__gut metagenome;s__unknown
AB821786.1.1513	1	0	0	0	3	0	0	2	0	4	0	0	2	0	0	4	1	0	0	5	0	0	0	0	0	2	2	2	0	0	0	1	k__Bacteria;p__Cyanobacteria;c__Vampirivibrionia;o__Gastranaerophilales;f__uncultured bacterium;g__unknown;s__unknown
EU462442.1.1372	1	0	0	0	1	1	0	0	0	0	0	0	0	0	0	0	0	0	0	0	0	0	0	0	0	0	0	0	0	0	0	0	k__Bacteria;p__Firmicutes;c__Clostridia;o__Clostridiales;f__Clostridiaceae;g__Clostridium sensu stricto 1;s__uncultured bacterium
EU472566.1.1361	4	2	10	7	4	15	4	34	8	8	9	2	7	3	5	3	0	7	2	4	1	0	2	2	6	2	1	7	2	0	2	0	k__Bacteria;p__Firmicutes;c__Clostridia;o__Christensenellales;f__Christensenellaceae;g__Christensenellaceae R-7 group;s__uncultured bacterium
U81658.1.1444	3	2	4	13	5	1	0	6	9	3	44	11	3	0	0	1	3	3	1	1	3	0	0	1	4	3	0	1	2	1	0	2	k__Bacteria;p__Synergistota;c__Synergistia;o__Synergistales;f__Synergistaceae;g__Pyramidobacter;s__uncultured bacterium
AY854264.1.1501	6	0	2	2	10	3	4	19	2	0	3	1	2	2	2	12	13	2	7	9	3	1	4	35	4	10	6	13	0	10	7	16	k__Bacteria;p__Firmicutes;c__Clostridia;o__Oscillospirales;f__Ruminococcaceae;g__Ruminococcus;s__uncultured bacterium
JX095669.1.1389	1	0	0	0	0	2	0	6	0	0	0	0	1	6	0	0	2	1	7	7	1	1	0	0	1	0	0	0	1	2	0	2	k__Bacteria;p__Firmicutes;c__Clostridia;o__Oscillospirales;f__UCG-010;g__uncultured bacterium;s__unknown
EU475751.1.1404	17	1	0	0	0	0	0	1	0	1	0	0	1	0	9	14	10	0	9	0	0	0	1	1	0	2	0	1	0	2	0	0	k__Bacteria;p__Bacteroidota;c__Bacteroidia;o__Bacteroidales;f__Prevotellaceae;g__Prevotella;s__uncultured bacterium
JN167614.1.1471	2	0	0	0	0	0	0	0	0	0	0	0	0	0	0	0	0	0	0	0	0	0	0	0	0	0	0	0	0	0	0	0	k__Bacteria;p__Firmicutes;c__Clostridia;o__Oscillospirales;f__Oscillospiraceae;g__UCG-005;s__uncultured Ruminococcaceae bacterium
GQ493485.1.1260	2	0	0	0	2	3	4	5	0	0	0	0	2	1	1	7	7	2	3	4	2	0	3	0	2	10	2	2	0	14	4	7	k__Bacteria;p__Firmicutes;c__Clostridia;o__Oscillospirales;f__Ruminococcaceae;g__Ruminococcus;s__uncultured bacterium
EU465567.1.1377	4	1	0	1	0	0	2	0	0	0	0	0	0	1	1	1	1	0	0	0	1	0	0	3	3	0	0	0	0	0	2	0	k__Bacteria;p__Firmicutes;c__Clostridia;o__Oscillospirales;f__UCG-010;g__uncultured bacterium;s__unknown
LC028854.1.1509	3	10	5	2	3	3	0	1	0	2	0	4	2	4	2	3	0	1	7	3	1	5	3	6	0	3	2	0	1	0	3	1	k__Bacteria;p__Firmicutes;c__Clostridia;o__Oscillospirales;f__Oscillospiraceae;g__UCG-005;s__uncultured bacterium
EU472571.1.1380	1	2	4	5	8	9	2	0	2	1	0	0	3	1	1	0	4	9	6	2	3	5	2	4	5	3	8	0	3	2	7	2	k__Bacteria;p__Firmicutes;c__Clostridia;o__Lachnospirales;f__Lachnospiraceae;g__Lachnospiraceae NK4A136 group;s__uncultured bacterium
FJ678378.1.1437	1	1	0	0	0	1	2	0	0	1	0	1	0	1	0	0	0	0	0	0	0	1	0	0	0	0	0	0	1	1	0	0	k__Bacteria;p__Bacteroidota;c__Bacteroidia;o__Bacteroidales;f__Rikenellaceae;g__Rikenellaceae RC9 gut group;s__uncultured bacterium
KJ571116.1.1469	6	4	3	1	3	3	3	46	0	3	4	0	11	3	0	0	20	12	27	44	18	11	22	18	21	58	39	33	29	45	35	43	k__Bacteria;p__Firmicutes;c__Clostridia;o__Oscillospirales;f__UCG-010;g__uncultured bacterium;s__unknown
DQ796702.1.1383	16	4	6	6	0	7	3	7	4	8	3	4	10	16	0	8	40	6	38	8	10	6	8	13	13	28	5	4	17	47	45	47	k__Bacteria;p__Firmicutes;c__Clostridia;o__Lachnospirales;f__Lachnospiraceae;g__Blautia;s__uncultured bacterium
CP026815.343071.344592	1	0	0	0	0	0	0	0	0	0	1	0	0	0	0	0	0	0	0	0	0	0	0	0	0	0	0	0	0	1	0	0	k__Bacteria;p__Proteobacteria;c__Gammaproteobacteria;o__Enterobacterales;f__Enterobacteriaceae;g__Escherichia-Shigella;s__Shigella dysenteriae
GU145273.1.1489	2	98	314	358	3	1	6	327	2	5	9	2	2	928	1	1	2	6	0	2	0	0	0	1	1	2	0	1	0	0	0	2	k__Bacteria;p__Firmicutes;c__Bacilli;o__Lactobacillales;f__Lactobacillaceae;g__Lactobacillus;s__Lactobacillus sp. MWBPC 1-3-1
HQ716622.1.1452	5	1	2	3	3	2	0	2	326	2	289	1	2	0	0	46	0	1	0	0	0	0	0	0	0	0	0	0	0	0	0	0	k__Bacteria;p__Firmicutes;c__Clostridia;o__Oscillospirales;f__[Eubacterium] coprostanoligenes group;g__uncultured bacterium;s__unknown
EU778984.1.1409	1	0	1	0	1	1	0	1	0	7	0	0	0	0	2	0	2	2	1	2	2	4	4	0	11	8	2	3	5	4	5	2	k__Bacteria;p__Firmicutes;c__Bacilli;o__Lactobacillales;f__Streptococcaceae;g__Streptococcus;s__uncultured bacterium
HQ716567.1.1448	15	7	2	2	1	13	2	104	2	5	5	5	6	12	2	14	13	21	25	9	10	23	10	65	11	34	38	27	22	89	11	173	k__Bacteria;p__Firmicutes;c__Clostridia;o__Lachnospirales;f__Lachnospiraceae;g__uncultured;s__uncultured bacterium
EU771175.1.1389	4	4	5	2	1	1	2	6	0	1	1	9	4	4	4	6	2	3	5	2	0	2	1	7	2	10	2	7	4	7	1	9	k__Bacteria;p__Firmicutes;c__Clostridia;o__Lachnospirales;f__Lachnospiraceae;g__Lachnospiraceae UCG-008;s__uncultured bacterium
HQ716199.1.1462	2	2	1	4	0	1	7	0	4	0	4	1	0	5	0	3	2	3	2	0	1	0	0	1	1	2	2	1	3	3	3	2	k__Bacteria;p__Firmicutes;c__Bacilli;o__RF39;f__uncultured bacterium;g__unknown;s__unknown
EU474933.1.1386	1158	414	1247	1363	519	362	40	602	175	37	114	105	357	41	103	120	3253	680	1118	801	4338	1789	472	1258	2758	1729	2554	2812	1730	1098	1042	3491	k__Bacteria;p__Bacteroidota;c__Bacteroidia;o__Bacteroidales;f__p-251-o5;g__uncultured bacterium;s__unknown
EU774718.1.1391	29	59	43	47	22	98	154	75	57	15	37	13	79	38	29	24	27	44	61	66	70	53	44	38	51	74	74	42	50	38	96	30	k__Bacteria;p__Firmicutes;c__Clostridia;o__Oscillospirales;f__Oscillospiraceae;g__NK4A214 group;s__uncultured bacterium
HQ782736.1.1438	3	0	0	0	1	0	0	0	0	0	0	0	2	0	0	4	0	0	0	0	0	0	1	0	0	0	0	0	1	1	0	0	k__Bacteria;p__Bacteroidota;c__Bacteroidia;o__Bacteroidales;f__Prevotellaceae;g__Prevotella_9;s__uncultured organism
FJ881047.1.1472	18	13	31	28	16	23	30	19	9	8	10	4	22	12	3	2	18	17	8	24	2	10	2	3	4	6	2	3	8	2	13	12	k__Bacteria;p__Firmicutes;c__Clostridia;o__Oscillospirales;f__UCG-010;g__uncultured bacterium;s__unknown
GQ451193.1.1504	3	23	5	11	4	2	6	0	1	11	0	1	5	13	1	13	5	2	5	4	15	2	3	3	2	11	6	2	3	1	2	1	k__Bacteria;p__Firmicutes;c__Clostridia;o__Christensenellales;f__Christensenellaceae;g__Christensenellaceae R-7 group;s__uncultured bacterium
EU453689.1.1405	1	0	1	2	0	1	2	2	1	2	2	0	0	3	0	0	1	4	0	2	1	0	0	1	1	2	1	2	0	2	1	2	k__Bacteria;p__Firmicutes;c__Bacilli;o__Lactobacillales;f__Lactobacillaceae;g__Lactobacillus;s__uncultured bacterium
FJ680866.1.1402	1	1	0	1	0	0	0	0	0	0	0	2	0	0	0	0	0	0	0	0	0	0	0	0	0	0	0	0	0	0	0	0	k__Bacteria;p__Bacteroidota;c__Bacteroidia;o__Bacteroidales;f__Muribaculaceae;g__uncultured bacterium;s__unknown
JQ185699.1.1342	2	1	0	1	1	1	0	1	2	4	0	0	0	1	0	2	3	0	2	0	0	28	1	0	0	1	0	1	0	1	0	0	k__Bacteria;p__Firmicutes;c__Clostridia;o__Clostridia UCG-014;f__uncultured bacterium;g__unknown;s__unknown
HQ176294.1.1458	6	7	3	1	0	3	10	2	1	3	4	3	1	7	3	3	1	2	4	4	2	3	3	3	1	2	0	1	1	2	7	6	k__Bacteria;p__Firmicutes;c__Clostridia;o__Peptostreptococcales-Tissierellales;f__Peptostreptococcaceae;g__Intestinibacter;s__uncultured bacterium
KF698723.1.1402	2	6	8	1	5	15	10	2	15	6	3	1	4	2	0	1	8	4	3	4	1	2	2	1	5	3	1	2	1	2	6	0	k__Bacteria;p__Proteobacteria;c__Gammaproteobacteria;o__Burkholderiales;f__Comamonadaceae;g__Variovorax;s__Variovorax paradoxus
EF071253.1.1234	3	1	0	0	0	0	0	0	2	0	0	0	0	0	0	1	2	0	4	1	1	1	0	1	0	0	0	0	0	28	0	3	k__Bacteria;p__Firmicutes;c__Clostridia;o__Oscillospirales;f__Ruminococcaceae;g__Faecalibacterium;s__uncultured Firmicutes bacterium
FJ679178.1.1355	24	10	15	16	3	12	6	2	6	2	3	4	18	14	1	24	23	6	17	9	15	6	16	9	11	16	11	6	36	33	14	47	k__Bacteria;p__Firmicutes;c__Clostridia;o__Clostridia UCG-014;f__uncultured bacterium;g__unknown;s__unknown
HQ810729.1.1424	2	0	0	0	0	0	0	0	0	0	0	0	0	0	0	0	0	0	0	0	0	0	0	0	0	0	0	0	0	0	0	0	k__Bacteria;p__Firmicutes;c__Clostridia;o__Oscillospirales;f__Ruminococcaceae;g__Faecalibacterium;s__uncultured organism
EU466367.1.1403	3	0	0	0	0	0	1	0	0	0	0	0	0	0	0	0	0	0	0	0	0	0	0	0	0	0	0	0	0	0	0	0	k__Bacteria;p__Firmicutes;c__Clostridia;o__Monoglobales;f__Monoglobaceae;g__Monoglobus;s__uncultured bacterium
DQ808635.1.1283	2	4	3	3	3	4	5	8	15	6	27	12	1	3	14	1	2	5	10	6	3	3	1	2	4	1	2	1	0	0	4	1	k__Bacteria;p__Firmicutes;c__Clostridia;o__Oscillospirales;f__[Clostridium] methylpentosum group;g__uncultured bacterium;s__unknown
JQ188198.1.1353	1	1	0	0	0	0	0	1	1	0	0	0	1	0	0	0	0	0	0	0	0	1	0	0	1	0	0	1	0	0	1	0	k__Bacteria;p__Firmicutes;c__Clostridia;o__Oscillospirales;f__Oscillospiraceae;g__UCG-002;s__uncultured bacterium
HQ739374.1.1452	1	0	0	0	0	0	0	0	0	0	0	0	0	0	0	0	0	0	0	0	0	0	0	0	0	0	0	0	0	0	0	0	k__Bacteria;p__Proteobacteria;c__Gammaproteobacteria;o__Enterobacterales;f__Enterobacteriaceae;g__Escherichia-Shigella;s__uncultured bacterium
GQ448219.1.1401	9	0	4	12	6	7	0	0	3	6	1	4	3	0	6	16	2	3	6	1	6	7	5	2	2	0	0	0	2	2	0	1	k__Bacteria;p__Bacteroidota;c__Bacteroidia;o__Bacteroidales;f__Prevotellaceae;g__Prevotella;s__uncultured bacterium
JQ184891.1.1359	3	0	0	1	0	1	0	0	0	0	0	1	2	0	1	0	1	0	1	0	0	0	0	0	0	0	0	1	0	1	0	0	k__Bacteria;p__Firmicutes;c__Clostridia;o__Oscillospirales;f__Oscillospiraceae;g__UCG-002;s__uncultured bacterium
GQ175436.1.1437	1	0	0	0	0	0	0	0	0	0	0	0	0	0	0	0	1	0	0	0	0	0	0	0	0	0	1	0	1	0	0	0	k__Bacteria;p__Firmicutes;c__Clostridia;o__Clostridia vadinBB60 group;f__uncultured bacterium;g__unknown;s__unknown
EU775205.1.1295	1	1	5	2	6	4	3	4	3	0	3	1	4	7	1	0	1	14	9	5	1	2	9	8	1	1	2	4	5	2	3	5	k__Bacteria;p__Firmicutes;c__Clostridia;o__Christensenellales;f__Christensenellaceae;g__Christensenellaceae R-7 group;s__uncultured bacterium
AB824585.1.1514	1	0	0	2	0	0	0	0	0	0	0	0	0	2	0	0	0	2	0	0	0	0	0	0	0	1	0	0	0	1	0	0	k__Bacteria;p__Firmicutes;c__Clostridia;o__Clostridia vadinBB60 group;f__uncultured bacterium;g__unknown;s__unknown
DQ808267.1.1288	46	26	3	7	0	17	13	7	5	18	3	6	38	48	9	29	8	14	25	6	9	1	6	12	2	17	28	15	9	76	6	9	k__Bacteria;p__Firmicutes;c__Clostridia;o__Lachnospirales;f__Lachnospiraceae;g__Coprococcus;s__uncultured bacterium
EU777204.1.1342	1	7	0	0	0	0	2	5	0	0	0	0	0	0	0	0	0	0	0	0	1	0	0	0	0	0	0	0	0	0	0	0	k__Bacteria;p__Firmicutes;c__Clostridia;o__Oscillospirales;f__UCG-010;g__uncultured bacterium;s__unknown
EU454907.1.1311	4	0	0	1	0	1	0	0	1	1	3	0	1	0	0	0	1	1	1	0	1	2	2	2	1	0	0	1	0	2	0	2	k__Bacteria;p__Firmicutes;c__Bacilli;o__Lactobacillales;f__Lactobacillaceae;g__Lactobacillus;s__uncultured bacterium
JQ189066.1.1363	4	0	0	0	1	0	0	0	0	0	0	0	3	0	1	2	1	0	0	0	2	1	0	1	1	0	0	0	0	1	0	0	k__Bacteria;p__Bacteroidota;c__Bacteroidia;o__Bacteroidales;f__Prevotellaceae;g__Prevotella_9;s__uncultured bacterium
HQ716554.1.1426	1	2	0	2	3	2	0	1	0	1	2	3	1	1	7	1	2	5	0	4	1	3	0	2	0	2	0	1	3	1	4	2	k__Bacteria;p__Verrucomicrobiota;c__Kiritimatiellae;o__WCHB1-41;f__uncultured bacterium;g__unknown;s__unknown
HK556119.1.1362	2	0	3	7	0	3	2	6	0	0	0	0	0	1	0	1	20	0	8	5	2	5	3	4	15	27	18	33	8	18	39	20	k__Bacteria;p__Firmicutes;c__Clostridia;o__Lachnospirales;f__Lachnospiraceae;g__[Eubacterium] fissicatena group;s__unidentified
LN906634.1859256.1860826	2	1	0	1	1	0	0	2	1	0	0	0	1	0	0	0	0	0	0	1	1	0	0	0	0	0	0	0	0	2	0	0	k__Bacteria;p__Firmicutes;c__Bacilli;o__Lactobacillales;f__Lactobacillaceae;g__Limosilactobacillus;s__Lactobacillus reuteri
FJ679233.1.1384	1	1	0	0	0	0	0	0	0	0	0	0	0	1	0	0	0	1	0	0	0	0	0	0	0	0	0	0	0	0	0	0	k__Bacteria;p__Firmicutes;c__Clostridia;o__Christensenellales;f__Christensenellaceae;g__Christensenellaceae R-7 group;s__uncultured bacterium
JX218476.1.1489	4	4	1	6	3	6	0	2	0	0	0	0	2	4	0	3	2	2	5	2	3	1	1	2	4	3	1	1	4	3	5	5	k__Bacteria;p__Firmicutes;c__Clostridia;o__Lachnospirales;f__Lachnospiraceae;g__Lachnoclostridium;s__uncultured rumen bacterium
DQ797066.1.1308	1	0	0	2	0	0	1	0	0	0	0	0	1	0	0	0	1	1	1	0	0	0	0	0	1	2	0	1	0	0	2	1	k__Bacteria;p__Firmicutes;c__Bacilli;o__RF39;f__uncultured bacterium;g__unknown;s__unknown
EU475415.1.1381	1	0	1	0	0	0	0	1	1	0	0	0	0	1	0	0	0	0	0	0	0	0	0	0	0	0	1	0	0	0	0	0	k__Bacteria;p__Firmicutes;c__Clostridia;o__Christensenellales;f__Christensenellaceae;g__Christensenellaceae R-7 group;s__uncultured bacterium
EF031005.1.1501	1	1	0	1	0	1	0	0	0	0	2	0	1	0	0	0	1	2	0	2	0	1	1	0	0	5	0	1	0	2	2	1	k__Bacteria;p__Firmicutes;c__Clostridia;o__Lachnospirales;f__Lachnospiraceae;g__[Eubacterium] oxidoreducens group;s__uncultured bacterium
EU767343.1.1387	1	0	0	0	0	0	0	0	0	0	0	0	0	0	0	0	0	0	0	0	0	0	1	0	1	0	0	1	1	0	0	0	k__Bacteria;p__Firmicutes;c__Bacilli;o__RF39;f__uncultured bacterium;g__unknown;s__unknown
AF371831.1.1421	1	1	0	0	0	0	0	0	0	0	0	1	0	0	0	0	0	0	0	0	0	0	0	0	0	0	0	0	0	0	0	0	k__Bacteria;p__Firmicutes;c__Clostridia;o__Christensenellales;f__Christensenellaceae;g__Christensenellaceae R-7 group;s__uncultured bacterium
KT835591.1.1476	1	0	0	0	0	0	0	0	1	1	0	0	0	0	0	0	0	0	0	0	0	0	0	0	0	0	0	0	0	0	0	0	k__Bacteria;p__Firmicutes;c__Clostridia;o__Clostridiales;f__Clostridiaceae;g__Clostridium sensu stricto 1;s__uncultured bacterium
EU472498.1.1395	7	33	9	7	8	7	10	12	9	7	10	4	13	5	13	14	1	2	3	2	0	0	2	2	2	3	2	1	1	0	0	0	k__Bacteria;p__Firmicutes;c__Clostridia;o__Oscillospirales;f__Oscillospiraceae;g__UCG-002;s__uncultured bacterium
EF604545.1.1481	1	1	0	1	0	0	1	0	0	0	1	0	0	0	1	0	1	0	0	1	1	0	0	2	1	0	1	0	0	0	1	0	k__Bacteria;p__Firmicutes;c__Clostridia;o__Oscillospirales;f__Oscillospiraceae;g__uncultured;s__uncultured bacterium
FJ365198.1.1359	1	0	1	2	3	2	1	0	1	0	3	0	2	0	2	1	0	0	0	0	0	0	0	0	0	0	0	0	0	0	0	0	k__Bacteria;p__Firmicutes;c__Clostridia;o__Oscillospirales;f__[Eubacterium] coprostanoligenes group;g__uncultured bacterium;s__unknown
DQ793386.1.1292	1	1	0	2	1	0	0	0	3	0	2	1	3	0	2	0	2	0	0	0	0	0	0	0	0	0	0	0	0	0	0	0	k__Bacteria;p__Firmicutes;c__Clostridia;o__Oscillospirales;f__[Eubacterium] coprostanoligenes group;g__uncultured bacterium;s__unknown
EU460988.1.1401	3	0	1	0	1	2	0	0	1	0	1	0	1	0	0	0	3	4	2	6	2	1	2	2	1	5	2	6	2	3	0	6	k__Bacteria;p__Bacteroidota;c__Bacteroidia;o__Bacteroidales;f__uncultured bacterium;g__unknown;s__unknown
AF371776.1.1427	2	4	0	2	3	1	5	6	2	0	7	8	3	15	0	16	3	0	0	0	1	0	0	1	13	1	1	0	0	0	2	0	k__Bacteria;p__Firmicutes;c__Clostridia;o__Oscillospirales;f__UCG-010;g__uncultured bacterium;s__unknown
EU468984.1.1327	3	2	2	3	1	4	4	3	0	3	1	0	2	2	0	1	3	5	2	4	1	2	1	1	2	1	2	2	0	1	1	2	k__Bacteria;p__Firmicutes;c__Clostridia;o__Oscillospirales;f__Oscillospiraceae;g__NK4A214 group;s__uncultured bacterium
AF371808.1.1307	3	12	2	1	1	8	3	5	3	2	3	1	11	4	6	8	7	13	10	6	4	1	8	1	12	4	28	4	8	5	5	6	k__Bacteria;p__Firmicutes;c__Clostridia;o__Clostridia UCG-014;f__uncultured bacterium;g__unknown;s__unknown
EU454494.1.1409	1	0	0	0	0	0	1	0	0	0	0	0	0	0	0	0	0	1	0	1	0	0	0	1	0	0	0	0	1	0	0	0	k__Bacteria;p__Bacteroidota;c__Bacteroidia;o__Bacteroidales;f__Muribaculaceae;g__uncultured bacterium;s__unknown
EU771457.1.1287	1	3	0	0	0	1	1	1	0	2	0	1	2	2	0	1	1	3	4	2	3	2	3	1	3	4	7	2	1	1	3	3	k__Bacteria;p__Firmicutes;c__Clostridia;o__Oscillospirales;f__Oscillospiraceae;g__UCG-005;s__uncultured bacterium
JQ185105.1.1404	2	2	1	1	2	1	2	3	1	2	1	2	1	2	1	3	0	0	3	2	2	1	1	2	1	2	1	1	3	2	1	2	k__Bacteria;p__Firmicutes;c__Clostridia;o__Peptococcales;f__Peptococcaceae;g__uncultured;s__uncultured bacterium
EU774324.1.1285	1	0	2	1	2	1	1	1	2	3	0	0	0	1	0	0	0	1	0	2	1	2	0	1	0	0	0	0	0	0	0	0	k__Bacteria;p__Firmicutes;c__Clostridia;o__Clostridiales;f__Clostridiaceae;g__Clostridium sensu stricto 1;s__uncultured bacterium
FJ366802.1.1382	1	2	0	1	0	1	2	2	3	0	7	0	0	0	2	0	0	2	3	0	0	2	0	0	1	2	2	1	0	1	0	2	k__Bacteria;p__Firmicutes;c__Clostridia;o__Oscillospirales;f__Butyricicoccaceae;g__UCG-009;s__uncultured bacterium
JX095593.1.1375	11	1	2	1	1	0	2	0	1	0	0	2	2	1	0	4	7	19	3	14	6	15	3	11	0	14	3	8	0	0	3	2	k__Bacteria;p__Firmicutes;c__Clostridia;o__Oscillospirales;f__UCG-010;g__uncultured bacterium;s__unknown
GQ138169.1.1240	2	2	0	0	0	0	2	0	0	0	0	0	1	2	1	2	2	0	1	1	1	0	0	0	0	0	1	0	0	0	1	4	k__Bacteria;p__Firmicutes;c__Clostridia;o__Clostridiales;f__Clostridiaceae;g__Clostridium sensu stricto 1;s__uncultured bacterium
FJ368433.1.1378	1	1	0	0	0	0	0	0	0	0	0	0	0	2	0	0	0	0	0	0	0	0	0	0	0	0	0	0	0	0	0	0	k__Bacteria;p__Firmicutes;c__Clostridia;o__Lachnospirales;f__Lachnospiraceae;g__uncultured;s__uncultured bacterium
JX095643.1.1383	5	4	4	1	1	1	3	6	3	3	7	4	1	6	2	1	0	2	2	3	2	8	3	1	3	4	0	2	4	3	5	2	k__Bacteria;p__Firmicutes;c__Clostridia;o__Oscillospirales;f__Ruminococcaceae;g__[Eubacterium] siraeum group;s__uncultured bacterium
FJ675217.1.1426	2	0	0	0	0	0	0	0	0	0	0	0	1	0	0	0	0	0	2	0	0	0	0	0	0	0	0	0	0	3	0	0	k__Bacteria;p__Firmicutes;c__Bacilli;o__RF39;f__uncultured bacterium;g__unknown;s__unknown
EU475670.1.1402	32	103	82	79	79	70	138	50	65	60	122	122	29	140	232	74	59	45	222	66	14	30	14	22	59	255	320	186	100	126	116	88	k__Bacteria;p__Bacteroidota;c__Bacteroidia;o__Bacteroidales;f__Muribaculaceae;g__uncultured bacterium;s__unknown
CU925828.1.1330	1	0	0	0	0	0	0	0	0	0	0	0	0	0	0	0	0	0	0	0	0	0	0	0	0	0	0	0	0	0	0	0	k__Bacteria;p__Firmicutes;c__Clostridia;o__Lachnospirales;f__Lachnospiraceae;g__Lachnospiraceae UCG-004;s__uncultured bacterium
AB009233.1.1417	3	1	2	0	1	1	0	1	1	0	0	0	0	2	0	0	2	8	1	55	2	2	0	2	1	5	2	2	2	4	1	2	k__Bacteria;p__Bacteroidota;c__Bacteroidia;o__Bacteroidales;f__Bacteroidales RF16 group;g__unidentified rumen bacterium RFN86;s__unknown
HQ783468.1.1403	10	1	5	4	1	8	6	2	3	17	3	3	7	2	3	4	2	9	15	10	11	7	1	19	3	6	9	3	0	2	2	4	k__Bacteria;p__Firmicutes;c__Clostridia;o__Clostridia vadinBB60 group;f__uncultured organism;g__unknown;s__unknown
HQ716168.1.1426	3	9	4	1	4	8	7	3	13	3	9	2	4	12	23	1	3	5	2	3	3	1	5	2	0	2	7	1	3	3	5	4	k__Bacteria;p__Firmicutes;c__Clostridia;o__Oscillospirales;f__Oscillospiraceae;g__UCG-005;s__uncultured bacterium
EU465541.1.1374	3	4	2	1	2	4	1	0	1	2	0	1	0	1	1	1	2	2	2	2	2	1	3	3	1	3	2	0	1	0	2	1	k__Bacteria;p__Firmicutes;c__Clostridia;o__Oscillospirales;f__Oscillospiraceae;g__UCG-005;s__uncultured bacterium
EU779135.1.1400	21	14	13	21	7	26	80	30	5	9	3	28	30	53	7	5	56	26	24	41	29	2	43	49	44	30	12	28	26	10	169	62	k__Bacteria;p__Firmicutes;c__Clostridia;o__Oscillospirales;f__[Eubacterium] coprostanoligenes group;g__uncultured bacterium;s__unknown
JX218513.1.1485	3	1	0	0	0	0	0	0	2	0	3	0	0	0	0	0	0	0	1	0	1	1	2	0	0	1	0	1	0	0	0	0	k__Bacteria;p__Firmicutes;c__Clostridia;o__Oscillospirales;f__Oscillospiraceae;g__NK4A214 group;s__uncultured rumen bacterium
EU509042.1.1433	1	0	2	0	0	0	1	2	1	2	1	0	1	0	1	0	1	0	0	1	1	0	0	1	0	0	0	0	0	1	0	2	k__Bacteria;p__Firmicutes;c__Bacilli;o__Lactobacillales;f__Lactobacillaceae;g__Limosilactobacillus;s__uncultured bacterium
KM244841.1.1490	9	6	7	5	27	5	1	6	4	0	3	5	8	13	0	11	44	15	38	10	9	4	31	23	0	19	5	6	6	3	4	39	k__Bacteria;p__Firmicutes;c__Clostridia;o__Oscillospirales;f__Ruminococcaceae;g__Ruminococcus;s__uncultured Ruminococcaceae bacterium
EU475715.1.1363	5	3	5	1	7	8	61	1	4	7	13	3	4	9	9	3	3	13	14	16	4	6	10	5	4	9	4	6	4	5	9	6	k__Bacteria;p__Actinobacteriota;c__Coriobacteriia;o__Coriobacteriales;f__Eggerthellaceae;g__uncultured;s__uncultured bacterium
AB781621.1.1524	2	0	0	0	0	0	1	0	0	0	0	0	0	0	0	0	0	0	1	1	1	0	1	0	0	2	2	1	2	1	1	2	k__Bacteria;p__Firmicutes;c__Clostridia;o__Lachnospirales;f__Lachnospiraceae;g__Pseudobutyrivibrio;s__uncultured Lachnospiraceae bacterium
GQ448787.1.1364	1	1	2	3	3	3	2	2	2	8	1	0	8	1	0	1	5	1	0	0	1	2	3	3	1	2	2	1	3	4	2	2	k__Bacteria;p__Firmicutes;c__Clostridia;o__Oscillospirales;f__UCG-010;g__uncultured bacterium;s__unknown
DQ057429.1.1489	1	0	0	0	0	1	1	0	0	3	1	0	0	1	1	0	0	1	1	1	0	1	2	0	0	0	0	0	0	0	0	2	k__Bacteria;p__Firmicutes;c__Bacilli;o__Lactobacillales;f__Lactobacillaceae;g__Limosilactobacillus;s__uncultured bacterium
GQ156551.1.1359	3	3	2	4	2	0	0	2	0	5	1	0	6	0	1	0	2	1	0	6	2	0	0	0	3	3	1	0	0	3	0	10	k__Bacteria;p__Firmicutes;c__Bacilli;o__Lactobacillales;f__Lactobacillaceae;g__Lactobacillus;s__uncultured bacterium
EU474902.1.1374	1	2	1	0	1	0	0	0	1	0	1	1	1	0	0	0	0	1	3	0	0	0	0	2	0	0	0	0	0	0	2	0	k__Bacteria;p__Firmicutes;c__Clostridia;o__Oscillospirales;f__Oscillospiraceae;g__UCG-005;s__uncultured bacterium
DQ798197.1.1390	1	0	0	0	0	0	0	0	0	0	0	0	0	0	0	0	0	0	0	0	0	0	0	0	0	0	0	0	0	0	0	0	k__Bacteria;p__Firmicutes;c__Clostridia;o__Lachnospirales;f__Lachnospiraceae;g__Blautia;s__uncultured bacterium
EU774274.1.1383	6	4	4	6	4	4	4	2	2	4	2	5	4	5	1	0	0	2	3	1	2	2	2	4	0	4	2	2	1	2	2	3	k__Bacteria;p__Bacteroidota;c__Bacteroidia;o__Bacteroidales;f__Muribaculaceae;g__uncultured bacterium;s__unknown
EU777454.1.1373	5	4	10	8	3	11	4	3	2	2	7	1	4	2	3	4	2	4	8	2	0	0	0	0	1	2	2	1	0	0	5	2	k__Bacteria;p__Firmicutes;c__Clostridia;o__Oscillospirales;f__Oscillospiraceae;g__NK4A214 group;s__uncultured bacterium
EU470173.1.1399	2	1	2	2	0	2	1	4	1	0	1	1	0	0	0	1	0	0	3	0	6	1	0	1	1	4	0	2	2	2	7	4	k__Bacteria;p__Firmicutes;c__Clostridia;o__Oscillospirales;f__UCG-010;g__uncultured bacterium;s__unknown
KT952868.1.1460	7	0	0	2	1	9	0	6	1	0	1	0	1	0	0	0	4	0	16	3	1	3	2	1	1	3	8	1	3	13	3	7	k__Bacteria;p__Firmicutes;c__Bacilli;o__Acholeplasmatales;f__Acholeplasmataceae;g__Anaeroplasma;s__uncultured bacterium
EU469484.1.1393	1	0	0	1	1	2	0	0	0	0	0	1	1	0	0	0	0	0	2	1	1	0	0	0	0	0	1	0	0	0	1	2	k__Bacteria;p__Firmicutes;c__Clostridia;o__Lachnospirales;f__Lachnospiraceae;g__Frisingicoccus;s__uncultured bacterium
DQ797121.1.1398	1	0	0	0	0	0	0	0	0	0	0	0	0	0	0	1	0	0	0	0	0	0	0	0	0	0	0	0	0	0	0	0	k__Bacteria;p__Bacteroidota;c__Bacteroidia;o__Bacteroidales;f__Prevotellaceae;g__Prevotella_9;s__uncultured bacterium
EU774637.1.1392	2	3	1	1	2	2	2	1	0	2	0	0	0	0	1	0	3	2	12	3	2	2	0	4	3	2	4	2	3	3	5	4	k__Bacteria;p__Firmicutes;c__Clostridia;o__Lachnospirales;f__Lachnospiraceae;g__uncultured;s__uncultured bacterium
GQ448792.1.1389	1	1	0	0	0	0	0	0	0	0	0	1	0	1	0	0	0	0	3	2	0	0	2	1	0	3	1	0	0	2	5	1	k__Bacteria;p__Firmicutes;c__Clostridia;o__Lachnospirales;f__Lachnospiraceae;g__[Eubacterium] eligens group;s__uncultured bacterium
HQ716491.1.1465	2	0	1	2	1	3	2	0	1	0	2	3	0	1	2	1	2	1	0	2	1	1	2	0	1	2	0	2	3	0	3	3	k__Bacteria;p__Firmicutes;c__Negativicutes;o__Acidaminococcales;f__Acidaminococcaceae;g__Phascolarctobacterium;s__uncultured bacterium
DQ456202.1.1447	3	0	2	1	0	0	5	1	0	0	0	1	2	2	0	0	5	2	1	2	0	1	1	1	0	1	6	2	1	1	1	2	k__Bacteria;p__Firmicutes;c__Clostridia;o__Clostridia UCG-014;f__uncultured bacterium;g__unknown;s__unknown
DQ815934.1.1377	1	0	0	0	0	0	0	0	0	0	0	0	0	0	0	0	0	0	0	0	0	0	0	0	0	0	0	0	0	0	0	0	k__Bacteria;p__Firmicutes;c__Clostridia;o__Lachnospirales;f__Lachnospiraceae;g__Roseburia;s__uncultured bacterium
HM124204.1.1492	19	32	22	28	18	22	8	13	1	26	3	50	12	4	41	20	6	91	11	28	25	56	13	53	70	10	11	7	25	21	24	15	k__Bacteria;p__Bacteroidota;c__Bacteroidia;o__Bacteroidales;f__Prevotellaceae;g__Prevotellaceae UCG-004;s__uncultured bacterium
EU506475.1.1347	1	1	0	0	0	0	0	0	0	0	0	0	0	0	0	0	0	0	0	0	0	0	0	0	0	0	0	0	0	0	0	0	k__Bacteria;p__Firmicutes;c__Clostridia;o__Peptostreptococcales-Tissierellales;f__Peptostreptococcaceae;g__Romboutsia;s__uncultured bacterium
DQ394660.1.1518	1	0	0	0	2	0	2	2	0	3	1	0	0	2	0	0	0	0	1	0	0	0	0	0	0	2	0	1	0	1	1	0	k__Bacteria;p__Firmicutes;c__Clostridia;o__Clostridia UCG-014;f__uncultured rumen bacterium;g__unknown;s__unknown
KY941241.1.1214	1	0	0	0	0	1	2	0	0	0	0	0	0	0	0	0	0	0	0	1	0	2	1	0	0	0	1	0	0	2	0	0	k__Bacteria;p__Proteobacteria;c__Alphaproteobacteria;o__Rhizobiales;f__Xanthobacteraceae;g__Bradyrhizobium;s__Bradyrhizobium sp.
DQ809067.1.1394	1	1	1	1	0	2	1	1	1	3	3	1	1	2	1	0	0	1	0	0	0	0	0	0	0	0	0	0	0	0	0	0	k__Bacteria;p__Firmicutes;c__Clostridia;o__Oscillospirales;f__[Eubacterium] coprostanoligenes group;g__uncultured bacterium;s__unknown
JQ183987.1.1347	6	16	7	13	3	7	18	12	2	7	1	6	6	23	2	4	13	13	18	10	6	11	5	10	7	13	19	7	24	9	16	27	k__Bacteria;p__Firmicutes;c__Clostridia;o__Oscillospirales;f__UCG-010;g__uncultured bacterium;s__unknown
HQ154887.1.1381	1	3	2	1	1	2	1	0	0	0	0	0	0	2	1	0	2	3	3	2	1	1	1	6	4	6	2	2	0	4	6	2	k__Bacteria;p__Firmicutes;c__Clostridia;o__Oscillospirales;f__Oscillospiraceae;g__UCG-005;s__uncultured prokaryote
JQ184910.1.1348	2	3	1	0	3	3	2	0	2	7	3	0	1	2	4	0	2	1	2	1	0	1	1	0	1	0	2	2	4	2	2	0	k__Bacteria;p__Firmicutes;c__Clostridia;o__Oscillospirales;f__[Eubacterium] coprostanoligenes group;g__uncultured bacterium;s__unknown
AF371763.1.1443	23	1	1	2	1	0	1	5	5	2	0	0	2	4	0	4	14	1	3	0	7	2	1	6	4	11	4	19	1	8	10	24	k__Bacteria;p__Firmicutes;c__Clostridia;o__Oscillospirales;f__[Eubacterium] coprostanoligenes group;g__uncultured bacterium;s__unknown
EU459973.1.1402	1	0	0	0	0	0	0	0	0	0	0	0	1	0	0	1	0	0	0	0	0	0	0	0	0	0	0	0	0	0	0	0	k__Bacteria;p__Bacteroidota;c__Bacteroidia;o__Bacteroidales;f__Prevotellaceae;g__Prevotella_9;s__uncultured bacterium
EU472099.1.1401	136	319	147	161	118	183	201	123	165	170	239	64	78	48	178	55	34	166	99	51	151	97	72	87	109	116	180	83	105	125	203	46	k__Bacteria;p__Firmicutes;c__Clostridia;o__Oscillospirales;f__Butyricicoccaceae;g__UCG-009;s__uncultured bacterium
EU471704.1.1296	1	0	0	0	0	0	0	0	0	0	0	0	0	0	0	0	0	0	1	0	0	0	0	0	0	1	0	0	0	0	0	0	k__Bacteria;p__Firmicutes;c__Clostridia;o__Clostridia UCG-014;f__uncultured bacterium;g__unknown;s__unknown
EU463474.1.1407	1	5	2	9	7	2	1	0	1	2	2	4	2	2	1	2	69	20	3	57	1	28	2	66	120	26	32	55	33	7	10	2	k__Bacteria;p__Firmicutes;c__Negativicutes;o__Veillonellales-Selenomonadales;f__Selenomonadaceae;g__Quinella;s__uncultured bacterium
DQ800926.1.1404	1	0	0	0	0	0	0	0	0	1	0	0	0	0	0	1	0	0	0	0	0	0	0	0	0	0	0	0	0	0	0	0	k__Bacteria;p__Bacteroidota;c__Bacteroidia;o__Bacteroidales;f__Prevotellaceae;g__Prevotella_9;s__uncultured bacterium
JQ185037.1.1358	7	0	0	0	3	1	2	0	0	0	1	4	1	0	1	0	0	0	2	1	0	0	0	1	0	1	0	0	0	0	0	0	k__Bacteria;p__Bacteroidota;c__Bacteroidia;o__Bacteroidales;f__Rikenellaceae;g__Rikenellaceae RC9 gut group;s__uncultured bacterium
EU472522.1.1402	2	2	3	2	4	4	8	2	1	1	1	0	1	2	1	3	12	12	1	3	8	8	1	2	3	5	8	2	3	0	8	5	k__Bacteria;p__Firmicutes;c__Clostridia;o__Lachnospirales;f__Lachnospiraceae;g__Lachnospiraceae AC2044 group;s__uncultured bacterium
KP276149.1.1403	1	4	1	0	0	0	2	6	1	7	3	0	3	10	1	0	0	4	9	15	1	16	625	33	0	19	12	1	19	6	2	6	k__Bacteria;p__Actinobacteriota;c__Actinobacteria;o__Corynebacteriales;f__Corynebacteriaceae;g__Corynebacterium;s__Corynebacterium pollutisoli
EU469521.1.1400	8	4	8	8	15	7	1	28	2	8	2	8	5	1	13	22	22	8	2	3	14	9	4	1	11	8	3	9	15	4	2	9	k__Bacteria;p__Bacteroidota;c__Bacteroidia;o__Bacteroidales;f__Prevotellaceae;g__Prevotella;s__uncultured bacterium
EU474521.1.1402	3	51	1	0	1	2	1	2	1	1	3	6	1	3	0	0	0	27	1	3	4	54	37	11	20	0	11	0	0	0	1	0	k__Bacteria;p__Firmicutes;c__Clostridia;o__Oscillospirales;f__Oscillospiraceae;g__UCG-005;s__uncultured bacterium
EU464287.1.1366	1	0	0	0	3	2	2	2	0	0	0	0	1	2	0	1	1	4	2	0	0	1	4	2	0	2	1	2	2	3	2	2	k__Bacteria;p__Firmicutes;c__Clostridia;o__Clostridia vadinBB60 group;f__uncultured bacterium;g__unknown;s__unknown
KF843590.1.1391	1	0	1	1	0	0	0	0	0	1	0	0	0	0	0	1	0	0	0	0	0	0	0	2	0	1	0	0	0	0	1	0	k__Bacteria;p__Bacteroidota;c__Bacteroidia;o__Bacteroidales;f__Prevotellaceae;g__Prevotella;s__uncultured bacterium
AF550610.1.1416	4	1	1	1	2	4	4	1	2	0	0	0	2	2	0	0	0	3	1	3	2	2	0	3	4	1	9	3	0	2	4	3	k__Bacteria;p__Firmicutes;c__Clostridia;o__Oscillospirales;f__Oscillospiraceae;g__NK4A214 group;s__Lachnospiraceae bacterium 19gly4
DQ805106.1.1370	1	0	0	1	0	0	0	0	0	0	0	0	0	0	0	0	0	0	0	0	0	0	0	0	0	0	0	0	0	0	0	0	k__Bacteria;p__Firmicutes;c__Clostridia;o__Oscillospirales;f__Ruminococcaceae;g__Faecalibacterium;s__uncultured bacterium
AB490806.1.1463	1	0	0	1	0	0	0	0	2	0	1	0	1	1	0	0	0	2	2	2	0	2	1	1	1	1	2	0	0	3	0	3	k__Bacteria;p__Actinobacteriota;c__Coriobacteriia;o__Coriobacteriales;f__Eggerthellaceae;g__Slackia;s__Slackia piriformis
EU510662.1.1388	1	1	2	0	0	0	0	3	2	0	2	0	2	0	0	6	1	3	1	1	0	1	1	2	0	0	1	0	1	1	2	0	k__Bacteria;p__Firmicutes;c__Clostridia;o__Oscillospirales;f__Ruminococcaceae;g__uncultured;s__uncultured bacterium
[truncated: 13,457 more rows]

## Sheet: Table S2
Table S2. Phylum level composition of bacteria among four groups
[truncated: 32 more rows]

## Sheet: Table S3
Table S3. Genus level composition of bacteria among four groups
[truncated: 596 more rows]

[truncated: 1 more sheets: Table S4]
